# Supplementary material for: Insights into evolving global populations of Phytophthora infestans via new complementary mtDNA haplotype markers and nuclear SSRs
Source: PLoS One. 2019 Jan 2;14(1):e0208606. doi: 10.1371/journal.pone.0208606 (PMC6314598; doi:10.1371/journal.pone.0208606)
Supplement: S1 Table — (XLSX) [file pone.0208606.s001.xlsx]

## Sheet: Sheet1
Isolatea	Country	Alternate culture accession	Mating type	RFLP-based haplotype	Genotypeb	locus 1	locus 2	locus 3	locus4	locus 5	Multilocus haplotype	Haplotype abbreviation
						rpl5-rns	rns-cox2	cox1-nad9	nad3-nad5	nad6-nad4L
P3683	Mexico	Tooley 550	A2	Ia		4	8	4	1	5	I-4-8-4-1-5	I-1
P8000	lab cross	FB-56	A2	Ia		4	8	4	1	5	I-4-8-4-1-5	I-1
AY894835 (Ia)				Ia		4	7	4	1	5	I-4-7-4-1-5	I-2
P17708	USA	09-952	A2	Ia	US-8	4	12	4	1	5	I-4-12-4-1-5	I-3
P15943	UK	2006_4388D	A2	Ia	EU_17_A2	4	7	4	1	6	I-4-7-4-1-6	I-4
P3685	Mexico	Tooley 533	A1	Ia		4	7	4	1	6	I-4-7-4-1-6	I-4
P17721	USA	St07A	A2	Ia	US-8	4	12	1	1	5	I-4-12-1-1-5	I-5
KM-177513c	Ireland (1846)			Herb-1		7	17	4	4	2	I-7-17-4-4-2	I-6
M-0182898c	Germany			Herb-1		4	17	4	5	2	I-4-17-4-5-2	I-7
	(prior 1863)
P10106	USA	US940330	A2	Ia	US-7	4	12	4	1	2	I-4-12-4-1-2	I-8
P10112	USA	US940298	A1	Ia	US-16	4	12	4	1	2	I-4-12-4-1-2	I-8
P10118	Canada	CA920008 Fry	A2	Ia	US-13	4	12	4	1	2	I-4-12-4-1-2	I-8
P10123	USA	80787-94L Kim	A2	Ia	US-15	4	12	4	1	2	I-4-12-4-1-2	I-8
P7036	Mexico(Central)	Goodwin 575	A2	Ia		4	12	4	1	2	I-4-12-4-1-2	I-8
P7723	USA		A2	Ia	US-7	4	12	4	1	2	I-4-12-4-1-2	I-8
P8547	USA	Coffey A-1	A2	Ia	US-7	4	12	4	1	2	I-4-12-4-1-2	I-8
P6744	Poland	Goodwin 1154	A1	Ia		5	7	4	1	2	I-5-7-4-1-2	I-9
P17702	USA	09-792	A1	Ia	US-23, EU_23_A1	4	13	4	1	2	I-4-13-4-1-2	I-10
P17703	USA	09-836	A1	Ia	US-23, EU_23_A1	4	13	4	1	2	I-4-13-4-1-2	I-10
P17705	USA	09-838	A1	Ia	US-23, EU_23_A1	4	13	4	1	2	I-4-13-4-1-2	I-10
P6629	Mexico	Tooley 511	A1	Ia		4	6	4	1	2	I-4-6-4-1-2	I-11
P10650	Mexico	MX980099	A1	Ia		4	16	4	1	5	I-4-16-4-1-5	I-12
063928Ac	England (2006)					8	18	4	1	5	I-8-18-4-1-5	I-13
P12205	UK	C5 SC96.13.1.3	A1	Ia	EU_5_A1	4	13	4	1	5	I-4-13-4-1-5	I-14
P15106	USA		A2	Ia	US-21, EU_5_A1	4	13	4	1	5	I-4-13-4-1-5	I-14
P10344	Pakistan	AP12902	A1	Ia		4	6	4	1	5	I-4-6-4-1-5	I-15
P10352	Pakistan	AP87	A1	Ia		4	6	4	1	5	I-4-6-4-1-5	I-15
P12038	Russia	3aw. (P)-03	A2	Ia		4	6	4	1	5	I-4-6-4-1-5	I-15
P12065	Russia		A2	Ia		4	6	4	1	5	I-4-6-4-1-5	I-15
P12097	Russia		SF	Ia		4	6	4	1	5	I-4-6-4-1-5	I-15
P12098	Russia	T6-1-03	A2	Ia		4	6	4	1	5	I-4-6-4-1-5	I-15
P12201	UK	C1 SC96.17.5.3	A1	Ia	EU_4_A1	4	6	4	1	5	I-4-6-4-1-5	I-15
P12204	UK	C4 SC96.9.5.1	A1	Ia	EU_5_A1	4	6	4	1	5	I-4-6-4-1-5	I-15
P15168	Netherlands	T30-4SW, H30P02	A1	Ia		4	6	4	1	5	I-4-6-4-1-5	I-15
P15938	UK	2006_3928A	A2	Ia	EU_13_A2_1	4	6	4	1	5	I-4-6-4-1-5	I-15
P15941	UK	2006_4132B	A2	Ia	EU_13_A2_1	4	6	4	1	5	I-4-6-4-1-5	I-15
P1847	UK(Wales)	83/6 Shaw	A1	Ia	EU_2_A1	4	6	4	1	5	I-4-6-4-1-5	I-15
P6745	Poland	Goodwin 1155	A1	Ia		4	6	4	1	5	I-4-6-4-1-5	I-15
P6746	Poland	Goodwin 1168	A2	Ia		4	6	4	1	5	I-4-6-4-1-5	I-15
P9699	Sweden	#15	A2	Ia		4	6	4	1	5	I-4-6-4-1-5	I-15
P10375	China	Phy 2	A1	Ib	US-1	6	17	5	1	5	I-6-17-5-1-5	I-16
P10113	USA	US970001	A1	Ia	US-17	4	14	5	1	5	I-4-14-5-1-5	I-17
P10157	USA	Fay 2A Gallegly	A1	Ia		4	12	5	1	5	I-4-12-5-1-5	I-18
P15907	USA	Pi 98-1	na	Ia	US-8	4	12	5	1	5	I-4-12-5-1-5	I-18
P17706	USA	09-895	A2	Ia	US-22	4	12	5	1	5	I-4-12-5-1-5	I-18
P17719	USA	St04A	A2	Ia	US-8	4	12	5	1	5	I-4-12-5-1-5	I-18
P17720	USA	St06B	A2	Ia	US-8	4	12	5	1	5	I-4-12-5-1-5	I-18
P17777	USA	MD09-149	A2	Ia	US-22	4	12	5	1	5	I-4-12-5-1-5	I-18
P13841	Ecuador	CIP3841 habro	A1	Ib	US-1	4	11	5	1	5	I-4-11-5-1-5	I-19
P3681	Mexico	Tooley 529	A1	Ia		4	10	5	1	7	I-4-10-5-1-7	I-20
P12206	USA	C6 US467	A2	Ia	US-8	4	12	6	1	5	I-4-12-6-1-5	I-21
P1297	Ireland	Kil 1067	A1	Ib	US-1	4	12	5	1	2	I-4-12-5-1-2	I-22
P1488	UK	Eacott K1208	A1	Ib	US-1	4	12	5	1	2	I-4-12-5-1-2	I-22
P6096	Peru	CIP 17	A1	Ib	US-1	4	12	5	1	2	I-4-12-5-1-2	I-22
P6515	Peru	CIP 27	A1	Ib	US-1	4	12	5	1	2	I-4-12-5-1-2	I-22
P8844	Peru	Hohl, Pineda 151	A1	Ib	US-1	4	12	5	1	2	I-4-12-5-1-2	I-22
08_6426A	UK			Ib	EU_6_A1	4	12	5	1	2	I-4-12-5-1-2	I-22
NC002387 (Ib)				Ib		4	12	5	1	2	I-4-12-5-1-2	I-22
P10105	USA	US940507	A1	Ib	US-1	4	16	5	1	2	I-4-16-5-1-2	I-23
P12001	Russia		A1	Ib	US-1	4	16	5	1	2	I-4-16-5-1-2	I-23
P6743	Poland	Goodwin 1151	A1	Ib	US-1	4	16	5	1	2	I-4-16-5-1-2	I-23
P6747	Poland	Goodwin 1169	A1	Ib	US-1	4	16	5	1	2	I-4-16-5-1-2	I-23
P1375	Switzerland	Hohl 130	A1	Ib	US-1	4	13	5	1	2	I-4-13-5-1-2	I-24
P1296	Ireland	Kil	A1	Ib	US-1	4	15	5	1	2	I-4-15-5-1-2	I-25
P12021	Russia	N-6-02	A2	IIa		3	3	2	2	3	IIa-3-3-2-2-3	IIa-1
P10110	USA	US940504	A2	IIa	US-13	2	3	2	2	3	IIa-2-3-2-2-3	IIa-2
P12017	Russia		A1	IIa		2	3	2	2	3	IIa-2-3-2-2-3	IIa-2
P12030	Russia	CX-40BB-03	A1	IIa		2	3	2	2	3	IIa-2-3-2-2-3	IIa-2
P12053	Russia	Myp. 10-8-01	A2	IIa		2	3	2	2	3	IIa-2-3-2-2-3	IIa-2
P12094	Russia		A2	IIa		2	3	2	2	3	IIa-2-3-2-2-3	IIa-2
P13198	Ecuador	CIP3198 tuq	A1	IIa	EC-1	2	3	2	2	3	IIa-2-3-2-2-3	IIa-2
P13346	Ecuador	CIP3346 col	A1	IIa		2	3	2	2	3	IIa-2-3-2-2-3	IIa-2
P13626	Ecuador	CIP3626 tbr	A1	IIa	EC-1	2	3	2	2	3	IIa-2-3-2-2-3	IIa-2
P1415	Israel	Cohen MR1	A2	IIa	EU_8_A1	2	3	2	2	3	IIa-2-3-2-2-3	IIa-2
AY898627 (IIa)				IIa		2	3	2	2	3	IIa-2-3-2-2-3	IIa-2
P10257	Hungary	H-24/02	A1	IIa		2	4	2	2	3	IIa-2-4-2-2-3	IIa-3
P11632	Hungary		A1	IIa		2	4	2	2	3	IIa-2-4-2-2-3	IIa-3
P15149	South Korea	KN-2	A2	IIa		2	5	2	1	3	IIa-2-5-2-1-3	IIa-4
P10053	Russia	7MGK31/2	A1	na		2	5	2	2	3	IIa-2-5-2-2-3	IIa-5
P10250	Hungary	H- 12/3/02	A2	IIa	EU_10_A2	2	5	2	2	3	IIa-2-5-2-2-3	IIa-5
P10258	Hungary	H-15/2/02	A2	IIa	EU_10_A2	2	5	2	2	3	IIa-2-5-2-2-3	IIa-5
P11633	Hungary		SF	IIa		2	5	2	2	3	IIa-2-5-2-2-3	IIa-5
P12043	Russia		A1	IIa		2	5	2	2	3	IIa-2-5-2-2-3	IIa-5
P12202	UK	C2 SC95.17.3.2	A1	IIa	EU_8_A1	2	5	2	2	3	IIa-2-5-2-2-3	IIa-5
P12208	Argentina	C8 AR4	A2	IIa		2	5	2	2	3	IIa-2-5-2-2-3	IIa-5
P12210	UK	C10 SC97.28.1.2	A2	IIa		2	5	2	2	3	IIa-2-5-2-2-3	IIa-5
P13873	Ecuador	CIP3873 tbr	A1	IIa	EC-1	2	5	2	2	3	IIa-2-5-2-2-3	IIa-5
P1844	UK(Wales)/Egypt	84/E13a	A2	IIa		2	5	2	2	3	IIa-2-5-2-2-3	IIa-5
P6155	Japan	C801	A2	IIa		2	5	2	2	3	IIa-2-5-2-2-3	IIa-5
P6167	Japan	G805	A2	IIa		2	5	2	2	3	IIa-2-5-2-2-3	IIa-5
P6576	Netherlands	Davidse 89038	A2	IIa		2	5	2	2	3	IIa-2-5-2-2-3	IIa-5
P6752	Mexico	Goodwin 606	A2	IIa		2	5	2	2	3	IIa-2-5-2-2-3	IIa-5
P9989	Sweden	17a	A1	IIa		2	5	2	2	3	IIa-2-5-2-2-3	IIa-5
P15101	South Korea	HC-1	A1	IIa		2	3	2	2	4	IIa-2-3-2-2-4	IIa-6
P12203	UK	C3 SC97.38.2.2	A1	IIa	EU_8_A1	2	5	2	2	4	IIa-2-5-2-2-4	IIa-7
P6750	Mexico	Goodwin 586	A1	IIa		2	5	3	2	4	IIa-2-5-3-2-4	IIa-8
P10122	USA	US970018	A1	IIb	US-11	1	2	1	1	2	IIb-1-2-1-1-2	IIb-1
P10109	USA	US940494	A1	IIb	US-12	1	2	1	1	1	IIb-1-2-1-1-1	IIb-2
P10354	USA	v1	A1	IIb		1	2	1	1	1	IIb-1-2-1-1-1	IIb-2
P9175	USA		A1	IIb	US-11	1	2	1	1	1	IIb-1-2-1-1-1	IIb-2
P9464	USA	035-96G	A1	IIb	US-11	1	2	1	1	1	IIb-1-2-1-1-1	IIb-2
P10353	USA	h1	A1	IIb	US-11	1	1	1	1	1	IIb-1-1-1-1-1	IIb-3
P10127	USA	96-7-3 (NC US-18)	A2	IIb
P12102	USA	SP3-2	A1	IIb		1	1	1	1	1	IIb-1-1-1-1-1	IIb-3
P7629	USA	Varoujan Pi65, Shaw Ca65	A1	IIb	US-6	1	1	1	1	1	IIb-1-1-1-1-1	IIb-3
AY898628 (IIb)				IIb		1	1	1	3	1	IIb-1-1-1-3-1	IIb-4
P. andina
P13803	Ecuador	CIP 3803	A1	Ia		4	9	4	1	2
P. mirabilis
P1362	Mexico	M3, C.Y.Shen	A1
P7722	USA		A1
a Culture accession numbers starting with "P" are from the World Oomycete Genetic Resource Collection (http://phytophthora.ucr.edu)
b Genotype determined with RG-57 RFLP analysis as described in [6] and SSR data in this study
c From Yoshida et al. [4]
