# Supplementary material for: Insights into evolving global populations of Phytophthora infestans via new complementary mtDNA haplotype markers and nuclear SSRs
Source: PLoS One. 2019 Jan 2;14(1):e0208606. doi: 10.1371/journal.pone.0208606 (PMC6314598; doi:10.1371/journal.pone.0208606)
Supplement: S3 Table — (XLSX) [file pone.0208606.s003.xlsx]

## Sheet: P. infestans SSR data
							Pi02	Pi02	Pi02	Pi4B	Pi4B	Pi4B	G11	G11	G11	Pi04	Pi04	Pi04	Pi63	Pi63	Pi63	Pi70	Pi70	Pi70	D13	D13	D13	SSR11	SSR11	SSR11	SSR2	SSR2	SSR2	SSR4	SSR4	SSR4	SSR6	SSR6	SSR6	SSR8	SSR8	SSR8
Sample Name	Country	isolate name	mtDNA	mating type	Genotype	Dye	Allele 1	Allele 2	Allele 3	Allele 1	Allele 2	Allele 3	Allele 1	Allele 2	Allele 3	Allele 1	Allele 2	Allele 3	Allele 1	Allele 2	Allele 3	Allele 1	Allele 2	Allele 3	Allele 1	Allele 2	Allele 3	Allele 1	Allele 2	Allele 3	Allele 1	Allele 2	Allele 3	Allele 1	Allele 2	Allele 3	Allele 1	Allele 2	Allele 3	Allele 1	Allele 2	Allele 3
P13803	Ecuador	CIP 3803	Ia	A1	andina		266	266	0	213	265	269	132	156	0	170	170	0	270	273	0	192	192	0	108	108	0	341	341	0	173	177	0	282	292	0	240	244	0	260	266	0
P10122	USA	US970018	IIb	A1	US-11		258	266	268	213	213	0	134	154	156	166	170	0	279	279	0	192	192	0	110	110	0	331	341	0	173	173	0	284	294	0	244	244	0	264	266	0
P10354	USA	v1	IIb	A1			258	266	268	213	213	0	134	154	158	166	170	0	279	279	0	192	192	0	110	110	0	331	341	0	173	173	0	284	294	302	244	244	0	264	266	0
P9464	USA	035-96G	IIb	na	US-11		258	266	268	213	213	0	134	156	0	166	170	0	279	279	0	192	192	0	110	110	0	331	341	0	173	173	0	284	294	308	244	244	0	264	266	0
P9175	USA		IIb	A1	US-11		258	266	268	213	213	0	134	156	0	166	170	0	279	279	0	192	192	0	110	110	0	341	341	0	173	173	0	284	294	302	244	244	0	264	266	0
P10108	USA	US980066	na	A1	US-11		266	268	0	213	213	0	134	156	0	166	170	0	279	279	0	192	192	0	110	110	0	331	341	0	173	173	0	284	294	304	244	244	0	264	266	0
P10110	USA	US940504	IIa	A2	US-13		266	266	0	213	213	0	134	156	0	166	170	0	279	279	0	192	192	0	110	110	0	341	341	0	173	173	0	294	304	0	244	244	0	266	266	0
P10123	USA	80787-94L Kim	Ia	A2	US-15		266	266	0	213	213	0	134	156	0	166	170	0	279	279	0	192	192	0	110	110	0	341	356	0	173	173	0	292	300	0	244	244	0	264	266	0
P7723	USA		Ia	A2	US-7		266	268	0	213	213	0	134	156	0	166	170	0	279	279	0	192	192	0	110	110	0	331	341	0	173	173	0	284	298	302	244	244	0	264	266	0
P8547	USA	Coffey A-1	Ia	A2	US-7		266	268	0	213	213	0	134	156	0	166	170	0	279	279	0	192	192	0	110	110	0	331	341	0	173	173	0	284	298	0	244	244	0	264	266	0
P10106	USA	US940330	Ia	A2	US-7		266	268	0	213	213	0	134	156	0	166	170	0	279	279	0	192	192	0	110	110	0	331	341	0	173	173	0	284	302	0	244	244	0	264	266	0
P12102	USA	SP3-2	IIb	na			258	266	268	213	213	0	134	156	0	166	170	0	279	279	0	192	192	0	110	110	0	331	341	0	173	173	0	284	294	306	244	244	0	264	266	0
P10113	USA	US970001	Ia	A1	US-17		258	266	0	213	213	0	134	156	0	166	170	0	279	279	0	192	192	0	null	null	0	331	356	0	173	173	0	288	288	0	236	244	0	260	266	0
P17777	USA		Ia	na	US-22		266	268	0	213	213	0	134	156	0	166	170	0	279	279	0	192	195	0	null	null	0	341	341	0	173	175	0	294	302	0	242	244	0	260	264	0
P17706	USA	09-895	Ia	na	US-22		266	268	0	213	213	0	134	156	0	166	170	0	279	279	0	192	195	0	null	null	0	341	341	0	173	175	0	294	296	0	242	244	0	260	264	0
P10109	USA	US940494	IIb	A1	US-12		258	266	0	213	217	0	134	156	0	166	170	0	279	279	0	192	192	0	144	144	0	331	356	0	173	173	0	284	294	0	244	256	0	264	266	0
P10127	USA	96-7-3 (NC US-18)	Ia	A2	US-18		258	266	0	213	217	0	134	156	0	166	170	0	279	279	0	192	192	0	144	144	0	331	356	0	173	173	0	284	294	0	244	256	0	264	266	0
P11633	Hungary		IIa	SF			268	270	0	213	217	0	142	142	0	166	170	0	270	279	0	192	192	0	126	136	0	341	356	0	175	175	0	288	296	0	242	244	0	0	0	0
P11632	Hungary		IIa	na			268	268	0	213	217	0	142	142	0	166	170	0	270	279	0	192	192	0	126	136	0	341	356	0	175	175	0	288	296	0	242	244	0	260	260	0
P10257	Hungary	H-24/02	IIa	A1			268	268	0	213	217	0	142	142	0	166	170	0	279	279	0	192	192	0	136	136	0	341	341	0	173	175	0	288	294	0	242	244	0	260	260	0
P12094	Russia		IIa	A2			268	268	0	205	213	0	142	156	0	166	170	0	270	279	0	192	192	0	136	136	0	331	341	0	175	175	0	284	294	0	244	244	0	260	260	0
P17702	USA	09-792	Ia	A1	US-23_A1		266	268	270	213	217	0	142	156	206	170	170	0	270	279	0	192	192	0	136	210	0	331	341	0	173	175	0	288	294	296	244	244	0	260	266	0
P17705	USA	09-838	Ia	A1	US-23_A1		266	268	270	213	217	0	142	156	206	170	170	0	270	279	0	192	192	0	136	210	0	331	341	0	173	175	0	288	294	296	244	244	0	260	266	0
P17703	USA	09-836	Ia	A1	US-23_A1		266	268	270	213	217	0	142	156	206	170	170	0	270	279	0	192	192	0	136	210	0	331	341	0	173	175	0	288	294	296	244	244	0	260	266	0
P3681	Mexico	Tooley 529	Ia	A1			268	268	0	213	217	0	142	162	0	166	170	0	279	279	0	192	192	0	136	176	0	341	356	0	173	175	0	288	294	0	244	244	0	264	266	0
P9989	Sweden	17a	IIa	na			268	268	0	213	217	0	142	164	0	168	168	0	279	279	0	192	192	0	136	154	0	356	356	0	173	173	0	284	288	0	242	242	0	266	266	0
P10118	Canada	CA920008 Fry	Ia	A2	US-13		268	270	0	213	213	0	148	156	0	168	168	0	279	279	0	192	192	0	110	110	0	331	331	0	173	173	0	284	290	0	244	244	0	260	266	0
P6096	Peru	CIP 17	Ib	A1	US-1		266	266	0	213	217	0	148	162	200	166	170	0	270	273	279	189	192	0	136	138	0	341	356	0	173	177	0	288	292	298	244	244	0	266	266	0
P13841	Ecuador	CIP3841 habro	Ib	A1	US-1		264	266	268	213	221	0	150	152	204	170	170	0	270	273	279	189	192	0	138	142	0	341	356	0	173	177	0	290	298	0	244	260	0	266	266	0
P10375	China	Phy 2	Ib	A1	US-1-like		264	266	0	213	213	0	150	156	198	166	170	0	270	273	279	189	192	0	142	144	0	341	356	0	173	177	0	288	308	0	244	244	0	266	266	0
P6743	Poland	Goodwin 1151	Ib	A1	US-1		266	266	0	213	217	0	150	156	200	166	170	0	270	273	279	192	192	0	138	140	0	341	356	0	173	177	0	288	290	302	244	260	0	266	266	0
P6747	Poland	Goodwin 1169	Ib	A1	US-1-like		266	266	0	213	217	0	150	156	200	166	170	0	270	273	279	192	192	0	138	140	0	341	356	0	173	177	0	288	290	302	244	260	0	266	266	0
P6750	Mexico	Goodwin 586	IIa	A1			266	268	0	225	225	0	152	152	0	166	170	0	279	279	0	192	192	0	108	144	0	356	356	0	173	173	0	288	298	0	244	254	0	260	264	0
P1296	Ireland	Kil	Ib	A1	US-1		266	270	0	213	217	0	152	156	200	166	170	0	270	273	279	189	192	0	132	132	0	341	356	0	173	177	0	288	290	296	244	258	0	266	266	0
P1297	Ireland	Kil 1067	Ib	A1	US-1		266	266	0	213	217	0	152	156	200	166	170	0	270	273	279	189	192	0	138	138	0	341	356	0	173	177	0	288	290	304	244	244	0	266	266	0
P1375	Switzerland	Hohl 130	Ib	A1	US-1		266	266	0	213	217	0	152	156	200	166	170	0	270	273	279	189	192	0	138	138	0	341	356	0	173	177	0	288	290	306	244	244	0	266	266	0
P12001	Russia		Ib	A1	US-1		266	266	0	213	217	0	152	156	200	166	170	0	270	273	279	189	192	0	138	140	0	341	356	0	173	177	0	288	290	300	244	262	0	266	266	0
P10105	USA	US940507	Ib	A1	US-1		266	266	0	213	217	0	152	156	200	166	170	0	270	273	279	189	192	0	138	140	0	341	356	0	173	177	0	288	290	300	244	262	0	266	266	0
P1488	UK	Eacott K1208	Ib	A1	US-1		266	266	0	213	217	0	152	156	204	166	170	0	270	273	279	189	192	0	138	138	0	341	356	0	173	177	0	288	290	304	244	244	0	266	266	0
P1362	Mexico	M3, C.Y.Shen	I c	A1	US-1-like		266	266	0	213	217	0	152	162	200	170	170	0	270	273	279	189	192	0	136	138	0	341	341	0	173	177	0	288	292	300	244	256	0	266	266	0
P6515	Peru	CIP 27	Ib	A1	US-1-like		266	266	0	213	217	0	152	162	200	170	170	0	270	273	279	189	192	0	136	138	0	341	341	0	173	177	0	288	292	300	244	256	0	266	266	0
P8844	Peru	Hohl, Pineda 151	Ib	A1	US-1		266	266	0	213	217	0	152	162	202	166	170	0	270	273	279	189	192	0	136	138	0	341	356	0	173	173	0	288	292	298	244	254	0	266	266	0
P1847	UK(Wales)	83/6 Shaw	Ia	A1	2_A1		258	268	0	217	217	0	154	156	0	166	170	0	270	273	279	192	195	0	136	136	0	341	356	0	173	175	0	288	290	294	242	244	0	260	264	266
P15938	UK	2006_3928A	Ia	A2	13_A2_1		266	268	0	205	213	0	154	160	0	166	170	0	273	279	0	192	192	0	136	154	0	341	341	0	173	173	0	284	294	296	240	244	0	260	266	0
P15941	UK	2006_4132B	Ia	A2	13_A2_1		266	268	0	205	213	0	154	160	0	166	170	0	273	279	0	192	192	0	136	154	0	341	341	0	173	173	0	284	294	0	240	244	0	260	266	0
P12201	UK	C1 SC96.17.5.3	Ia	A1	4_A1		258	268	0	217	217	0	154	162	0	166	170	0	270	273	279	192	195	0	136	136	0	356	356	0	173	175	0	288	290	0	242	244	0	260	266	0
P7036	Mexico(Central)	Goodwin 575	Ia	A2			266	266	0	213	217	0	154	208	0	166	170	0	279	279	0	189	192	0	112	112	0	341	356	0	173	175	0	288	288	0	244	244	0	260	260	0
P12098	Russia	T6-1-03	Ia	A2			268	268	0	205	213	0	156	156	0	166	170	0	0	0	0	192	192	0	0	0	0	341	341	0	173	175	0	292	294	0	242	244	0	0	0	0
P12043	Russia		IIa	A1			268	268	0	205	213	0	156	156	0	166	170	0	273	279	0	192	192	0	136	136	0	341	356	0	173	175	0	288	294	0	242	244	0	260	260	0
P10053	Russia	7MGK31/2	na	na			258	268	0	205	217	0	156	156	0	0	0	0	270	279	0	192	192	0	136	136	0	331	341	356	173	175	0	284	288	0	242	244	0	260	260	0
P12053	Russia	Myp. 10-8-01	IIa	A2			268	268	0	205	217	0	156	156	0	166	170	0	273	279	0	192	192	0	null	null	0	341	356	0	173	175	0	284	288	0	244	244	0	266	266	0
P12030	Russia	CX-40BB-03	IIa	A1			268	268	0	205	217	0	156	156	0	166	170	0	273	279	0	192	192	0	null	null	0	341	356	0	173	175	0	284	288	0	244	244	0	266	266	0
P10112	USA	US940298	Ia	A1	US-16		258	266	0	213	213	0	156	156	0	166	170	0	279	279	0	192	192	0	110	110	0	341	341	0	173	173	0	284	306	0	258	258	0	264	266	0
P10650	Mexico	MX980099	Ia	A1			258	268	0	213	217	0	156	156	0	166	170	0	273	279	0	192	195	0	136	138	0	331	356	0	173	173	0	290	296	0	242	242	0	260	266	0
P13346	Ecuador	CIP3346 col	IIa	A1			268	268	0	213	217	0	156	156	0	166	170	0	279	279	0	192	192	0	136	136	0	331	356	0	173	173	0	290	294	0	244	244	0	264	266	0
P15907	USA	Pi 98-1	Ia	na			266	268	0	213	225	0	156	156	0	166	170	0	279	279	0	192	192	0	108	112	0	341	356	0	173	173	0	288	294	0	244	244	0	260	266	0
P17719	USA	St04A	Ia	A2	US-8		266	268	0	213	225	0	156	156	0	166	170	0	279	279	0	192	192	0	108	112	0	341	356	0	173	173	0	284	288	294	244	244	0	260	266	0
P17720	USA	St06B	Ia	A2	US-8		266	268	0	213	225	0	156	156	0	166	170	0	279	279	0	192	192	0	108	112	0	356	356	0	173	173	0	284	288	294	244	244	0	260	266	0
P17708	USA	09-952	Ia	A2	US-8		266	268	0	213	225	0	156	156	0	166	170	0	279	279	0	192	192	0	108	112	0	341	356	0	173	173	0	284	288	294	244	244	0	260	266	0
P17721	USA	St07A	Ia	A2	US-8		266	268	0	213	225	0	156	156	0	166	170	0	279	279	0	192	192	0	108	112	0	341	356	0	173	173	0	284	288	294	244	244	0	260	266	0
P6752	Mexico	Goodwin 606	IIa	A2			266	270	0	217	225	0	156	156	0	166	170	0	279	279	0	192	192	0	108	114	0	356	356	0	173	173	0	288	296	0	244	244	0	264	266	0
P13198	Ecuador	CIP3198 tuq	IIa	A1	EC-1		268	268	0	205	213	217	156	156	0	166	170	0	279	279	0	192	192	0	136	136	0	331	356	0	173	175	0	284	292	0	242	244	0	264	266	0
P13626	Ecuador	CIP3626 tbr	IIa	A1	EC-1		268	268	0	205	213	217	156	156	0	166	170	0	279	279	0	192	192	0	136	136	0	331	356	0	173	175	0	284	292	294	242	244	0	264	266	0
P13873	Ecuador	CIP3873 tbr	IIa	A1	EC-1		268	268	0	205	213	217	156	156	0	166	170	0	279	279	0	192	192	0	136	138	0	331	356	0	173	175	0	284	292	0	242	244	0	264	266	0
P10353	USA	h1	IIb	A1	US-11		258	266	268	213	213	0	156	158	0	166	170	0	279	279	0	192	192	0	110	110	0	331	341	0	173	173	0	284	294	302	244	244	0	264	264	0
P12206	USA	C6 US467	Ia	A2	US-8		266	268	0	213	225	0	156	160	0	166	170	0	279	279	0	192	192	0	108	112	0	356	356	0	173	173	0	284	288	0	244	244	0	260	266	0
P10157	USA	Fay 2A Gallegly	Ia	A1	US-8		266	268	0	213	225	0	156	160	0	166	170	0	279	279	0	192	192	0	112	112	0	341	356	0	173	173	0	284	296	0	244	244	0	260	260	0
P12205	UK	C5 SC96.13.1.3	Ia	A1	5_A1		268	268	0	205	217	0	156	162	0	166	170	0	279	279	0	192	192	0	136	136	0	356	356	0	175	175	0	294	294	0	244	244	0	266	266	0
P12204	UK	C4 SC96.9.5.1	Ia	A1	5_A1		268	268	0	205	217	0	156	162	0	166	170	0	279	279	0	192	192	0	136	136	0	341	356	0	175	175	0	292	294	0	244	244	0	266	266	0
P15106	USA		Ia	A1	US-21_5_A1		268	268	0	205	217	0	156	162	0	166	170	0	279	279	0	192	192	0	136	136	0	356	356	0	175	175	0	294	294	0	244	244	0	266	266	0
P15101	South Korea	HC-1	IIa	A1			268	268	0	205	217	0	156	162	0	166	170	0	273	279	0	192	192	0	118	118	0	341	356	0	173	175	0	284	290	294	242	244	0	260	266	0
P6744	Poland	Goodwin 1154	Ia	A1			268	268	0	213	213	0	156	162	0	166	170	0	273	279	0	192	192	0	null	null	0	356	356	0	173	173	0	290	292	0	244	244	0	260	264	0
P12097	Russia		Ia	SF			268	268	0	205	213	0	156	166	0	166	170	0	270	279	0	192	192	0	136	136	0	331	331	0	173	173	0	284	288	0	242	244	0	260	260	0
P6746	Poland	Goodwin 1168	Ia	A2			268	268	0	213	217	0	156	206	0	168	168	0	279	279	0	192	195	0	136	136	0	331	341	0	173	175	0	290	292	0	242	244	0	260	266	0
P7035	USA	Goodwin 185	IIb	A1	US-6		258	266	0	213	217	0	156	206	0	166	170	0	279	279	0	192	192	0	144	144	0	341	356	0	173	173	0	290	306	0	244	254	0	264	266	0
P7629	USA	Varoujan Pi65, Shaw Ca65	IIb	A1	US-6		258	266	0	213	217	0	156	206	0	166	170	0	279	279	0	192	192	0	144	144	0	341	356	0	173	173	0	290	306	0	244	256	0	264	266	0
P10344	Pakistan	AP12902	Ia	A1			268	268	0	217	217	0	156	206	0	166	170	0	273	279	0	192	192	0	136	136	0	356	356	0	173	175	0	288	292	0	242	242	0	260	266	0
P10352	Pakistan	AP87	Ia	A1			268	268	0	217	217	0	156	206	0	166	170	0	273	279	0	192	192	0	136	136	0	356	356	0	173	175	0	288	292	0	242	242	0	260	266	0
P12021	Russia	N-6-02	IIa	A2			268	268	0	205	213	0	158	162	0	166	170	0	273	279	0	192	192	0	118	136	0	341	356	0	173	173	0	288	294	0	244	244	0	260	266	0
P12022	Russia		na	A1			268	268	0	213	213	0	158	162	0	166	170	0	273	279	0	192	192	0	118	136	0	341	356	0	173	173	0	288	294	0	244	244	0	260	266	0
P12208	Argentina	C8 AR4	IIa	A2			268	268	0	205	213	0	160	160	0	170	170	0	270	279	0	192	192	0	136	136	0	331	341	0	173	173	0	284	294	0	244	244	0	260	266	0
08_6426AUK	UK		Ib	A1	6_A1		258	266	268	213	217	0	160	160	0	166	170	0	273	279	0	192	195	0	null	null		341	356		173	175	0	284	292	296	244	244	0	260	266	0
P3685	Mexico	Tooley 533	Ia	A1			266	268	0	221	221	0	160	160	0	170	170	0	273	279	0	192	192	0	112	112	0	341	356	0	173	173	0	288	294	0	244	244	0	260	260	0
P15943	UK	2006_4388D	Ia	A2	17_A2		266	268	0	213	217	0	160	162	0	160	168	0	270	270	0	192	192	0	118	118	0	341	341	0	173	175	0	294	294	0	244	244	0	266	266	0
P6745	Poland	Goodwin 1155	Ia	A1			268	268	0	217	217	0	160	206	0	166	170	0	273	273	0	192	192	0	136	136	0	341	341	0	173	173	0	288	292	0	242	244	0	266	266	0
P12202	UK	C2 SC95.17.3.2	IIa	A1	8_A1		268	268	0	205	217	0	162	162	0	166	170	0	273	279	0	192	192	0	118	136	0	331	341	0	173	175	0	288	294	0	242	244	0	260	266	0
P12203	UK	C3 SC97.38.2.2	IIa	A1	8_A1		268	268	0	205	217	0	162	162	0	166	170	0	273	279	0	192	192	0	118	136	0	331	341	0	173	175	0	288	294	0	242	244	0	260	260	0
P1415	Israel	Cohen MR1	IIa	na	8_A1		268	268	0	205	217	0	162	162	0	166	170	0	273	279	0	192	192	0	136	136	0	331	341	0	173	175	0	288	294	0	242	242	0	260	266	0
P12038	Russia	3aw. (P)-03	Ia	na			258	268	0	205	217	0	162	162	0	168	168	0	279	279	0	192	195	0	null	null	0	341	356	0	173	173	0	288	292	0	244	244	0	260	260	0
P15168	Netherlands	T30-4SW, H30P02	Ia	A1			268	270	0	213	213	0	162	162	0	170	170	0	279	279	0	192	195	0	136	136	0	341	341	0	173	175	0	284	288	0	244	244	0	260	260	0
P6576	Netherlands	Davidse 89038	IIa	A2			268	268	0	213	213	0	162	162	0	160	168	0	270	279	0	192	192	0	136	136	0	356	356	0	173	173	0	284	294	0	244	244	0	260	266	0
P1844	UK(Wales)/Egypt	84/E13a	IIa	A2			268	268	0	217	217	0	162	162	0	0	0	0	273	279	0	192	192	0	136	136	0	331	341	0	175	175	0	288	294	0	242	242	0	260	266	0
P9699	Sweden	#15	Ia	A2			268	268	0	213	217	0	162	164	0	168	168	0	270	279	0	192	192	0	118	118	0	341	356	0	173	175	0	284	292	0	242	244	0	260	266	0
P12210	UK	C10 SC97.28.1.2	IIa	A2			268	268	0	205	213	0	162	206	0	168	168	0	279	279	0	192	192	0	136	136	0	341	356	0	173	175	0	288	294	0	240	244	0	260	266	0
P10258	Hungary	H-15/2/02	IIa	A2	10_A2		268	268	0	213	217	0	162	208	0	166	170	0	273	279	0	192	192	0	136	136	0	331	341	0	173	175	0	284	288	0	240	242	244	260	266	0
P10250	Hungary	H- 12/3/02	IIa	A2	10_A2		268	268	0	213	217	0	162	208	0	166	170	0	273	279	0	192	192	0	136	136	0	331	341	0	173	175	0	284	288	0	240	242	244	260	266	0
P12065	Russia		Ia	A2			258	268	0	217	217	0	206	206	0	168	168	0	270	279	0	192	192	0	140	140	0	341	356	0	173	173	0	294	294	0	242	244	0	260	260	0
P15149	South Korea	KN-2	IIa	A2			258	268	0	215	217	0	206	220	0	166	170	0	273	273	0	192	195	0	118	118	0	341	356	0	173	173	0	288	292	0	242	244	0	260	266	0
P6167	Japan	G805	IIa	A2			258	268	0	217	217	0	206	222	0	166	170	0	273	273	0	192	195	0	118	118	0	341	356	0	173	173	0	288	290	0	242	244	0	260	266	0
P6155	Japan	C801	IIa	A2			258	268	0	217	217	0	206	222	0	166	170	0	273	273	0	192	195	0	118	118	0	341	356	0	173	173	0	288	290	0	242	244	0	260	266	0
P3683	Mexico	Tooley 550	Ia	A2			268	268	0	213	213	0	208	212	0	166	170	0	279	279	0	192	192	0	118	118	0	341	341	0	173	173	0	284	288	0	244	244	0	266	266	0
P8000	lab cross	FB-56	Ia	A2			268	268	0	213	217	0	212	212	0	160	168	0	273	279	0	189	192	0	null	null	0	341	356	0	173	173	0	288	290	0	244	246	0	260	266	0
P6629	Mexico	Tooley 511	Ia	na			266	268	0	209	209	0	null	null	0	166	170	0	279	279	0	192	192	0	142	142	0	356	356	0	173	173	0	288	296	0	244	244	0	260	266	0
