# Supplementary material for: Insights into evolving global populations of Phytophthora infestans via new complementary mtDNA haplotype markers and nuclear SSRs
Source: PLoS One. 2019 Jan 2;14(1):e0208606. doi: 10.1371/journal.pone.0208606 (PMC6314598; doi:10.1371/journal.pone.0208606)
Supplement: S1 File — (MSF) [file pone.0208606.s007.msf]

!!NA_MULTIPLE_ALIGNMENT 1.0
MSF: 6194  Type: N  November 15, 2018 17:42  Check: 3845 .. 
 Name: IIb-1_H2_WPC10122B122  Len: 6194  Check: 7905  Weight: 1.0
 Name: IIb-2_H3_WPC9464B87  Len: 6194  Check: 8498  Weight: 1.0
 Name: IIb-3_H1_WPC7629A1459  Len: 6194  Check: 9914  Weight: 1.0
 Name: IIb-4_H12_AY898628_IIb  Len: 6194  Check: 230  Weight: 1.0
 Name: IIa-1_H4_WPC12021A1331  Len: 6194  Check: 8473  Weight: 1.0
 Name: IIa-2_H5_WPC10110A1131  Len: 6194  Check: 7637  Weight: 1.0
 Name: IIa-3_H6_WPC10257B191  Len: 6194  Check: 6801  Weight: 1.0
 Name: IIa-4_H10_WPC15149B1931  Len: 6194  Check: 7970  Weight: 1.0
 Name: IIa-5_H8_WPC12043A1407  Len: 6194  Check: 9053  Weight: 1.0
 Name: IIa-6_H7_WPC15101D195  Len: 6194  Check: 8416  Weight: 1.0
 Name: IIa-7_H11_WPC12203B663  Len: 6194  Check: 9832  Weight: 1.0
 Name: IIa-8_H9_WPC6750B374  Len: 6194  Check: 9538  Weight: 1.0
 Name: andina_H16_WPC13803B621  Len: 6194  Check: 6311  Weight: 1.0
 Name: I-1_H15_WPC3683B77  Len: 6194  Check: 5085  Weight: 1.0
 Name: I-2_H36_AY894835_Ia  Len: 6194  Check: 5237  Weight: 1.0
 Name: I-3_H35_WPC17708D1797  Len: 6194  Check: 8263  Weight: 1.0
 Name: I-4_H14_WPC15943D674  Len: 6194  Check: 5997  Weight: 1.0
 Name: I-5_H34_WPC17721D1792  Len: 6194  Check: 8045  Weight: 1.0
 Name: I-6_H37_KM177513  Len: 6194  Check: 9279  Weight: 1.0
 Name: I-7_H38_M-0182898  Len: 6194  Check: 3358  Weight: 1.0
 Name: I-8_H23_WPC10112B1666  Len: 6194  Check: 7484  Weight: 1.0
 Name: I-9_H18_WPC6744B3  Len: 6194  Check: 5579  Weight: 1.0
 Name: I-10_H25_WPC17703D1808  Len: 6194  Check: 7579  Weight: 1.0
 Name: I-11_H26_WPC6629B453  Len: 6194  Check: 4553  Weight: 1.0
 Name: I-12_H32_WPC10650A847  Len: 6194  Check: 6942  Weight: 1.0
 Name: I-13_H39_063928A  Len: 6194  Check: 5650  Weight: 1.0
 Name: I-14_H21_WPC12205B727  Len: 6194  Check: 8358  Weight: 1.0
 Name: I-15_H13_WPC12201B967  Len: 6194  Check: 5332  Weight: 1.0
 Name: I-16_H33_WPC10375B241  Len: 6194  Check: 6182  Weight: 1.0
 Name: I-17_H28_WPC10113B78  Len: 6194  Check: 7037  Weight: 1.0
 Name: I-18_H20_WPC15907D16  Len: 6194  Check: 8548  Weight: 1.0
 Name: I-19_H19_WPC13841B953  Len: 6194  Check: 8111  Weight: 1.0
 Name: I-20_H17_WPC3681B463  Len: 6194  Check: 335  Weight: 1.0
 Name: I-21_H24_WPC12206B1011  Len: 6194  Check: 8514  Weight: 1.0
 Name: I-22_H22_WPC1297B348  Len: 6194  Check: 7769  Weight: 1.0
 Name: I-23_H30_WPC6747B1677  Len: 6194  Check: 6448  Weight: 1.0
 Name: I-24_H27_WPC1375B464  Len: 6194  Check: 7864  Weight: 1.0
 Name: I-25_H29_WPC1296B300  Len: 6194  Check: 6319  Weight: 1.0
 Name: MIRABILIS_WPC1362C749  Len: 6194  Check: 9399  Weight: 1.0

//

                        1                                                   50
IIb-1_H2_WPC10122B122   TAATGAATTA TTTTTATTAT TAAATTCATT TTTAATAATA AAAAAATAAT
IIb-2_H3_WPC9464B87     TAATGAATTA TTTTTATTAT TAAATTCATT TTTAATAATA AAAAAATAAT
IIb-3_H1_WPC7629A1459   TAATGAATTA TTTTTATTAT TAAATTCATT TTTAATAATA AAAAAATAAT
IIb-4_H12_AY898628_IIb  TAATGAATTA TTTTTATTAT TAAATTCATT TTTAATAATA AAAAAATAAT
IIa-1_H4_WPC12021A1331  TAATGAATTA TTTTTATTAT TAAATTCATT TTTAATAATA AAAAAATAAT
IIa-2_H5_WPC10110A1131  TAATGAATTA TTTTTATTAT TAAATTCATT TTTAATAATA AAAAAATAAT
IIa-3_H6_WPC10257B191   TAATGAATTA TTTTTATTAT TAAATTCATT TTTAATAATA AAAAAATAAT
IIa-4_H10_WPC15149B1931 TAATGAATTA TTTTTATTAT TAAATTCATT TTTAATAATA AAAAAATAAT
IIa-5_H8_WPC12043A1407  TAATGAATTA TTTTTATTAT TAAATTCATT TTTAATAATA AAAAAATAAT
IIa-6_H7_WPC15101D195   TAATGAATTA TTTTTATTAT TAAATTCATT TTTAATAATA AAAAAATAAT
IIa-7_H11_WPC12203B663  TAATGAATTA TTTTTATTAT TAAATTCATT TTTAATAATA AAAAAATAAT
IIa-8_H9_WPC6750B374    TAATGAATTA TTTTTATTAT TAAATTCATT TTTAATAATA AAAAAATAAT
andina_H16_WPC13803B621 TAATGAATTA TTTTTATTAT TAAATTCATT TTTAATAATA AAAAAATAAT
I-1_H15_WPC3683B77      TAATGAATTA TTTTTATTAT TAAATTCATT TTTAATAATA AAAAAATAAT
I-2_H36_AY894835_Ia     TAATGAATTA TTTTTATTAT TAAATTCATT TTTAATAATA AAAAAATAAT
I-3_H35_WPC17708D1797   TAATGAATTA TTTTTATTAT TAAATTCATT TTTAATAATA AAAAAATAAT
I-4_H14_WPC15943D674    TAATGAATTA TTTTTATTAT TAAATTCATT TTTAATAATA AAAAAATAAT
I-5_H34_WPC17721D1792   TAATGAATTA TTTTTATTAT TAAATTCATT TTTAATAATA AAAAAATAAT
I-6_H37_KM177513        TAATGAATTA TTTTTATTAT TAAATTCATT TTTAATAATA AAAAAATAAT
I-7_H38_M-0182898       TAATGAATTA TTTTTATTAT TAAATTCATT TTTAATAATA AAAAAATAAT
I-8_H23_WPC10112B1666   TAATGAATTA TTTTTATTAT TAAATTCATT TTTAATAATA AAAAAATAAT
I-9_H18_WPC6744B3       TAATGAATTA TTTTTATTAT TAAATTCATT TTTAATAATA AAAAAATAAT
I-10_H25_WPC17703D1808  TAATGAATTA TTTTTATTAT TAAATTCATT TTTAATAATA AAAAAATAAT
I-11_H26_WPC6629B453    TAATGAATTA TTTTTATTAT TAAATTCATT TTTAATAATA AAAAAATAAT
I-12_H32_WPC10650A847   TAATGAATTA TTTTTATTAT TAAATTCATT TTTAATAATA AAAAAATAAT
I-13_H39_063928A        TAATGAATTA TTTTTATTAT TAAATTCATT TTTAATAATA AAAAAATAAT
I-14_H21_WPC12205B727   TAATGAATTA TTTTTATTAT TAAATTCATT TTTAATAATA AAAAAATAAT
I-15_H13_WPC12201B967   TAATGAATTA TTTTTATTAT TAAATTCATT TTTAATAATA AAAAAATAAT
I-16_H33_WPC10375B241   TAATGAATTA TTTTTATTAT TAAATTCATT TTTAATAATA AAAAAATAAT
I-17_H28_WPC10113B78    TAATGAATTA TTTTTATTAT TAAATTCATT TTTAATAATA AAAAAATAAT
I-18_H20_WPC15907D16    TAATGAATTA TTTTTATTAT TAAATTCATT TTTAATAATA AAAAAATAAT
I-19_H19_WPC13841B953   TAATGAATTA TTTTTATTAT TAAATTCATT TTTAATAATA AAAAAATAAT
I-20_H17_WPC3681B463    TAATGAATTA TTTTTATTAT TAAATTCATT TTTAATAATA AAAAAATAAT
I-21_H24_WPC12206B1011  TAATGAATTA TTTTTATTAT TAAATTCATT TTTAATAATA AAAAAATAAT
I-22_H22_WPC1297B348    TAATGAATTA TTTTTATTAT TAAATTCATT TTTAATAATA AAAAAATAAT
I-23_H30_WPC6747B1677   TAATGAATTA TTTTTATTAT TAAATTCATT TTTAATAATA AAAAAATAAT
I-24_H27_WPC1375B464    TAATGAATTA TTTTTATTAT TAAATTCATT TTTAATAATA AAAAAATAAT
I-25_H29_WPC1296B300    TAATGAATTA TTTTTATTAT TAAATTCATT TTTAATAATA AAAAAATAAT
MIRABILIS_WPC1362C749   TAATGAATTA TTTTTATTAT TAAATTCATT TTTAATAATA AAAAAATAAT

                        51                                                 100
IIb-1_H2_WPC10122B122   TTTTTAGCAA AAATAGCTCA ATGGTAGAGT ATAACCTTGC CAAGGTTAAT
IIb-2_H3_WPC9464B87     TTTTTAGCAA AAATAGCTCA ATGGTAGAGT ATAACCTTGC CAAGGTTAAT
IIb-3_H1_WPC7629A1459   TTTTTAGCAA AAATAGCTCA ATGGTAGAGT ATAACCTTGC CAAGGTTAAT
IIb-4_H12_AY898628_IIb  TTTTTAGCAA AAATAGCTCA ATGGTAGAGT ATAACCTTGC CAAGGTTAAT
IIa-1_H4_WPC12021A1331  TTTTTAGCAA AAATAGCTCA ATGGTAGAGT ATAACCTTGC CAAGGTTAAT
IIa-2_H5_WPC10110A1131  TTTTTAGCAA AAATAGCTCA ATGGTAGAGT ATAACCTTGC CAAGGTTAAT
IIa-3_H6_WPC10257B191   TTTTTAGCAA AAATAGCTCA ATGGTAGAGT ATAACCTTGC CAAGGTTAAT
IIa-4_H10_WPC15149B1931 TTTTTAGCAA AAATAGCTCA ATGGTAGAGT ATAACCTTGC CAAGGTTAAT
IIa-5_H8_WPC12043A1407  TTTTTAGCAA AAATAGCTCA ATGGTAGAGT ATAACCTTGC CAAGGTTAAT
IIa-6_H7_WPC15101D195   TTTTTAGCAA AAATAGCTCA ATGGTAGAGT ATAACCTTGC CAAGGTTAAT
IIa-7_H11_WPC12203B663  TTTTTAGCAA AAATAGCTCA ATGGTAGAGT ATAACCTTGC CAAGGTTAAT
IIa-8_H9_WPC6750B374    TTTTTAGCAA AAATAGCTCA ATGGTAGAGT ATAACCTTGC CAAGGTTAAT
andina_H16_WPC13803B621 TTTTTAGCAA AAATAGCTCA ATGGTAGAGT ATAACCTTGC CAAGGTTAAT
I-1_H15_WPC3683B77      TTTTTAGCAA AAATAGCTCA ATGGTAGAGT ATAACCTTGC CAAGGTTAAT
I-2_H36_AY894835_Ia     TTTTTAGCAA AAATAGCTCA ATGGTAGAGT ATAACCTTGC CAAGGTTAAT
I-3_H35_WPC17708D1797   TTTTTAGCAA AAATAGCTCA ATGGTAGAGT ATAACCTTGC CAAGGTTAAT
I-4_H14_WPC15943D674    TTTTTAGCAA AAATAGCTCA ATGGTAGAGT ATAACCTTGC CAAGGTTAAT
I-5_H34_WPC17721D1792   TTTTTAGCAA AAATAGCTCA ATGGTAGAGT ATAACCTTGC CAAGGTTAAT
I-6_H37_KM177513        TTTTTAGCAA AAATAGCTCA ATGGTAGAGT ATAACCTTGC CAAGGTTAAT
I-7_H38_M-0182898       TTTTTAGCAA AAATAGCTCA ATGGTAGAGT ATAACCTTGC CAAGGTTAAT
I-8_H23_WPC10112B1666   TTTTTAGCAA AAATAGCTCA ATGGTAGAGT ATAACCTTGC CAAGGTTAAT
I-9_H18_WPC6744B3       TTTTTAGCAA AAATAGCTCA ATGGTAGAGT ATAACCTTGC CAAGGTTAAT
I-10_H25_WPC17703D1808  TTTTTAGCAA AAATAGCTCA ATGGTAGAGT ATAACCTTGC CAAGGTTAAT
I-11_H26_WPC6629B453    TTTTTAGCAA AAATAGCTCA ATGGTAGAGT ATAACCTTGC CAAGGTTAAT
I-12_H32_WPC10650A847   TTTTTAGCAA AAATAGCTCA ATGGTAGAGT ATAACCTTGC CAAGGTTAAT
I-13_H39_063928A        TTTTTAGCAA AAATAGCTCA ATGGTAGAGT ATAACCTTGC CAAGGTTAAT
I-14_H21_WPC12205B727   TTTTTAGCAA AAATAGCTCA ATGGTAGAGT ATAACCTTGC CAAGGTTAAT
I-15_H13_WPC12201B967   TTTTTAGCAA AAATAGCTCA ATGGTAGAGT ATAACCTTGC CAAGGTTAAT
I-16_H33_WPC10375B241   TTTTTAGCAA AAATAGCTCA ATGGTAGAGT ATAACCTTGC CAAGGTTAAT
I-17_H28_WPC10113B78    TTTTTAGCAA AAATAGCTCA ATGGTAGAGT ATAACCTTGC CAAGGTTAAT
I-18_H20_WPC15907D16    TTTTTAGCAA AAATAGCTCA ATGGTAGAGT ATAACCTTGC CAAGGTTAAT
I-19_H19_WPC13841B953   TTTTTAGCAA AAATAGCTCA ATGGTAGAGT ATAACCTTGC CAAGGTTAAT
I-20_H17_WPC3681B463    TTTTTAGCAA AAATAGCTCA ATGGTAGAGT ATAACCTTGC CAAGGTTAAT
I-21_H24_WPC12206B1011  TTTTTAGCAA AAATAGCTCA ATGGTAGAGT ATAACCTTGC CAAGGTTAAT
I-22_H22_WPC1297B348    TTTTTAGCAA AAATAGCTCA ATGGTAGAGT ATAACCTTGC CAAGGTTAAT
I-23_H30_WPC6747B1677   TTTTTAGCAA AAATAGCTCA ATGGTAGAGT ATAACCTTGC CAAGGTTAAT
I-24_H27_WPC1375B464    TTTTTAGCAA AAATAGCTCA ATGGTAGAGT ATAACCTTGC CAAGGTTAAT
I-25_H29_WPC1296B300    TTTTTAGCAA AAATAGCTCA ATGGTAGAGT ATAACCTTGC CAAGGTTAAT
MIRABILIS_WPC1362C749   TTTTTAGCAA AAATAGCTCA ATGGTAGAGT ATAACCTTGC CAAGGTTAAT

                        101                                                150
IIb-1_H2_WPC10122B122   GTTGAGGGTT CGAATCCCTT TTTTTGCTTT ATATATTTTA AATAAATGGA
IIb-2_H3_WPC9464B87     GTTGAGGGTT CGAATCCCTT TTTTTGCTTT ATATATTTTA AATAAATGGA
IIb-3_H1_WPC7629A1459   GTTGAGGGTT CGAATCCCTT TTTTTGCTTT ATATATTTTA AATAAATGGA
IIb-4_H12_AY898628_IIb  GTTGAGGGTT CGAATCCCTT TTTTTGCTTT ATATATTTTA AATAAATGGA
IIa-1_H4_WPC12021A1331  GTTGAGGGTT CGAATCCCTT TTTTTGCTTT ATATATTTTA AATAAATGGA
IIa-2_H5_WPC10110A1131  GTTGAGGGTT CGAATCCCTT TTTTTGCTTT ATATATTTTA AATAAATGGA
IIa-3_H6_WPC10257B191   GTTGAGGGTT CGAATCCCTT TTTTTGCTTT ATATATTTTA AATAAATGGA
IIa-4_H10_WPC15149B1931 GTTGAGGGTT CGAATCCCTT TTTTTGCTTT ATATATTTTA AATAAATGGA
IIa-5_H8_WPC12043A1407  GTTGAGGGTT CGAATCCCTT TTTTTGCTTT ATATATTTTA AATAAATGGA
IIa-6_H7_WPC15101D195   GTTGAGGGTT CGAATCCCTT TTTTTGCTTT ATATATTTTA AATAAATGGA
IIa-7_H11_WPC12203B663  GTTGAGGGTT CGAATCCCTT TTTTTGCTTT ATATATTTTA AATAAATGGA
IIa-8_H9_WPC6750B374    GTTGAGGGTT CGAATCCCTT TTTTTGCTTT ATATATTTTA AATAAATGGA
andina_H16_WPC13803B621 GTTGAGGGTT CGAATCCCTT TTTTTGCTTT ATATATTTTA AATAAATGGA
I-1_H15_WPC3683B77      GTTGAGGGTT CGAATCCCTT TTTTTGCTTT ATATATTTTA AATAAATGGA
I-2_H36_AY894835_Ia     GTTGAGGGTT CGAATCCCTT TTTTTGCTTT ATATATTTTA AATAAATGGA
I-3_H35_WPC17708D1797   GTTGAGGGTT CGAATCCCTT TTTTTGCTTT ATATATTTTA AATAAATGGA
I-4_H14_WPC15943D674    GTTGAGGGTT CGAATCCCTT TTTTTGCTTT ATATATTTTA AATAAATGGA
I-5_H34_WPC17721D1792   GTTGAGGGTT CGAATCCCTT TTTTTGCTTT ATATATTTTA AATAAATGGA
I-6_H37_KM177513        GTTGAGGGTT CGAATCCCTT TTTTTGCTTT ATATATTTTA AATAAATGGA
I-7_H38_M-0182898       GTTGAGGGTT CGAATCCCTT TTTTTGCTTT ATATATTTTA AATAAATGGA
I-8_H23_WPC10112B1666   GTTGAGGGTT CGAATCCCTT TTTTTGCTTT ATATATTTTA AATAAATGGA
I-9_H18_WPC6744B3       GTTGAGGGTT CGAATCCCTT TTTTTGCTTT ATATATTTTA AATAAATGGA
I-10_H25_WPC17703D1808  GTTGAGGGTT CGAATCCCTT TTTTTGCTTT ATATATTTTA AATAAATGGA
I-11_H26_WPC6629B453    GTTGAGGGTT CGAATCCCTT TTTTTGCTTT ATATATTTTA AATAAATGGA
I-12_H32_WPC10650A847   GTTGAGGGTT CGAATCCCTT TTTTTGCTTT ATATATTTTA AATAAATGGA
I-13_H39_063928A        GTTGAGGGTT CGAATCCCTT TTTTTGCTTT ATATATTTTA AATAAATGGA
I-14_H21_WPC12205B727   GTTGAGGGTT CGAATCCCTT TTTTTGCTTT ATATATTTTA AATAAATGGA
I-15_H13_WPC12201B967   GTTGAGGGTT CGAATCCCTT TTTTTGCTTT ATATATTTTA AATAAATGGA
I-16_H33_WPC10375B241   GTTGAGGGTT CGAATCCCTT TTTTTGCTTT ATATATTTTA AATAAATGGA
I-17_H28_WPC10113B78    GTTGAGGGTT CGAATCCCTT TTTTTGCTTT ATATATTTTA AATAAATGGA
I-18_H20_WPC15907D16    GTTGAGGGTT CGAATCCCTT TTTTTGCTTT ATATATTTTA AATAAATGGA
I-19_H19_WPC13841B953   GTTGAGGGTT CGAATCCCTT TTTTTGCTTT ATATATTTTA AATAAATGGA
I-20_H17_WPC3681B463    GTTGAGGGTT CGAATCCCTT TTTTTGCTTT ATATATTTTA AATAAATGGA
I-21_H24_WPC12206B1011  GTTGAGGGTT CGAATCCCTT TTTTTGCTTT ATATATTTTA AATAAATGGA
I-22_H22_WPC1297B348    GTTGAGGGTT CGAATCCCTT TTTTTGCTTT ATATATTTTA AATAAATGGA
I-23_H30_WPC6747B1677   GTTGAGGGTT CGAATCCCTT TTTTTGCTTT ATATATTTTA AATAAATGGA
I-24_H27_WPC1375B464    GTTGAGGGTT CGAATCCCTT TTTTTGCTTT ATATATTTTA AATAAATGGA
I-25_H29_WPC1296B300    GTTGAGGGTT CGAATCCCTT TTTTTGCTTT ATATATTTTA AATAAATGGA
MIRABILIS_WPC1362C749   GTTGAGGGTT CGAATCCCTT TTTTTGCTTT ATATATGTTA AATAAATGGA

                        151                                                200
IIb-1_H2_WPC10122B122   CCCAAAGGCG GTATTTGGTA TTTCCATTAA ATTTAATAAG GGAATAATAA
IIb-2_H3_WPC9464B87     CCCAAAGGCG GTATTTGGTA TTTCCATTAA ATTTAATAAG GGAATAATAA
IIb-3_H1_WPC7629A1459   CCCAAAGGCG GTATTTGGTA TTTCCATTAA ATTTAATAAG GGAATAATAA
IIb-4_H12_AY898628_IIb  CCCAAAGGCG GTATTTGGTA TTTCCATTAA ATTTAATAAG GGAATAATAA
IIa-1_H4_WPC12021A1331  CCCAAAGGCG GTATTTGGTA TTTCCATTAA ATTTAATAAG GGAATAATAA
IIa-2_H5_WPC10110A1131  CCCAAAGGCG GTATTTGGTA TTTCCATTAA ATTTAATAAG GGAATAATAA
IIa-3_H6_WPC10257B191   CCCAAAGGCG GTATTTGGTA TTTCCATTAA ATTTAATAAG GGAATAATAA
IIa-4_H10_WPC15149B1931 CCCAAAGGCG GTATTTGGTA TTTCCATTAA ATTTAATAAG GGAATAATAA
IIa-5_H8_WPC12043A1407  CCCAAAGGCG GTATTTGGTA TTTCCATTAA ATTTAATAAG GGAATAATAA
IIa-6_H7_WPC15101D195   CCCAAAGGCG GTATTTGGTA TTTCCATTAA ATTTAATAAG GGAATAATAA
IIa-7_H11_WPC12203B663  CCCAAAGGCG GTATTTGGTA TTTCCATTAA ATTTAATAAG GGAATAATAA
IIa-8_H9_WPC6750B374    CCCAAAGGCG GTATTTGGTA TTTCCATTAA ATTTAATAAG GGAATAATAA
andina_H16_WPC13803B621 CCCAAAGGCG GTATTTGGTA TTTCCATTAA ATTTAATAAG GGAATAATAA
I-1_H15_WPC3683B77      CCCAAAGGCG GTATTTGGTA TTTCCATTAA ATTTAATAAG GGAATAATAA
I-2_H36_AY894835_Ia     CCCAAAGGCG GTATTTGGTA TTTCCATTAA ATTTAATAAG GGAATAATAA
I-3_H35_WPC17708D1797   CCCAAAGGCG GTATTTGGTA TTTCCATTAA ATTTAATAAG GGAATAATAA
I-4_H14_WPC15943D674    CCCAAAGGCG GTATTTGGTA TTTCCATTAA ATTTAATAAG GGAATAATAA
I-5_H34_WPC17721D1792   CCCAAAGGCG GTATTTGGTA TTTCCATTAA ATTTAATAAG GGAATAATAA
I-6_H37_KM177513        CCCAAAGGCG GTATTTGGTA TTTCCATTAA ATTTAATAAG GGAATAATAA
I-7_H38_M-0182898       CCCAAAGGCG GTATTTGGTA TTTCCATTAA ATTTAATAAG GGAATAATAA
I-8_H23_WPC10112B1666   CCCAAAGGCG GTATTTGGTA TTTCCATTAA ATTTAATAAG GGAATAATAA
I-9_H18_WPC6744B3       CCCAAAGGCG GTATTTGGTA TTTCCATTAA ATTTAATAAG GGAATAATAA
I-10_H25_WPC17703D1808  CCCAAAGGCG GTATTTGGTA TTTCCATTAA ATTTAATAAG GGAATAATAA
I-11_H26_WPC6629B453    CCCAAAGGCG GTATTTGGTA TTTCCATTAA ATTTAATAAG GGAATAATAA
I-12_H32_WPC10650A847   CCCAAAGGCG GTATTTGGTA TTTCCATTAA ATTTAATAAG GGAATAATAA
I-13_H39_063928A        CCCAAAGGCG GTATTTGGTA TTTCCATTAA ATTTAATAAG GGAATAATAA
I-14_H21_WPC12205B727   CCCAAAGGCG GTATTTGGTA TTTCCATTAA ATTTAATAAG GGAATAATAA
I-15_H13_WPC12201B967   CCCAAAGGCG GTATTTGGTA TTTCCATTAA ATTTAATAAG GGAATAATAA
I-16_H33_WPC10375B241   CCCAAAGGCG GTATTTGGTA TTTCCATTAA ATTTAATAAG GGAATAATAA
I-17_H28_WPC10113B78    CCCAAAGGCG GTATTTGGTA TTTCCATTAA ATTTAATAAG GGAATAATAA
I-18_H20_WPC15907D16    CCCAAAGGCG GTATTTGGTA TTTCCATTAA ATTTAATAAG GGAATAATAA
I-19_H19_WPC13841B953   CCCAAAGGCG GTATTTGGTA TTTCCATTAA ATTTAATAAG GGAATAATAA
I-20_H17_WPC3681B463    CCCAAAGGCG GTATTTGGTA TTTCCATTAA ATTTAATAAG GGAATAATAA
I-21_H24_WPC12206B1011  CCCAAAGGCG GTATTTGGTA TTTCCATTAA ATTTAATAAG GGAATAATAA
I-22_H22_WPC1297B348    CCCAAAGGCG GTATTTGGTA TTTCCATTAA ATTTAATAAG GGAATAATAA
I-23_H30_WPC6747B1677   CCCAAAGGCG GTATTTGGTA TTTCCATTAA ATTTAATAAG GGAATAATAA
I-24_H27_WPC1375B464    CCCAAAGGCG GTATTTGGTA TTTCCATTAA ATTTAATAAG GGAATAATAA
I-25_H29_WPC1296B300    CCCAAAGGCG GTATTTGGTA TTTCCATTAA ATTTAATAAG GGAATAATAA
MIRABILIS_WPC1362C749   CCCAAAGGCG GTATTTGGTA TTTCCATTAA ATTTAATAAG GGAATAATAA

                        201                                                250
IIb-1_H2_WPC10122B122   AAGAATTGAC ATTTATTTTG TGATTATAGA TTAATTGGTA AATCATTTTC
IIb-2_H3_WPC9464B87     AAGAATTGAC ATTTATTTTG TGATTATAGA TTAATTGGTA AATCATTTTC
IIb-3_H1_WPC7629A1459   AAGAATTGAC ATTTATTTTG TGATTATAGA TTAATTGGTA AATCATTTTC
IIb-4_H12_AY898628_IIb  AAGAATTGAC ATTTATTTTG TGATTATAGA TTAATTGGTA AATCATTTTC
IIa-1_H4_WPC12021A1331  AAGAATTGAC ATTTATTTTG TGATTATAGA TTAATTGGTA AATCATTTTC
IIa-2_H5_WPC10110A1131  AAGAATTGAC ATTTATTTTG TGATTATAGA TTAATTGGTA AATCATTTTC
IIa-3_H6_WPC10257B191   AAGAATTGAC ATTTATTTTG TGATTATAGA TTAATTGGTA AATCATTTTC
IIa-4_H10_WPC15149B1931 AAGAATTGAC ATTTATTTTG TGATTATAGA TTAATTGGTA AATCATTTTC
IIa-5_H8_WPC12043A1407  AAGAATTGAC ATTTATTTTG TGATTATAGA TTAATTGGTA AATCATTTTC
IIa-6_H7_WPC15101D195   AAGAATTGAC ATTTATTTTG TGATTATAGA TTAATTGGTA AATCATTTTC
IIa-7_H11_WPC12203B663  AAGAATTGAC ATTTATTTTG TGATTATAGA TTAATTGGTA AATCATTTTC
IIa-8_H9_WPC6750B374    AAGAATTGAC ATTTATTTTG TGATTATAGA TTAATTGGTA AATCATTTTC
andina_H16_WPC13803B621 AAGAATTGAC ATTTATTTTG TGATTATAGA TTAATTGGTA AATCATTTTC
I-1_H15_WPC3683B77      AAGAATTGAC ATTTATTTTG TGATTATAGA TTAATTGGTA AATCATTTTC
I-2_H36_AY894835_Ia     AAGAATTGAC ATTTATTTTG TGATTATAGA TTAATTGGTA AATCATTTTC
I-3_H35_WPC17708D1797   AAGAATTGAC ATTTATTTTG TGATTATAGA TTAATTGGTA AATCATTTTC
I-4_H14_WPC15943D674    AAGAATTGAC ATTTATTTTG TGATTATAGA TTAATTGGTA AATCATTTTC
I-5_H34_WPC17721D1792   AAGAATTGAC ATTTATTTTG TGATTATAGA TTAATTGGTA AATCATTTTC
I-6_H37_KM177513        AAGAATTGAC ATTTATTTTG TGATTATAGA TTAATTGGTA AATCATTTTC
I-7_H38_M-0182898       AAGAATTGAC ATTTATTTTG TGATTATAGA TTAATTGGTA AATCATTTTC
I-8_H23_WPC10112B1666   AAGAATTGAC ATTTATTTTG TGATTATAGA TTAATTGGTA AATCATTTTC
I-9_H18_WPC6744B3       AAGAATTGAC ATTTATTTTG TGATTATAGA TTAATTGGTA AATCATTTTC
I-10_H25_WPC17703D1808  AAGAATTGAC ATTTATTTTG TGATTATAGA TTAATTGGTA AATCATTTTC
I-11_H26_WPC6629B453    AAGAATTGAC ATTTATTTTG TGATTATAGA TTAATTGGTA AATCATTTTC
I-12_H32_WPC10650A847   AAGAATTGAC ATTTATTTTG TGATTATAGA TTAATTGGTA AATCATTTTC
I-13_H39_063928A        AAGAATTGAC ATTTATTTTG TGATTATAGA TTAATTGGTA AATCATTTTC
I-14_H21_WPC12205B727   AAGAATTGAC ATTTATTTTG TGATTATAGA TTAATTGGTA AATCATTTTC
I-15_H13_WPC12201B967   AAGAATTGAC ATTTATTTTG TGATTATAGA TTAATTGGTA AATCATTTTC
I-16_H33_WPC10375B241   AAGAATTGAC ATTTATTTTG TGATTATAGA TTAATTGGTA AATCATTTTC
I-17_H28_WPC10113B78    AAGAATTGAC ATTTATTTTG TGATTATAGA TTAATTGGTA AATCATTTTC
I-18_H20_WPC15907D16    AAGAATTGAC ATTTATTTTG TGATTATAGA TTAATTGGTA AATCATTTTC
I-19_H19_WPC13841B953   AAGAATTGAC ATTTATTTTG TGATTATAGA TTAATTGGTA AATCATTTTC
I-20_H17_WPC3681B463    AAGAATTGAC ATTTATTTTG TGATTATAGA TTAATTGGTA AATCATTTTC
I-21_H24_WPC12206B1011  AAGAATTGAC ATTTATTTTG TGATTATAGA TTAATTGGTA AATCATTTTC
I-22_H22_WPC1297B348    AAGAATTGAC ATTTATTTTG TGATTATAGA TTAATTGGTA AATCATTTTC
I-23_H30_WPC6747B1677   AAGAATTGAC ATTTATTTTG TGATTATAGA TTAATTGGTA AATCATTTTC
I-24_H27_WPC1375B464    AAGAATTGAC ATTTATTTTG TGATTATAGA TTAATTGGTA AATCATTTTC
I-25_H29_WPC1296B300    AAGAATTGAC ATTTATTTTG TGATTATAGA TTAATTGGTA AATCATTTTC
MIRABILIS_WPC1362C749   AAGAATTGAC ATTTATTTTG TGATTATAGA TTAATTGGTA AATCATTTTC

                        251                                                300
IIb-1_H2_WPC10122B122   CTTCCAAGTA AATATTGTGG GTTCGAGTCC CACTAATCAC ATATTAGGAG
IIb-2_H3_WPC9464B87     CTTCCAAGTA AATATTGTGG GTTCGAGTCC CACTAATCAC ATATTAGGAG
IIb-3_H1_WPC7629A1459   CTTCCAAGTA AATATTGTGG GTTCGAGTCC CACTAATCAC ATATTAGGAG
IIb-4_H12_AY898628_IIb  CTTCCAAGTA AATATTGTGG GTTCGAGTCC CACTAATCAC ATATTAGGAG
IIa-1_H4_WPC12021A1331  CTTCCAAGTA AATATTGTGG GTTCGAGTCC CACTAATCAC ATATTAGGAG
IIa-2_H5_WPC10110A1131  CTTCCAAGTA AATATTGTGG GTTCGAGTCC CACTAATCAC ATATTAGGAG
IIa-3_H6_WPC10257B191   CTTCCAAGTA AATATTGTGG GTTCGAGTCC CACTAATCAC ATATTAGGAG
IIa-4_H10_WPC15149B1931 CTTCCAAGTA AATATTGTGG GTTCGAGTCC CACTAATCAC ATATTAGGAG
IIa-5_H8_WPC12043A1407  CTTCCAAGTA AATATTGTGG GTTCGAGTCC CACTAATCAC ATATTAGGAG
IIa-6_H7_WPC15101D195   CTTCCAAGTA AATATTGTGG GTTCGAGTCC CACTAATCAC ATATTAGGAG
IIa-7_H11_WPC12203B663  CTTCCAAGTA AATATTGTGG GTTCGAGTCC CACTAATCAC ATATTAGGAG
IIa-8_H9_WPC6750B374    CTTCCAAGTA AATATTGTGG GTTCGAGTCC CACTAATCAC ATATTAGGAG
andina_H16_WPC13803B621 CTTCCAAGTA AATATTGTGG GTTCGAGTCC CACTAATCAC ATATTAGGAG
I-1_H15_WPC3683B77      CTTCCAAGTA AATATTGTGG GTTCGAGTCC CACTAATCAC ATATTAGGAG
I-2_H36_AY894835_Ia     CTTCCAAGTA AATATTGTGG GTTCGAGTCC CACTAATCAC ATATTAGGAG
I-3_H35_WPC17708D1797   CTTCCAAGTA AATATTGTGG GTTCGAGTCC CACTAATCAC ATATTAGGAG
I-4_H14_WPC15943D674    CTTCCAAGTA AATATTGTGG GTTCGAGTCC CACTAATCAC ATATTAGGAG
I-5_H34_WPC17721D1792   CTTCCAAGTA AATATTGTGG GTTCGAGTCC CACTAATCAC ATATTAGGAG
I-6_H37_KM177513        CTTCCAAGTA AATATTGTGG GTTCGAGTCC CACTAATCAC ATATTAGGAG
I-7_H38_M-0182898       CTTCCAAGTA AATATTGTGG GTTCGAGTCC CACTAATCAC ATATTAGGAG
I-8_H23_WPC10112B1666   CTTCCAAGTA AATATTGTGG GTTCGAGTCC CACTAATCAC ATATTAGGAG
I-9_H18_WPC6744B3       CTTCCAAGTA AATATTGTGG GTTCGAGTCC CACTAATCAC ATATTAGGAG
I-10_H25_WPC17703D1808  CTTCCAAGTA AATATTGTGG GTTCGAGTCC CACTAATCAC ATATTAGGAG
I-11_H26_WPC6629B453    CTTCCAAGTA AATATTGTGG GTTCGAGTCC CACTAATCAC ATATTAGGAG
I-12_H32_WPC10650A847   CTTCCAAGTA AATATTGTGG GTTCGAGTCC CACTAATCAC ATATTAGGAG
I-13_H39_063928A        CTTCCAAGTA AATATTGTGG GTTCGAGTCC CACTAATCAC ATATTAGGAG
I-14_H21_WPC12205B727   CTTCCAAGTA AATATTGTGG GTTCGAGTCC CACTAATCAC ATATTAGGAG
I-15_H13_WPC12201B967   CTTCCAAGTA AATATTGTGG GTTCGAGTCC CACTAATCAC ATATTAGGAG
I-16_H33_WPC10375B241   CTTCCAAGTA AATATTGTGG GTTCGAGTCC CACTAATCAC ATATTAGGAG
I-17_H28_WPC10113B78    CTTCCAAGTA AATATTGTGG GTTCGAGTCC CACTAATCAC ATATTAGGAG
I-18_H20_WPC15907D16    CTTCCAAGTA AATATTGTGG GTTCGAGTCC CACTAATCAC ATATTAGGAG
I-19_H19_WPC13841B953   CTTCCAAGTA AATATTGTGG GTTCGAGTCC CACTAATCAC ATATTAGGAG
I-20_H17_WPC3681B463    CTTCCAAGTA AATATTGTGG GTTCGAGTCC CACTAATCAC ATATTAGGAG
I-21_H24_WPC12206B1011  CTTCCAAGTA AATATTGTGG GTTCGAGTCC CACTAATCAC ATATTAGGAG
I-22_H22_WPC1297B348    CTTCCAAGTA AATATTGTGG GTTCGAGTCC CACTAATCAC ATATTAGGAG
I-23_H30_WPC6747B1677   CTTCCAAGTA AATATTGTGG GTTCGAGTCC CACTAATCAC ATATTAGGAG
I-24_H27_WPC1375B464    CTTCCAAGTA AATATTGTGG GTTCGAGTCC CACTAATCAC ATATTAGGAG
I-25_H29_WPC1296B300    CTTCCAAGTA AATATTGTGG GTTCGAGTCC CACTAATCAC ATATTAGGAG
MIRABILIS_WPC1362C749   CTTCCAAGTA AATATTGTGG GTTCGAGTCC CACTAATCAC ATATTAGGAG

                        301                                                350
IIb-1_H2_WPC10122B122   AAATGGCTGA GTGGTTAAAG GTGGCAGACT GTAAATTTGT TGAAGTAATT
IIb-2_H3_WPC9464B87     AAATGGCTGA GTGGTTAAAG GTGGCAGACT GTAAATTTGT TGAAGTAATT
IIb-3_H1_WPC7629A1459   AAATGGCTGA GTGGTTAAAG GTGGCAGACT GTAAATTTGT TGAAGTAATT
IIb-4_H12_AY898628_IIb  AAATGGCTGA GTGGTTAAAG GTGGCAGACT GTAAATTTGT TGAAGTAATT
IIa-1_H4_WPC12021A1331  AAATGGCTGA GTGGTTAAAG GTGGCAGACT GTAAATTTGT TGAAGTAATT
IIa-2_H5_WPC10110A1131  AAATGGCTGA GTGGTTAAAG GTGGCAGACT GTAAATTTGT TGAAGTAATT
IIa-3_H6_WPC10257B191   AAATGGCTGA GTGGTTAAAG GTGGCAGACT GTAAATTTGT TGAAGTAATT
IIa-4_H10_WPC15149B1931 AAATGGCTGA GTGGTTAAAG GTGGCAGACT GTAAATTTGT TGAAGTAATT
IIa-5_H8_WPC12043A1407  AAATGGCTGA GTGGTTAAAG GTGGCAGACT GTAAATTTGT TGAAGTAATT
IIa-6_H7_WPC15101D195   AAATGGCTGA GTGGTTAAAG GTGGCAGACT GTAAATTTGT TGAAGTAATT
IIa-7_H11_WPC12203B663  AAATGGCTGA GTGGTTAAAG GTGGCAGACT GTAAATTTGT TGAAGTAATT
IIa-8_H9_WPC6750B374    AAATGGCTGA GTGGTTAAAG GTGGCAGACT GTAAATTTGT TGAAGTAATT
andina_H16_WPC13803B621 AAATGGCTGA GTGGTTAAAG GTGGCAGACT GTAAATTTGT TGAAGTAATT
I-1_H15_WPC3683B77      AAATGGCTGA GTGGTTAAAG GTGGCAGACT GTAAATTTGT TGAAGTAATT
I-2_H36_AY894835_Ia     AAATGGCTGA GTGGTTAAAG GTGGCAGACT GTAAATTTGT TGAAGTAATT
I-3_H35_WPC17708D1797   AAATGGCTGA GTGGTTAAAG GTGGCAGACT GTAAATTTGT TGAAGTAATT
I-4_H14_WPC15943D674    AAATGGCTGA GTGGTTAAAG GTGGCAGACT GTAAATTTGT TGAAGTAATT
I-5_H34_WPC17721D1792   AAATGGCTGA GTGGTTAAAG GTGGCAGACT GTAAATTTGT TGAAGTAATT
I-6_H37_KM177513        AAATGGCTGA GTGGTTAAAG GTGGCAGACT GTAAATTTGT TGAAGTAATT
I-7_H38_M-0182898       AAATGGCTGA GTGGTTAAAG GTGGCAGACT GTAAATTTGT TGAAGTAATT
I-8_H23_WPC10112B1666   AAATGGCTGA GTGGTTAAAG GTGGCAGACT GTAAATTTGT TGAAGTAATT
I-9_H18_WPC6744B3       AAATGGCTGA GTGGTTAAAG GTGGCAGACT GTAAATTTGT TGAAGTAATT
I-10_H25_WPC17703D1808  AAATGGCTGA GTGGTTAAAG GTGGCAGACT GTAAATTTGT TGAAGTAATT
I-11_H26_WPC6629B453    AAATGGCTGA GTGGTTAAAG GTGGCAGACT GTAAATTTGT TGAAGTAATT
I-12_H32_WPC10650A847   AAATGGCTGA GTGGTTAAAG GTGGCAGACT GTAAATTTGT TGAAGTAATT
I-13_H39_063928A        AAATGGCTGA GTGGTTAAAG GTGGCAGACT GTAAATTTGT TGAAGTAATT
I-14_H21_WPC12205B727   AAATGGCTGA GTGGTTAAAG GTGGCAGACT GTAAATTTGT TGAAGTAATT
I-15_H13_WPC12201B967   AAATGGCTGA GTGGTTAAAG GTGGCAGACT GTAAATTTGT TGAAGTAATT
I-16_H33_WPC10375B241   AAATGGCTGA GTGGTTAAAG GTGGCAGACT GTAAATTTGT TGAAGTAATT
I-17_H28_WPC10113B78    AAATGGCTGA GTGGTTAAAG GTGGCAGACT GTAAATTTGT TGAAGTAATT
I-18_H20_WPC15907D16    AAATGGCTGA GTGGTTAAAG GTGGCAGACT GTAAATTTGT TGAAGTAATT
I-19_H19_WPC13841B953   AAATGGCTGA GTGGTTAAAG GTGGCAGACT GTAAATTTGT TGAAGTAATT
I-20_H17_WPC3681B463    AAATGGCTGA GTGGTTAAAG GTGGCAGACT GTAAATTTGT TGAAGTAATT
I-21_H24_WPC12206B1011  AAATGGCTGA GTGGTTAAAG GTGGCAGACT GTAAATTTGT TGAAGTAATT
I-22_H22_WPC1297B348    AAATGGCTGA GTGGTTAAAG GTGGCAGACT GTAAATTTGT TGAAGTAATT
I-23_H30_WPC6747B1677   AAATGGCTGA GTGGTTAAAG GTGGCAGACT GTAAATTTGT TGAAGTAATT
I-24_H27_WPC1375B464    AAATGGCTGA GTGGTTAAAG GTGGCAGACT GTAAATTTGT TGAAGTAATT
I-25_H29_WPC1296B300    AAATGGCTGA GTGGTTAAAG GTGGCAGACT GTAAATTTGT TGAAGTAATT
MIRABILIS_WPC1362C749   AAATGGCTGA GTGGTTAAAG GTGGCAGACT GTAAATTTGT TGAAGTAATT

                        351                                                400
IIb-1_H2_WPC10122B122   TCTACGTAGG TTCGAATCCT ACTTTCTCCA AAAATATACT TTTATATTTA
IIb-2_H3_WPC9464B87     TCTACGTAGG TTCGAATCCT ACTTTCTCCA AAAATATACT TTTATATTTA
IIb-3_H1_WPC7629A1459   TCTACGTAGG TTCGAATCCT ACTTTCTCCA AAAATATACT TTTATATTTA
IIb-4_H12_AY898628_IIb  TCTACGTAGG TTCGAATCCT ACTTTCTCCA AAAATATACT TTTATATTTA
IIa-1_H4_WPC12021A1331  TCTACGTAGG TTCGAATCCT ACTTTCTCCA AAAATATACT TTTATATTTA
IIa-2_H5_WPC10110A1131  TCTACGTAGG TTCGAATCCT ACTTTCTCCA AAAATATACT TTTATATTTA
IIa-3_H6_WPC10257B191   TCTACGTAGG TTCGAATCCT ACTTTCTCCA AAAATATACT TTTATATTTA
IIa-4_H10_WPC15149B1931 TCTACGTAGG TTCGAATCCT ACTTTCTCCA AAAATATACT TTTATATTTA
IIa-5_H8_WPC12043A1407  TCTACGTAGG TTCGAATCCT ACTTTCTCCA AAAATATACT TTTATATTTA
IIa-6_H7_WPC15101D195   TCTACGTAGG TTCGAATCCT ACTTTCTCCA AAAATATACT TTTATATTTA
IIa-7_H11_WPC12203B663  TCTACGTAGG TTCGAATCCT ACTTTCTCCA AAAATATACT TTTATATTTA
IIa-8_H9_WPC6750B374    TCTACGTAGG TTCGAATCCT ACTTTCTCCA AAAATATACT TTTATATTTA
andina_H16_WPC13803B621 TCTACGTAGG TTCGAATCCT ACTTTCTCCA AAAATATATT TTTATATTTA
I-1_H15_WPC3683B77      TCTACGTAGG TTCGAATCCT ACTTTCTCCA AAAATATATT TTTATATTTA
I-2_H36_AY894835_Ia     TCTACGTAGG TTCGAATCCT ACTTTCTCCA AAAATATATT TTTATATTTA
I-3_H35_WPC17708D1797   TCTACGTAGG TTCGAATCCT ACTTTCTCCA AAAATATATT TTTATATTTA
I-4_H14_WPC15943D674    TCTACGTAGG TTCGAATCCT ACTTTCTCCA AAAATATATT TTTATATTTA
I-5_H34_WPC17721D1792   TCTACGTAGG TTCGAATCCT ACTTTCTCCA AAAATATATT TTTATATTTA
I-6_H37_KM177513        TCTACGTAGG TTCGAATCCT ACTTTCTCCA AAAATATATT TTTATATTTA
I-7_H38_M-0182898       TCTACGTAGG TTCGAATCCT ACTTTCTCCA AAAATATATT TTTATATTTA
I-8_H23_WPC10112B1666   TCTACGTAGG TTCGAATCCT ACTTTCTCCA AAAATATATT TTTATATTTA
I-9_H18_WPC6744B3       TCTACGTAGG TTCGAATCCT ACTTTCTCCA AAAATATATT TTTATATTTA
I-10_H25_WPC17703D1808  TCTACGTAGG TTCGAATCCT ACTTTCTCCA AAAATATATT TTTATATTTA
I-11_H26_WPC6629B453    TCTACGTAGG TTCGAATCCT ACTTTCTCCA AAAATATATT TTTATATTTA
I-12_H32_WPC10650A847   TCTACGTAGG TTCGAATCCT ACTTTCTCCA AAAATATATT TTTATATTTA
I-13_H39_063928A        TCTACGTAGG TTCGAATCCT ACTTTCTCCA AAAATATATT TTTATATTTA
I-14_H21_WPC12205B727   TCTACGTAGG TTCGAATCCT ACTTTCTCCA AAAATATATT TTTATATTTA
I-15_H13_WPC12201B967   TCTACGTAGG TTCGAATCCT ACTTTCTCCA AAAATATATT TTTATATTTA
I-16_H33_WPC10375B241   TCTACGTAGG TTCGAATCCT ACTTTCTCCA AAAATATATT TTTATATTTA
I-17_H28_WPC10113B78    TCTACGTAGG TTCGAATCCT ACTTTCTCCA AAAATATATT TTTATATTTA
I-18_H20_WPC15907D16    TCTACGTAGG TTCGAATCCT ACTTTCTCCA AAAATATATT TTTATATTTA
I-19_H19_WPC13841B953   TCTACGTAGG TTCGAATCCT ACTTTCTCCA AAAATATATT TTTATATTTA
I-20_H17_WPC3681B463    TCTACGTAGG TTCGAATCCT ACTTTCTCCA AAAATATATT TTTATATTTA
I-21_H24_WPC12206B1011  TCTACGTAGG TTCGAATCCT ACTTTCTCCA AAAATATATT TTTATATTTA
I-22_H22_WPC1297B348    TCTACGTAGG TTCGAATCCT ACTTTCTCCA AAAATATATT TTTATATTTA
I-23_H30_WPC6747B1677   TCTACGTAGG TTCGAATCCT ACTTTCTCCA AAAATATATT TTTATATTTA
I-24_H27_WPC1375B464    TCTACGTAGG TTCGAATCCT ACTTTCTCCA AAAATATATT TTTATATTTA
I-25_H29_WPC1296B300    TCTACGTAGG TTCGAATCCT ACTTTCTCCA AAAATATATT TTTATATTTA
MIRABILIS_WPC1362C749   TCTACGTAGG TTCGAATCCT ACTTTCTCCA AAAATATATT TTTATATTTA

                        401                                                450
IIb-1_H2_WPC10122B122   TACGTAATTT TATAAATACA GGTAACTGTG ATTTTTTTAT AATTAAAA.T
IIb-2_H3_WPC9464B87     TACGTAATTT TATAAATACA GGTAACTGTG ATTTTTTTAT AATTAAAA.T
IIb-3_H1_WPC7629A1459   TACGTAATTT TATAAATACA GGTAACTGTG ATTTTTTTAT AATTAAAA.T
IIb-4_H12_AY898628_IIb  TACGTAATTT TATAAATACA GGTAACTGTG ATTTTTTTAT AATTAAAA.T
IIa-1_H4_WPC12021A1331  TACGTAATTT TATAAATACA GGTAACTGTG ATTTTTTTAT AATTAAAA.T
IIa-2_H5_WPC10110A1131  TACGTAATTT TATAAATACA GGTAACTGTG ATTTTTTTAT AATTAAAA.T
IIa-3_H6_WPC10257B191   TACGTAATTT TATAAATACA GGTAACTGTG ATTTTTTTAT AATTAAAA.T
IIa-4_H10_WPC15149B1931 TACGTAATTT TATAAATACA GGTAACTGTG ATTTTTTTAT AATTAAAA.T
IIa-5_H8_WPC12043A1407  TACGTAATTT TATAAATACA GGTAACTGTG ATTTTTTTAT AATTAAAA.T
IIa-6_H7_WPC15101D195   TACGTAATTT TATAAATACA GGTAACTGTG ATTTTTTTAT AATTAAAA.T
IIa-7_H11_WPC12203B663  TACGTAATTT TATAAATACA GGTAACTGTG ATTTTTTTAT AATTAAAA.T
IIa-8_H9_WPC6750B374    TACGTAATTT TATAAATACA GGTAACTGTG ATTTTTTTAT AATTAAAA.T
andina_H16_WPC13803B621 TACGTAATTT TATAAATACA GGTAACTGTG ATTTTTTTAT AATTAAAA.T
I-1_H15_WPC3683B77      TACGTAATTT TATAAATACA GGTAACTGTG ATTTTTTTAT AATTAAAA.T
I-2_H36_AY894835_Ia     TACGTAATTT TATAAATACA GGTAACTGTG ATTTTTTTAT AATTAAAA.T
I-3_H35_WPC17708D1797   TACGTAATTT TATAAATACA GGTAACTGTG ATTTTTTTAT AATTAAAA.T
I-4_H14_WPC15943D674    TACGTAATTT TATAAATACA GGTAACTGTG ATTTTTTTAT AATTAAAA.T
I-5_H34_WPC17721D1792   TACGTAATTT TATAAATACA GGTAACTGTG ATTTTTTTAT AATTAAAA.T
I-6_H37_KM177513        TACGTAATTT TATAAATACA GGTAACTGTG ATTTTTTTAT AATTAAAAAT
I-7_H38_M-0182898       TACGTAATTT TATAAATACA GGTAACTGTG ATTTTTTTAT AATTAAAA.T
I-8_H23_WPC10112B1666   TACGTAATTT TATAAATACA GGTAACTGTG ATTTTTTTAT AATTAAAA.T
I-9_H18_WPC6744B3       TACGTAATTT TATAAATACA GGTAACTGTG ATTTTTTTAT AATTAAAA.T
I-10_H25_WPC17703D1808  TACGTAATTT TATAAATACA GGTAACTGTG ATTTTTTTAT AATTAAAA.T
I-11_H26_WPC6629B453    TACGTAATTT TATAAATACA GGTAACTGTG ATTTTTTTAT AATTAAAA.T
I-12_H32_WPC10650A847   TACGTAATTT TATAAATACA GGTAACTGTG ATTTTTTTAT AATTAAAA.T
I-13_H39_063928A        TACGTAATTT TATAAATACA GGTAACTGTG ATTTTTTTAT AATTAAAA.T
I-14_H21_WPC12205B727   TACGTAATTT TATAAATACA GGTAACTGTG ATTTTTTTAT AATTAAAA.T
I-15_H13_WPC12201B967   TACGTAATTT TATAAATACA GGTAACTGTG ATTTTTTTAT AATTAAAA.T
I-16_H33_WPC10375B241   TACGTAATTT TATAAATACA GGTAACTGTG ATTTTTTTAT AATTAAAA.T
I-17_H28_WPC10113B78    TACGTAATTT TATAAATACA GGTAACTGTG ATTTTTTTAT AATTAAAA.T
I-18_H20_WPC15907D16    TACGTAATTT TATAAATACA GGTAACTGTG ATTTTTTTAT AATTAAAA.T
I-19_H19_WPC13841B953   TACGTAATTT TATAAATACA GGTAACTGTG ATTTTTTTAT AATTAAAA.T
I-20_H17_WPC3681B463    TACGTAATTT TATAAATACA GGTAACTGTG ATTTTTTTAT AATTAAAA.T
I-21_H24_WPC12206B1011  TACGTAATTT TATAAATACA GGTAACTGTG ATTTTTTTAT AATTAAAA.T
I-22_H22_WPC1297B348    TACGTAATTT TATAAATACA GGTAACTGTG ATTTTTTTAT AATTAAAA.T
I-23_H30_WPC6747B1677   TACGTAATTT TATAAATACA GGTAACTGTG ATTTTTTTAT AATTAAAA.T
I-24_H27_WPC1375B464    TACGTAATTT TATAAATACA GGTAACTGTG ATTTTTTTAT AATTAAAA.T
I-25_H29_WPC1296B300    TACGTAATTT TATAAATACA GGTAACTGTG ATTTTTTTAT AATTAAAA.T
MIRABILIS_WPC1362C749   TACGTAATTT TATAAATACA GGTAACTGTG ATTTTTTTAT AATTAAAA.T

                        451                                                500
IIb-1_H2_WPC10122B122   AAATATTTAT TATTTATATT TTTCATTAAA ATCTAATAAT TGATTTTCTG
IIb-2_H3_WPC9464B87     AAATATTTAT TATTTATATT TTTCATTAAA ATCTAATAAT TGATTTTCTG
IIb-3_H1_WPC7629A1459   AAATATTTAT TATTTATATT TTTCATTAAA ATCTAATAAT TGATTTTCTG
IIb-4_H12_AY898628_IIb  AAATATTTAT TATTTATATT TTTCATTAAA ATCTAATAAT TGATTTTCTG
IIa-1_H4_WPC12021A1331  AAATATTTAT TATTTATATT TTTCATTAAA ATCTAATAAT TGATTTTCTG
IIa-2_H5_WPC10110A1131  AAATATTTAT TATTTATATT TTTCATTAAA ATCTAATAAT TGATTTTCTG
IIa-3_H6_WPC10257B191   AAATATTTAT TATTTATATT TTTCATTAAA ATCTAATAAT TGATTTTCTG
IIa-4_H10_WPC15149B1931 AAATATTTAT TATTTATATT TTTCATTAAA ATCTAATAAT TGATTTTCTG
IIa-5_H8_WPC12043A1407  AAATATTTAT TATTTATATT TTTCATTAAA ATCTAATAAT TGATTTTCTG
IIa-6_H7_WPC15101D195   AAATATTTAT TATTTATATT TTTCATTAAA ATCTAATAAT TGATTTTCTG
IIa-7_H11_WPC12203B663  AAATATTTAT TATTTATATT TTTCATTAAA ATCTAATAAT TGATTTTCTG
IIa-8_H9_WPC6750B374    AAATATTTAT TATTTATATT TTTCATTAAA ATCTAATAAT TGATTTTCTG
andina_H16_WPC13803B621 AAATATTTAT TATTTATATT TTTCA..... .......... ..........
I-1_H15_WPC3683B77      AAATATTTAT TATTTATATT TTTCA..... .......... ..........
I-2_H36_AY894835_Ia     AAATATTTAT TATTTATATT TTTCA..... .......... ..........
I-3_H35_WPC17708D1797   AAATATTTAT TATTTATATT TTTCA..... .......... ..........
I-4_H14_WPC15943D674    AAATATTTAT TATTTATATT TTTCA..... .......... ..........
I-5_H34_WPC17721D1792   AAATATTTAT TATTTATATT TTTCA..... .......... ..........
I-6_H37_KM177513        AAATATTTAT TATTTATATT TTTCA..... .......... ..........
I-7_H38_M-0182898       AAATATTTAT TATTTATATT TTTCA..... .......... ..........
I-8_H23_WPC10112B1666   AAATATTTAT TATTTATATT TTTCA..... .......... ..........
I-9_H18_WPC6744B3       AAATATTTAT TATTTATATT TTTCA..... .......... ..........
I-10_H25_WPC17703D1808  AAATATTTAT TATTTATATT TTTCA..... .......... ..........
I-11_H26_WPC6629B453    AAATATTTAT TATTTATATT TTTCA..... .......... ..........
I-12_H32_WPC10650A847   AAATATTTAT TATTTATATT TTTCA..... .......... ..........
I-13_H39_063928A        AAATATTTAT TATTTATATT TTTCA..... .......... ..........
I-14_H21_WPC12205B727   AAATATTTAT TATTTATATT TTTCA..... .......... ..........
I-15_H13_WPC12201B967   AAATATTTAT TATTTATATT TTTCA..... .......... ..........
I-16_H33_WPC10375B241   AAATATTTAT TATTTATATT TTTCA..... .......... ..........
I-17_H28_WPC10113B78    AAATATTTAT TATTTATATT TTTCA..... .......... ..........
I-18_H20_WPC15907D16    AAATATTTAT TATTTATATT TTTCA..... .......... ..........
I-19_H19_WPC13841B953   AAATATTTAT TATTTATATT TTTCA..... .......... ..........
I-20_H17_WPC3681B463    AAATATTTAT TATTTATATT TTTCA..... .......... ..........
I-21_H24_WPC12206B1011  AAATATTTAT TATTTATATT TTTCA..... .......... ..........
I-22_H22_WPC1297B348    AAATATTTAT TATTTATATT TTTCA..... .......... ..........
I-23_H30_WPC6747B1677   AAATATTTAT TATTTATATT TTTCA..... .......... ..........
I-24_H27_WPC1375B464    AAATATTTAT TATTTATATT TTTCA..... .......... ..........
I-25_H29_WPC1296B300    AAATATTTAT TATTTATATT TTTCA..... .......... ..........
MIRABILIS_WPC1362C749   AAATATTTAT TATTTATATT TTTCA..... .......... ..........

                        501                                                550
IIb-1_H2_WPC10122B122   ATAATGTTTT ATTAGATAAT TTATCAAAGT CTTTAATTGA AAATATATTT
IIb-2_H3_WPC9464B87     ATAATGTTTT ATTAGATAAT TTATCAAAGT CTTTAATTGA AAATATATTT
IIb-3_H1_WPC7629A1459   ATAATGTTTT ATTAGATAAT TTATCAAAGT CTTTAATTGA AAATATATTT
IIb-4_H12_AY898628_IIb  ATAATGTTTT ATTAGATAAT TTATCAAAGT CTTTAATTGA AAATATATTT
IIa-1_H4_WPC12021A1331  ATAATGTTTT ATTAGATAAT TTATCAAAGT CTTTAATTGA AAATATATTT
IIa-2_H5_WPC10110A1131  ATAATGTTTT ATTAGATAAT TTATCAAAGT CTTTAATTGA AAATATATTT
IIa-3_H6_WPC10257B191   ATAATGTTTT ATTAGATAAT TTATCAAAGT CTTTAATTGA AAATATATTT
IIa-4_H10_WPC15149B1931 ATAATGTTTT ATTAGATAAT TTATCAAAGT CTTTAATTGA AAATATATTT
IIa-5_H8_WPC12043A1407  ATAATGTTTT ATTAGATAAT TTATCAAAGT CTTTAATTGA AAATATATTT
IIa-6_H7_WPC15101D195   ATAATGTTTT ATTAGATAAT TTATCAAAGT CTTTAATTGA AAATATATTT
IIa-7_H11_WPC12203B663  ATAATGTTTT ATTAGATAAT TTATCAAAGT CTTTAATTGA AAATATATTT
IIa-8_H9_WPC6750B374    ATAATGTTTT ATTAGATAAT TTATCAAAGT CTTTAATTGA AAATATATTT
andina_H16_WPC13803B621 .......... .......... .......... .......... ..........
I-1_H15_WPC3683B77      .......... .......... .......... .......... ..........
I-2_H36_AY894835_Ia     .......... .......... .......... .......... ..........
I-3_H35_WPC17708D1797   .......... .......... .......... .......... ..........
I-4_H14_WPC15943D674    .......... .......... .......... .......... ..........
I-5_H34_WPC17721D1792   .......... .......... .......... .......... ..........
I-6_H37_KM177513        .......... .......... .......... .......... ..........
I-7_H38_M-0182898       .......... .......... .......... .......... ..........
I-8_H23_WPC10112B1666   .......... .......... .......... .......... ..........
I-9_H18_WPC6744B3       .......... .......... .......... .......... ..........
I-10_H25_WPC17703D1808  .......... .......... .......... .......... ..........
I-11_H26_WPC6629B453    .......... .......... .......... .......... ..........
I-12_H32_WPC10650A847   .......... .......... .......... .......... ..........
I-13_H39_063928A        .......... .......... .......... .......... ..........
I-14_H21_WPC12205B727   .......... .......... .......... .......... ..........
I-15_H13_WPC12201B967   .......... .......... .......... .......... ..........
I-16_H33_WPC10375B241   .......... .......... .......... .......... ..........
I-17_H28_WPC10113B78    .......... .......... .......... .......... ..........
I-18_H20_WPC15907D16    .......... .......... .......... .......... ..........
I-19_H19_WPC13841B953   .......... .......... .......... .......... ..........
I-20_H17_WPC3681B463    .......... .......... .......... .......... ..........
I-21_H24_WPC12206B1011  .......... .......... .......... .......... ..........
I-22_H22_WPC1297B348    .......... .......... .......... .......... ..........
I-23_H30_WPC6747B1677   .......... .......... .......... .......... ..........
I-24_H27_WPC1375B464    .......... .......... .......... .......... ..........
I-25_H29_WPC1296B300    .......... .......... .......... .......... ..........
MIRABILIS_WPC1362C749   .......... .......... .......... .......... ..........

                        551                                                600
IIb-1_H2_WPC10122B122   TCATTTTTTA TTTTAAAAGA TTCTTTTTGT ATTTGATATT CACTAAATTC
IIb-2_H3_WPC9464B87     TCATTTTTTA TTTTAAAAGA TTCTTTTTGT ATTTGATATT CACTAAATTC
IIb-3_H1_WPC7629A1459   TCATTTTTTA TTTTAAAAGA TTCTTTTTGT ATTTGATATT CACTAAATTC
IIb-4_H12_AY898628_IIb  TCATTTTTTA TTTTAAAAGA TTCTTTTTGT ATTTGATATT CACTAAATTC
IIa-1_H4_WPC12021A1331  TCATTTTTTA TTTTAAAAGA TTCTTTTTGT ATTTGATATT CACTAAATTC
IIa-2_H5_WPC10110A1131  TCATTTTTTA TTTTAAAAGA TTCTTTTTGT ATTTGATATT CACTAAATTC
IIa-3_H6_WPC10257B191   TCATTTTTTA TTTTAAAAGA TTCTTTTTGT ATTTGATATT CACTAAATTC
IIa-4_H10_WPC15149B1931 TCATTTTTTA TTTTAAAAGA TTCTTTTTGT ATTTGATATT CACTAAATTC
IIa-5_H8_WPC12043A1407  TCATTTTTTA TTTTAAAAGA TTCTTTTTGT ATTTGATATT CACTAAATTC
IIa-6_H7_WPC15101D195   TCATTTTTTA TTTTAAAAGA TTCTTTTTGT ATTTGATATT CACTAAATTC
IIa-7_H11_WPC12203B663  TCATTTTTTA TTTTAAAAGA TTCTTTTTGT ATTTGATATT CACTAAATTC
IIa-8_H9_WPC6750B374    TCATTTTTTA TTTTAAAAGA TTCTTTTTGT ATTTGATATT CACTAAATTC
andina_H16_WPC13803B621 .......... .......... .......... .......... ..........
I-1_H15_WPC3683B77      .......... .......... .......... .......... ..........
I-2_H36_AY894835_Ia     .......... .......... .......... .......... ..........
I-3_H35_WPC17708D1797   .......... .......... .......... .......... ..........
I-4_H14_WPC15943D674    .......... .......... .......... .......... ..........
I-5_H34_WPC17721D1792   .......... .......... .......... .......... ..........
I-6_H37_KM177513        .......... .......... .......... .......... ..........
I-7_H38_M-0182898       .......... .......... .......... .......... ..........
I-8_H23_WPC10112B1666   .......... .......... .......... .......... ..........
I-9_H18_WPC6744B3       .......... .......... .......... .......... ..........
I-10_H25_WPC17703D1808  .......... .......... .......... .......... ..........
I-11_H26_WPC6629B453    .......... .......... .......... .......... ..........
I-12_H32_WPC10650A847   .......... .......... .......... .......... ..........
I-13_H39_063928A        .......... .......... .......... .......... ..........
I-14_H21_WPC12205B727   .......... .......... .......... .......... ..........
I-15_H13_WPC12201B967   .......... .......... .......... .......... ..........
I-16_H33_WPC10375B241   .......... .......... .......... .......... ..........
I-17_H28_WPC10113B78    .......... .......... .......... .......... ..........
I-18_H20_WPC15907D16    .......... .......... .......... .......... ..........
I-19_H19_WPC13841B953   .......... .......... .......... .......... ..........
I-20_H17_WPC3681B463    .......... .......... .......... .......... ..........
I-21_H24_WPC12206B1011  .......... .......... .......... .......... ..........
I-22_H22_WPC1297B348    .......... .......... .......... .......... ..........
I-23_H30_WPC6747B1677   .......... .......... .......... .......... ..........
I-24_H27_WPC1375B464    .......... .......... .......... .......... ..........
I-25_H29_WPC1296B300    .......... .......... .......... .......... ..........
MIRABILIS_WPC1362C749   .......... .......... .......... .......... ..........

                        601                                                650
IIb-1_H2_WPC10122B122   TGTTAAATTT TTCATAATAG TTCCACCTCT TTTAATTGCA ATATCAGGAT
IIb-2_H3_WPC9464B87     TGTTAAATTT TTCATAATAG TTCCACCTCT TTTAATTGCA ATATCAGGAT
IIb-3_H1_WPC7629A1459   TGTTAAATTT TTCATAATAG TTCCACCTCT TTTAATTGCA ATATCAGGAT
IIb-4_H12_AY898628_IIb  TGTTAAATTT TTCATAATAG TTCCACCTCT TTTAATTGCA ATATCAGGAT
IIa-1_H4_WPC12021A1331  TGTTAAATTT TTCATAATAG TTCCACCTCT TTTAATTGCA ATATCAGGAT
IIa-2_H5_WPC10110A1131  TGTTAAATTT TTCATAATAG TTCCACCTCT TTTAATTGCA ATATCAGGAT
IIa-3_H6_WPC10257B191   TGTTAAATTT TTCATAATAG TTCCACCTCT TTTAATTGCA ATATCAGGAT
IIa-4_H10_WPC15149B1931 TGTTAAATTT TTCATAATAG TTCCACCTCT TTTAATTGCA ATATCAGGAT
IIa-5_H8_WPC12043A1407  TGTTAAATTT TTCATAATAG TTCCACCTCT TTTAATTGCA ATATCAGGAT
IIa-6_H7_WPC15101D195   TGTTAAATTT TTCATAATAG TTCCACCTCT TTTAATTGCA ATATCAGGAT
IIa-7_H11_WPC12203B663  TGTTAAATTT TTCATAATAG TTCCACCTCT TTTAATTGCA ATATCAGGAT
IIa-8_H9_WPC6750B374    TGTTAAATTT TTCATAATAG TTCCACCTCT TTTAATTGCA ATATCAGGAT
andina_H16_WPC13803B621 .......... .......... .......... .......... ..........
I-1_H15_WPC3683B77      .......... .......... .......... .......... ..........
I-2_H36_AY894835_Ia     .......... .......... .......... .......... ..........
I-3_H35_WPC17708D1797   .......... .......... .......... .......... ..........
I-4_H14_WPC15943D674    .......... .......... .......... .......... ..........
I-5_H34_WPC17721D1792   .......... .......... .......... .......... ..........
I-6_H37_KM177513        .......... .......... .......... .......... ..........
I-7_H38_M-0182898       .......... .......... .......... .......... ..........
I-8_H23_WPC10112B1666   .......... .......... .......... .......... ..........
I-9_H18_WPC6744B3       .......... .......... .......... .......... ..........
I-10_H25_WPC17703D1808  .......... .......... .......... .......... ..........
I-11_H26_WPC6629B453    .......... .......... .......... .......... ..........
I-12_H32_WPC10650A847   .......... .......... .......... .......... ..........
I-13_H39_063928A        .......... .......... .......... .......... ..........
I-14_H21_WPC12205B727   .......... .......... .......... .......... ..........
I-15_H13_WPC12201B967   .......... .......... .......... .......... ..........
I-16_H33_WPC10375B241   .......... .......... .......... .......... ..........
I-17_H28_WPC10113B78    .......... .......... .......... .......... ..........
I-18_H20_WPC15907D16    .......... .......... .......... .......... ..........
I-19_H19_WPC13841B953   .......... .......... .......... .......... ..........
I-20_H17_WPC3681B463    .......... .......... .......... .......... ..........
I-21_H24_WPC12206B1011  .......... .......... .......... .......... ..........
I-22_H22_WPC1297B348    .......... .......... .......... .......... ..........
I-23_H30_WPC6747B1677   .......... .......... .......... .......... ..........
I-24_H27_WPC1375B464    .......... .......... .......... .......... ..........
I-25_H29_WPC1296B300    .......... .......... .......... .......... ..........
MIRABILIS_WPC1362C749   .......... .......... .......... .......... ..........

                        651                                                700
IIb-1_H2_WPC10122B122   AATAAGTATA AAGTACATCT TTAGTTTTAT TTAAACCTTC TTCAGCACAA
IIb-2_H3_WPC9464B87     AATAAGTATA AAGTACATCT TTAGTTTTAT TTAAACCTTC TTCAGCACAA
IIb-3_H1_WPC7629A1459   AATAAGTATA AAGTACATCT TTAGTTTTAT TTAAACCTTC TTCAGCACAA
IIb-4_H12_AY898628_IIb  AATAAGTATA AAGTACATCT TTAGTTTTAT TTAAACCTTC TTCAGCACAA
IIa-1_H4_WPC12021A1331  AATAAGTATA AAGTACATCT TTAGTTTTAT TTAAACCTTC TTCAGCACAA
IIa-2_H5_WPC10110A1131  AATAAGTATA AAGTACATCT TTAGTTTTAT TTAAACCTTC TTCAGCACAA
IIa-3_H6_WPC10257B191   AATAAGTATA AAGTACATCT TTAGTTTTAT TTAAACCTTC TTCAGCACAA
IIa-4_H10_WPC15149B1931 AATAAGTATA AAGTACATCT TTAGTTTTAT TTAAACCTTC TTCAGCACAA
IIa-5_H8_WPC12043A1407  AATAAGTATA AAGTACATCT TTAGTTTTAT TTAAACCTTC TTCAGCACAA
IIa-6_H7_WPC15101D195   AATAAGTATA AAGTACATCT TTAGTTTTAT TTAAACCTTC TTCAGCACAA
IIa-7_H11_WPC12203B663  AATAAGTATA AAGTACATCT TTAGTTTTAT TTAAACCTTC TTCAGCACAA
IIa-8_H9_WPC6750B374    AATAAGTATA AAGTACATCT TTAGTTTTAT TTAAACCTTC TTCAGCACAA
andina_H16_WPC13803B621 .......... .......... .......... .......... ..........
I-1_H15_WPC3683B77      .......... .......... .......... .......... ..........
I-2_H36_AY894835_Ia     .......... .......... .......... .......... ..........
I-3_H35_WPC17708D1797   .......... .......... .......... .......... ..........
I-4_H14_WPC15943D674    .......... .......... .......... .......... ..........
I-5_H34_WPC17721D1792   .......... .......... .......... .......... ..........
I-6_H37_KM177513        .......... .......... .......... .......... ..........
I-7_H38_M-0182898       .......... .......... .......... .......... ..........
I-8_H23_WPC10112B1666   .......... .......... .......... .......... ..........
I-9_H18_WPC6744B3       .......... .......... .......... .......... ..........
I-10_H25_WPC17703D1808  .......... .......... .......... .......... ..........
I-11_H26_WPC6629B453    .......... .......... .......... .......... ..........
I-12_H32_WPC10650A847   .......... .......... .......... .......... ..........
I-13_H39_063928A        .......... .......... .......... .......... ..........
I-14_H21_WPC12205B727   .......... .......... .......... .......... ..........
I-15_H13_WPC12201B967   .......... .......... .......... .......... ..........
I-16_H33_WPC10375B241   .......... .......... .......... .......... ..........
I-17_H28_WPC10113B78    .......... .......... .......... .......... ..........
I-18_H20_WPC15907D16    .......... .......... .......... .......... ..........
I-19_H19_WPC13841B953   .......... .......... .......... .......... ..........
I-20_H17_WPC3681B463    .......... .......... .......... .......... ..........
I-21_H24_WPC12206B1011  .......... .......... .......... .......... ..........
I-22_H22_WPC1297B348    .......... .......... .......... .......... ..........
I-23_H30_WPC6747B1677   .......... .......... .......... .......... ..........
I-24_H27_WPC1375B464    .......... .......... .......... .......... ..........
I-25_H29_WPC1296B300    .......... .......... .......... .......... ..........
MIRABILIS_WPC1362C749   .......... .......... .......... .......... ..........

                        701                                                750
IIb-1_H2_WPC10122B122   ACATTAAATA AATGTTCTTC TGGTTTTAAT AATTTTCCAT TTTTTTCAGG
IIb-2_H3_WPC9464B87     ACATTAAATA AATGTTCTTC TGGTTTTAAT AATTTTCCAT TTTTTTCAGG
IIb-3_H1_WPC7629A1459   ACATTAAATA AATGTTCTTC TGGTTTTAAT AATTTTCCAT TTTTTTCAGG
IIb-4_H12_AY898628_IIb  ACATTAAATA AATGTTCTTC TGGTTTTAAT AATTTTCCAT TTTTTTCAGG
IIa-1_H4_WPC12021A1331  ATATTAAATA AATGTTCTTC TGGTTTTAAT AATTTTCCAT TTTTTTCAGG
IIa-2_H5_WPC10110A1131  ATATTAAATA AATGTTCTTC TGGTTTTAAT AATTTTCCAT TTTTTTCAGG
IIa-3_H6_WPC10257B191   ATATTAAATA AATGTTCTTC TGGTTTTAAT AATTTTCCAT TTTTTTCAGG
IIa-4_H10_WPC15149B1931 ATATTAAATA AATGTTCTTC TGGTTTTAAT AATTTTCCAT TTTTTTCAGG
IIa-5_H8_WPC12043A1407  ATATTAAATA AATGTTCTTC TGGTTTTAAT AATTTTCCAT TTTTTTCAGG
IIa-6_H7_WPC15101D195   ATATTAAATA AATGTTCTTC TGGTTTTAAT AATTTTCCAT TTTTTTCAGG
IIa-7_H11_WPC12203B663  ATATTAAATA AATGTTCTTC TGGTTTTAAT AATTTTCCAT TTTTTTCAGG
IIa-8_H9_WPC6750B374    ATATTAAATA AATGTTCTTC TGGTTTTAAT AATTTTCCAT TTTTTTCAGG
andina_H16_WPC13803B621 .......... .......... .......... .......... ..........
I-1_H15_WPC3683B77      .......... .......... .......... .......... ..........
I-2_H36_AY894835_Ia     .......... .......... .......... .......... ..........
I-3_H35_WPC17708D1797   .......... .......... .......... .......... ..........
I-4_H14_WPC15943D674    .......... .......... .......... .......... ..........
I-5_H34_WPC17721D1792   .......... .......... .......... .......... ..........
I-6_H37_KM177513        .......... .......... .......... .......... ..........
I-7_H38_M-0182898       .......... .......... .......... .......... ..........
I-8_H23_WPC10112B1666   .......... .......... .......... .......... ..........
I-9_H18_WPC6744B3       .......... .......... .......... .......... ..........
I-10_H25_WPC17703D1808  .......... .......... .......... .......... ..........
I-11_H26_WPC6629B453    .......... .......... .......... .......... ..........
I-12_H32_WPC10650A847   .......... .......... .......... .......... ..........
I-13_H39_063928A        .......... .......... .......... .......... ..........
I-14_H21_WPC12205B727   .......... .......... .......... .......... ..........
I-15_H13_WPC12201B967   .......... .......... .......... .......... ..........
I-16_H33_WPC10375B241   .......... .......... .......... .......... ..........
I-17_H28_WPC10113B78    .......... .......... .......... .......... ..........
I-18_H20_WPC15907D16    .......... .......... .......... .......... ..........
I-19_H19_WPC13841B953   .......... .......... .......... .......... ..........
I-20_H17_WPC3681B463    .......... .......... .......... .......... ..........
I-21_H24_WPC12206B1011  .......... .......... .......... .......... ..........
I-22_H22_WPC1297B348    .......... .......... .......... .......... ..........
I-23_H30_WPC6747B1677   .......... .......... .......... .......... ..........
I-24_H27_WPC1375B464    .......... .......... .......... .......... ..........
I-25_H29_WPC1296B300    .......... .......... .......... .......... ..........
MIRABILIS_WPC1362C749   .......... .......... .......... .......... ..........

                        751                                                800
IIb-1_H2_WPC10122B122   TAATAACATA TTTGTTATAT AATTTTCATC TTTTATTATA TATTCAATTA
IIb-2_H3_WPC9464B87     TAATAACATA TTTGTTATAT AATTTTCATC TTTTATTATA TATTCAATTA
IIb-3_H1_WPC7629A1459   TAATAACATA TTTGTTATAT AATTTTCATC TTTTATTATA TATTCAATTA
IIb-4_H12_AY898628_IIb  TAATAACATA TTTGTTATAT AATTTTCATC TTTTATTATA TATTCAATTA
IIa-1_H4_WPC12021A1331  TAATAACATA TTTGTTATAT AATTTTCATC TTTTATTATA TATTCAATTA
IIa-2_H5_WPC10110A1131  TAATAACATA TTTGTTATAT AATTTTCATC TTTTATTATA TATTCAATTA
IIa-3_H6_WPC10257B191   TAATAACATA TTTGTTATAT AATTTTCATC TTTTATTATA TATTCAATTA
IIa-4_H10_WPC15149B1931 TAATAACATA TTTGTTATAT AATTTTCATC TTTTATTATA TATTCAATTA
IIa-5_H8_WPC12043A1407  TAATAACATA TTTGTTATAT AATTTTCATC TTTTATTATA TATTCAATTA
IIa-6_H7_WPC15101D195   TAATAACATA TTTGTTATAT AATTTTCATC TTTTATTATA TATTCAATTA
IIa-7_H11_WPC12203B663  TAATAACATA TTTGTTATAT AATTTTCATC TTTTATTATA TATTCAATTA
IIa-8_H9_WPC6750B374    TAATAACATA TTTGTTATAT AATTTTCATC TTTTATTATA TATTCAATTA
andina_H16_WPC13803B621 .......... .......... .......... .......... ..........
I-1_H15_WPC3683B77      .......... .......... .......... .......... ..........
I-2_H36_AY894835_Ia     .......... .......... .......... .......... ..........
I-3_H35_WPC17708D1797   .......... .......... .......... .......... ..........
I-4_H14_WPC15943D674    .......... .......... .......... .......... ..........
I-5_H34_WPC17721D1792   .......... .......... .......... .......... ..........
I-6_H37_KM177513        .......... .......... .......... .......... ..........
I-7_H38_M-0182898       .......... .......... .......... .......... ..........
I-8_H23_WPC10112B1666   .......... .......... .......... .......... ..........
I-9_H18_WPC6744B3       .......... .......... .......... .......... ..........
I-10_H25_WPC17703D1808  .......... .......... .......... .......... ..........
I-11_H26_WPC6629B453    .......... .......... .......... .......... ..........
I-12_H32_WPC10650A847   .......... .......... .......... .......... ..........
I-13_H39_063928A        .......... .......... .......... .......... ..........
I-14_H21_WPC12205B727   .......... .......... .......... .......... ..........
I-15_H13_WPC12201B967   .......... .......... .......... .......... ..........
I-16_H33_WPC10375B241   .......... .......... .......... .......... ..........
I-17_H28_WPC10113B78    .......... .......... .......... .......... ..........
I-18_H20_WPC15907D16    .......... .......... .......... .......... ..........
I-19_H19_WPC13841B953   .......... .......... .......... .......... ..........
I-20_H17_WPC3681B463    .......... .......... .......... .......... ..........
I-21_H24_WPC12206B1011  .......... .......... .......... .......... ..........
I-22_H22_WPC1297B348    .......... .......... .......... .......... ..........
I-23_H30_WPC6747B1677   .......... .......... .......... .......... ..........
I-24_H27_WPC1375B464    .......... .......... .......... .......... ..........
I-25_H29_WPC1296B300    .......... .......... .......... .......... ..........
MIRABILIS_WPC1362C749   .......... .......... .......... .......... ..........

                        801                                                850
IIb-1_H2_WPC10122B122   ATAAATTTTT TCGTTTACCT ATTTGATAAT TTCCATGATA TTTATGATTT
IIb-2_H3_WPC9464B87     ATAAATTTTT TCGTTTACCT ATTTGATAAT TTCCATGATA TTTATGATTT
IIb-3_H1_WPC7629A1459   ATAAATTTTT TCGTTTACCT ATTTGATAAT TTCCATGATA TTTATGATTT
IIb-4_H12_AY898628_IIb  ATAAATTTTT TCGTTTACCT ATTTGATAAT TTCCATGATA TTTATGATTT
IIa-1_H4_WPC12021A1331  ATAAATTTTT TCGTTTACCT ATTTGATAAT TTCCATGATA TTTATGATTT
IIa-2_H5_WPC10110A1131  ATAAATTTTT TCGTTTACCT ATTTGATAAT TTCCATGATA TTTATGATTT
IIa-3_H6_WPC10257B191   ATAAATTTTT TCGTTTACCT ATTTGATAAT TTCCATGATA TTTATGATTT
IIa-4_H10_WPC15149B1931 ATAAATTTTT TCGTTTACCT ATTTGATAAT TTCCATGATA TTTATGATTT
IIa-5_H8_WPC12043A1407  ATAAATTTTT TCGTTTACCT ATTTGATAAT TTCCATGATA TTTATGATTT
IIa-6_H7_WPC15101D195   ATAAATTTTT TCGTTTACCT ATTTGATAAT TTCCATGATA TTTATGATTT
IIa-7_H11_WPC12203B663  ATAAATTTTT TCGTTTACCT ATTTGATAAT TTCCATGATA TTTATGATTT
IIa-8_H9_WPC6750B374    ATAAATTTTT TCGTTTACCT ATTTGATAAT TTCCATGATA TTTATGATTT
andina_H16_WPC13803B621 .......... .......... .......... .......... ..........
I-1_H15_WPC3683B77      .......... .......... .......... .......... ..........
I-2_H36_AY894835_Ia     .......... .......... .......... .......... ..........
I-3_H35_WPC17708D1797   .......... .......... .......... .......... ..........
I-4_H14_WPC15943D674    .......... .......... .......... .......... ..........
I-5_H34_WPC17721D1792   .......... .......... .......... .......... ..........
I-6_H37_KM177513        .......... .......... .......... .......... ..........
I-7_H38_M-0182898       .......... .......... .......... .......... ..........
I-8_H23_WPC10112B1666   .......... .......... .......... .......... ..........
I-9_H18_WPC6744B3       .......... .......... .......... .......... ..........
I-10_H25_WPC17703D1808  .......... .......... .......... .......... ..........
I-11_H26_WPC6629B453    .......... .......... .......... .......... ..........
I-12_H32_WPC10650A847   .......... .......... .......... .......... ..........
I-13_H39_063928A        .......... .......... .......... .......... ..........
I-14_H21_WPC12205B727   .......... .......... .......... .......... ..........
I-15_H13_WPC12201B967   .......... .......... .......... .......... ..........
I-16_H33_WPC10375B241   .......... .......... .......... .......... ..........
I-17_H28_WPC10113B78    .......... .......... .......... .......... ..........
I-18_H20_WPC15907D16    .......... .......... .......... .......... ..........
I-19_H19_WPC13841B953   .......... .......... .......... .......... ..........
I-20_H17_WPC3681B463    .......... .......... .......... .......... ..........
I-21_H24_WPC12206B1011  .......... .......... .......... .......... ..........
I-22_H22_WPC1297B348    .......... .......... .......... .......... ..........
I-23_H30_WPC6747B1677   .......... .......... .......... .......... ..........
I-24_H27_WPC1375B464    .......... .......... .......... .......... ..........
I-25_H29_WPC1296B300    .......... .......... .......... .......... ..........
MIRABILIS_WPC1362C749   .......... .......... .......... .......... ..........

                        851                                                900
IIb-1_H2_WPC10122B122   TCAAATTCTA AATCTAAATA ATTTACATTT GATATATCAA ATGCAATTTT
IIb-2_H3_WPC9464B87     TCAAATTCTA AATCTAAATA ATTTACATTT GATATATCAA ATGCAATTTT
IIb-3_H1_WPC7629A1459   TCAAATTCTA AATCTAAATA ATTTACATTT GATATATCAA ATGCAATTTT
IIb-4_H12_AY898628_IIb  TCAAATTCTA AATCTAAATA ATTTACATTT GATATATCAA ATGCAATTTT
IIa-1_H4_WPC12021A1331  TCAAATTCTA AATCTAAATA ATTTACATTT GATATATCAA ATGCAATTTT
IIa-2_H5_WPC10110A1131  TCAAATTCTA AATCTAAATA ATTTACATTT GATATATCAA ATGCAATTTT
IIa-3_H6_WPC10257B191   TCAAATTCTA AATCTAAATA ATTTACATTT GATATATCAA ATGCAATTTT
IIa-4_H10_WPC15149B1931 TCAAATTCTA AATCTAAATA ATTTACATTT GATATATCAA ATGCAATTTT
IIa-5_H8_WPC12043A1407  TCAAATTCTA AATCTAAATA ATTTACATTT GATATATCAA ATGCAATTTT
IIa-6_H7_WPC15101D195   TCAAATTCTA AATCTAAATA ATTTACATTT GATATATCAA ATGCAATTTT
IIa-7_H11_WPC12203B663  TCAAATTCTA AATCTAAATA ATTTACATTT GATATATCAA ATGCAATTTT
IIa-8_H9_WPC6750B374    TCAAATTCTA AATCTAAATA ATTTACATTT GATATATCAA ATGCAATTTT
andina_H16_WPC13803B621 .......... .......... .......... .......... ..........
I-1_H15_WPC3683B77      .......... .......... .......... .......... ..........
I-2_H36_AY894835_Ia     .......... .......... .......... .......... ..........
I-3_H35_WPC17708D1797   .......... .......... .......... .......... ..........
I-4_H14_WPC15943D674    .......... .......... .......... .......... ..........
I-5_H34_WPC17721D1792   .......... .......... .......... .......... ..........
I-6_H37_KM177513        .......... .......... .......... .......... ..........
I-7_H38_M-0182898       .......... .......... .......... .......... ..........
I-8_H23_WPC10112B1666   .......... .......... .......... .......... ..........
I-9_H18_WPC6744B3       .......... .......... .......... .......... ..........
I-10_H25_WPC17703D1808  .......... .......... .......... .......... ..........
I-11_H26_WPC6629B453    .......... .......... .......... .......... ..........
I-12_H32_WPC10650A847   .......... .......... .......... .......... ..........
I-13_H39_063928A        .......... .......... .......... .......... ..........
I-14_H21_WPC12205B727   .......... .......... .......... .......... ..........
I-15_H13_WPC12201B967   .......... .......... .......... .......... ..........
I-16_H33_WPC10375B241   .......... .......... .......... .......... ..........
I-17_H28_WPC10113B78    .......... .......... .......... .......... ..........
I-18_H20_WPC15907D16    .......... .......... .......... .......... ..........
I-19_H19_WPC13841B953   .......... .......... .......... .......... ..........
I-20_H17_WPC3681B463    .......... .......... .......... .......... ..........
I-21_H24_WPC12206B1011  .......... .......... .......... .......... ..........
I-22_H22_WPC1297B348    .......... .......... .......... .......... ..........
I-23_H30_WPC6747B1677   .......... .......... .......... .......... ..........
I-24_H27_WPC1375B464    .......... .......... .......... .......... ..........
I-25_H29_WPC1296B300    .......... .......... .......... .......... ..........
MIRABILIS_WPC1362C749   .......... .......... .......... .......... ..........

                        901                                                950
IIb-1_H2_WPC10122B122   TAATTCAAGA AAACAATGAA TATGTATTCC ACCATCTTCA TGTTTTTCTT
IIb-2_H3_WPC9464B87     TAATTCAAGA AAACAATGAA TATGTATTCC ACCATCTTCA TGTTTTTCTT
IIb-3_H1_WPC7629A1459   TAATTCAAGA AAACAATGAA TATGTATTCC ACCATCTTCA TGTTTTTCTT
IIb-4_H12_AY898628_IIb  TAATTCAAGA AAACAATGAA TATGTATTCC ACCATCTTCA TGTTTTTCTT
IIa-1_H4_WPC12021A1331  TAATTCAAGA AAACAATGAA TATGTATTCC ACCATCTTCA TGTTTTTCTT
IIa-2_H5_WPC10110A1131  TAATTCAAGA AAACAATGAA TATGTATTCC ACCATCTTCA TGTTTTTCTT
IIa-3_H6_WPC10257B191   TAATTCAAGA AAACAATGAA TATGTATTCC ACCATCTTCA TGTTTTTCTT
IIa-4_H10_WPC15149B1931 TAATTCAAGA AAACAATGAA TATGTATTCC ACCATCTTCA TGTTTTTCTT
IIa-5_H8_WPC12043A1407  TAATTCAAGA AAACAATGAA TATGTATTCC ACCATCTTCA TGTTTTTCTT
IIa-6_H7_WPC15101D195   TAATTCAAGA AAACAATGAA TATGTATTCC ACCATCTTCA TGTTTTTCTT
IIa-7_H11_WPC12203B663  TAATTCAAGA AAACAATGAA TATGTATTCC ACCATCTTCA TGTTTTTCTT
IIa-8_H9_WPC6750B374    TAATTCAAGA AAACAATGAA TATGTATTCC ACCATCTTCA TGTTTTTCTT
andina_H16_WPC13803B621 .......... .......... .......... .......... ..........
I-1_H15_WPC3683B77      .......... .......... .......... .......... ..........
I-2_H36_AY894835_Ia     .......... .......... .......... .......... ..........
I-3_H35_WPC17708D1797   .......... .......... .......... .......... ..........
I-4_H14_WPC15943D674    .......... .......... .......... .......... ..........
I-5_H34_WPC17721D1792   .......... .......... .......... .......... ..........
I-6_H37_KM177513        .......... .......... .......... .......... ..........
I-7_H38_M-0182898       .......... .......... .......... .......... ..........
I-8_H23_WPC10112B1666   .......... .......... .......... .......... ..........
I-9_H18_WPC6744B3       .......... .......... .......... .......... ..........
I-10_H25_WPC17703D1808  .......... .......... .......... .......... ..........
I-11_H26_WPC6629B453    .......... .......... .......... .......... ..........
I-12_H32_WPC10650A847   .......... .......... .......... .......... ..........
I-13_H39_063928A        .......... .......... .......... .......... ..........
I-14_H21_WPC12205B727   .......... .......... .......... .......... ..........
I-15_H13_WPC12201B967   .......... .......... .......... .......... ..........
I-16_H33_WPC10375B241   .......... .......... .......... .......... ..........
I-17_H28_WPC10113B78    .......... .......... .......... .......... ..........
I-18_H20_WPC15907D16    .......... .......... .......... .......... ..........
I-19_H19_WPC13841B953   .......... .......... .......... .......... ..........
I-20_H17_WPC3681B463    .......... .......... .......... .......... ..........
I-21_H24_WPC12206B1011  .......... .......... .......... .......... ..........
I-22_H22_WPC1297B348    .......... .......... .......... .......... ..........
I-23_H30_WPC6747B1677   .......... .......... .......... .......... ..........
I-24_H27_WPC1375B464    .......... .......... .......... .......... ..........
I-25_H29_WPC1296B300    .......... .......... .......... .......... ..........
MIRABILIS_WPC1362C749   .......... .......... .......... .......... ..........

                        951                                               1000
IIb-1_H2_WPC10122B122   CACCTATTAT ATAATATTCT ATATGTGTTA TCTTTTCTTT TAATTGCTCT
IIb-2_H3_WPC9464B87     CACCTATTAT ATAATATTCT ATATGTGTTA TCTTTTCTTT TAATTGCTCT
IIb-3_H1_WPC7629A1459   CACCTATTAT ATAATATTCT ATATGTGTTA TCTTTTCTTT TAATTGCTCT
IIb-4_H12_AY898628_IIb  CACCTATTAT ATAATATTCT ATATGTGTTA TCTTTTCTTT TAATTGCTCT
IIa-1_H4_WPC12021A1331  CACCTATTAT ATAATATTCT ATATGTGTTA TCTTTTCTTT TAATTGCTCT
IIa-2_H5_WPC10110A1131  CACCTATTAT ATAATATTCT ATATGTGTTA TCTTTTCTTT TAATTGCTCT
IIa-3_H6_WPC10257B191   CACCTATTAT ATAATATTCT ATATGTGTTA TCTTTTCTTT TAATTGCTCT
IIa-4_H10_WPC15149B1931 CACCTATTAT ATAATATTCT ATATGTGTTA TCTTTTCTTT TAATTGCTCT
IIa-5_H8_WPC12043A1407  CACCTATTAT ATAATATTCT ATATGTGTTA TCTTTTCTTT TAATTGCTCT
IIa-6_H7_WPC15101D195   CACCTATTAT ATAATATTCT ATATGTGTTA TCTTTTCTTT TAATTGCTCT
IIa-7_H11_WPC12203B663  CACCTATTAT ATAATATTCT ATATGTGTTA TCTTTTCTTT TAATTGCTCT
IIa-8_H9_WPC6750B374    CACCTATTAT ATAATATTCT ATATGTGTTA TCTTTTCTTT TAATTGCTCT
andina_H16_WPC13803B621 .......... .......... .......... .......... ..........
I-1_H15_WPC3683B77      .......... .......... .......... .......... ..........
I-2_H36_AY894835_Ia     .......... .......... .......... .......... ..........
I-3_H35_WPC17708D1797   .......... .......... .......... .......... ..........
I-4_H14_WPC15943D674    .......... .......... .......... .......... ..........
I-5_H34_WPC17721D1792   .......... .......... .......... .......... ..........
I-6_H37_KM177513        .......... .......... .......... .......... ..........
I-7_H38_M-0182898       .......... .......... .......... .......... ..........
I-8_H23_WPC10112B1666   .......... .......... .......... .......... ..........
I-9_H18_WPC6744B3       .......... .......... .......... .......... ..........
I-10_H25_WPC17703D1808  .......... .......... .......... .......... ..........
I-11_H26_WPC6629B453    .......... .......... .......... .......... ..........
I-12_H32_WPC10650A847   .......... .......... .......... .......... ..........
I-13_H39_063928A        .......... .......... .......... .......... ..........
I-14_H21_WPC12205B727   .......... .......... .......... .......... ..........
I-15_H13_WPC12201B967   .......... .......... .......... .......... ..........
I-16_H33_WPC10375B241   .......... .......... .......... .......... ..........
I-17_H28_WPC10113B78    .......... .......... .......... .......... ..........
I-18_H20_WPC15907D16    .......... .......... .......... .......... ..........
I-19_H19_WPC13841B953   .......... .......... .......... .......... ..........
I-20_H17_WPC3681B463    .......... .......... .......... .......... ..........
I-21_H24_WPC12206B1011  .......... .......... .......... .......... ..........
I-22_H22_WPC1297B348    .......... .......... .......... .......... ..........
I-23_H30_WPC6747B1677   .......... .......... .......... .......... ..........
I-24_H27_WPC1375B464    .......... .......... .......... .......... ..........
I-25_H29_WPC1296B300    .......... .......... .......... .......... ..........
MIRABILIS_WPC1362C749   .......... .......... .......... .......... ..........

                        1001                                              1050
IIb-1_H2_WPC10122B122   AAAGCTTTTT CTTTTAGAAA TTCAATATTT ATATTTAATT GGGGGTATGT
IIb-2_H3_WPC9464B87     AAAGCTTTTT CTTTTAGAAA TTCAATATTT ATATTTAATT GGGGGTATGT
IIb-3_H1_WPC7629A1459   AAAGCTTTTT CTTTTAGAAA TTCAATATTT ATATTTAATT GGGGGTATGT
IIb-4_H12_AY898628_IIb  AAAGCTTTTT CTTTTAGAAA TTCAATATTT ATATTTAATT GGGGGTATGT
IIa-1_H4_WPC12021A1331  AAAGCTTTTT CTTTTAGAAA TTCAATATTT ATATTTAATT GGGGGTATGT
IIa-2_H5_WPC10110A1131  AAAGCTTTTT CTTTTAGAAA TTCAATATTT ATATTTAATT GGGGGTATGT
IIa-3_H6_WPC10257B191   AAAGCTTTTT CTTTTAGAAA TTCAATATTT ATATTTAATT GGGGGTATGT
IIa-4_H10_WPC15149B1931 AAAGCTTTTT CTTTTAGAAA TTCAATATTT ATATTTAATT GGGGGTATGT
IIa-5_H8_WPC12043A1407  AAAGCTTTTT CTTTTAGAAA TTCAATATTT ATATTTAATT GGGGGTATGT
IIa-6_H7_WPC15101D195   AAAGCTTTTT CTTTTAGAAA TTCAATATTT ATATTTAATT GGGGGTATGT
IIa-7_H11_WPC12203B663  AAAGCTTTTT CTTTTAGAAA TTCAATATTT ATATTTAATT GGGGGTATGT
IIa-8_H9_WPC6750B374    AAAGCTTTTT CTTTTAGAAA TTCAATATTT ATATTTAATT GGGGGTATGT
andina_H16_WPC13803B621 .......... .......... .......... .......... ..........
I-1_H15_WPC3683B77      .......... .......... .......... .......... ..........
I-2_H36_AY894835_Ia     .......... .......... .......... .......... ..........
I-3_H35_WPC17708D1797   .......... .......... .......... .......... ..........
I-4_H14_WPC15943D674    .......... .......... .......... .......... ..........
I-5_H34_WPC17721D1792   .......... .......... .......... .......... ..........
I-6_H37_KM177513        .......... .......... .......... .......... ..........
I-7_H38_M-0182898       .......... .......... .......... .......... ..........
I-8_H23_WPC10112B1666   .......... .......... .......... .......... ..........
I-9_H18_WPC6744B3       .......... .......... .......... .......... ..........
I-10_H25_WPC17703D1808  .......... .......... .......... .......... ..........
I-11_H26_WPC6629B453    .......... .......... .......... .......... ..........
I-12_H32_WPC10650A847   .......... .......... .......... .......... ..........
I-13_H39_063928A        .......... .......... .......... .......... ..........
I-14_H21_WPC12205B727   .......... .......... .......... .......... ..........
I-15_H13_WPC12201B967   .......... .......... .......... .......... ..........
I-16_H33_WPC10375B241   .......... .......... .......... .......... ..........
I-17_H28_WPC10113B78    .......... .......... .......... .......... ..........
I-18_H20_WPC15907D16    .......... .......... .......... .......... ..........
I-19_H19_WPC13841B953   .......... .......... .......... .......... ..........
I-20_H17_WPC3681B463    .......... .......... .......... .......... ..........
I-21_H24_WPC12206B1011  .......... .......... .......... .......... ..........
I-22_H22_WPC1297B348    .......... .......... .......... .......... ..........
I-23_H30_WPC6747B1677   .......... .......... .......... .......... ..........
I-24_H27_WPC1375B464    .......... .......... .......... .......... ..........
I-25_H29_WPC1296B300    .......... .......... .......... .......... ..........
MIRABILIS_WPC1362C749   .......... .......... .......... .......... ..........

                        1051                                              1100
IIb-1_H2_WPC10122B122   TAAAAAATAA TTTTTTACCT CTTAATCTAA ATTGTTTTAT TTTTTTATAT
IIb-2_H3_WPC9464B87     TAAAAAATAA TTTTTTACCT CTTAATCTAA ATTGTTTTAT TTTTTTATAT
IIb-3_H1_WPC7629A1459   TAAAAAATAA TTTTTTACCT CTTAATCTAA ATTGTTTTAT TTTTTTATAT
IIb-4_H12_AY898628_IIb  TAAAAAATAA TTTTTTACCT CTTAATCTAA ATTGTTTTAT TTTTTTATAT
IIa-1_H4_WPC12021A1331  TAAAAAATAA TTTTTTACCT CTTAATCTAA ATTGTTTTAT TTTTTTATAT
IIa-2_H5_WPC10110A1131  TAAAAAATAA TTTTTTACCT CTTAATCTAA ATTGTTTTAT TTTTTTATAT
IIa-3_H6_WPC10257B191   TAAAAAATAA TTTTTTACCT CTTAATCTAA ATTGTTTTAT TTTTTTATAT
IIa-4_H10_WPC15149B1931 TAAAAAATAA TTTTTTACCT CTTAATCTAA ATTGTTTTAT TTTTTTATAT
IIa-5_H8_WPC12043A1407  TAAAAAATAA TTTTTTACCT CTTAATCTAA ATTGTTTTAT TTTTTTATAT
IIa-6_H7_WPC15101D195   TAAAAAATAA TTTTTTACCT CTTAATCTAA ATTGTTTTAT TTTTTTATAT
IIa-7_H11_WPC12203B663  TAAAAAATAA TTTTTTACCT CTTAATCTAA ATTGTTTTAT TTTTTTATAT
IIa-8_H9_WPC6750B374    TAAAAAATAA TTTTTTACCT CTTAATCTAA ATTGTTTTAT TTTTTTATAT
andina_H16_WPC13803B621 .......... .......... .......... .......... ..........
I-1_H15_WPC3683B77      .......... .......... .......... .......... ..........
I-2_H36_AY894835_Ia     .......... .......... .......... .......... ..........
I-3_H35_WPC17708D1797   .......... .......... .......... .......... ..........
I-4_H14_WPC15943D674    .......... .......... .......... .......... ..........
I-5_H34_WPC17721D1792   .......... .......... .......... .......... ..........
I-6_H37_KM177513        .......... .......... .......... .......... ..........
I-7_H38_M-0182898       .......... .......... .......... .......... ..........
I-8_H23_WPC10112B1666   .......... .......... .......... .......... ..........
I-9_H18_WPC6744B3       .......... .......... .......... .......... ..........
I-10_H25_WPC17703D1808  .......... .......... .......... .......... ..........
I-11_H26_WPC6629B453    .......... .......... .......... .......... ..........
I-12_H32_WPC10650A847   .......... .......... .......... .......... ..........
I-13_H39_063928A        .......... .......... .......... .......... ..........
I-14_H21_WPC12205B727   .......... .......... .......... .......... ..........
I-15_H13_WPC12201B967   .......... .......... .......... .......... ..........
I-16_H33_WPC10375B241   .......... .......... .......... .......... ..........
I-17_H28_WPC10113B78    .......... .......... .......... .......... ..........
I-18_H20_WPC15907D16    .......... .......... .......... .......... ..........
I-19_H19_WPC13841B953   .......... .......... .......... .......... ..........
I-20_H17_WPC3681B463    .......... .......... .......... .......... ..........
I-21_H24_WPC12206B1011  .......... .......... .......... .......... ..........
I-22_H22_WPC1297B348    .......... .......... .......... .......... ..........
I-23_H30_WPC6747B1677   .......... .......... .......... .......... ..........
I-24_H27_WPC1375B464    .......... .......... .......... .......... ..........
I-25_H29_WPC1296B300    .......... .......... .......... .......... ..........
MIRABILIS_WPC1362C749   .......... .......... .......... .......... ..........

                        1101                                              1150
IIb-1_H2_WPC10122B122   TTAGTTTTTT TTGTTATAAT TAGATATTAT TAAAAAATAA TATCTAATAT
IIb-2_H3_WPC9464B87     TTAGTTTTTT TTGTTATAAT TAGATATTAT TAAAAAATAA TATCTAATAT
IIb-3_H1_WPC7629A1459   TTAGTTTTTT TTGTTATAAT TAGATATTAT TAAAAAATAA TATCTAATAT
IIb-4_H12_AY898628_IIb  TTAGTTTTTT TTGTTATAAT TAGATATTAT TAAAAAATAA TATCTAATAT
IIa-1_H4_WPC12021A1331  TTAGTTTTTT TTGTTATAAT TAGATATTAT TAAAAAATAA TATCTAATAT
IIa-2_H5_WPC10110A1131  TTAGTTTTTT TTGTTATAAT TAGATATTAT TAAAAAATAA TATCTAATAT
IIa-3_H6_WPC10257B191   TTAGTTTTTT TTGTTATAAT TAGATATTAT TAAAAAATAA TATCTAATAT
IIa-4_H10_WPC15149B1931 TTAGTTTTTT TTGTTATAAT TAGATATTAT TAAAAAATAA TATCTAATAT
IIa-5_H8_WPC12043A1407  TTAGTTTTTT TTGTTATAAT TAGATATTAT TAAAAAATAA TATCTAATAT
IIa-6_H7_WPC15101D195   TTAGTTTTTT TTGTTATAAT TAGATATTAT TAAAAAATAA TATCTAATAT
IIa-7_H11_WPC12203B663  TTAGTTTTTT TTGTTATAAT TAGATATTAT TAAAAAATAA TATCTAATAT
IIa-8_H9_WPC6750B374    TTAGTTTTTT TTGTTATAAT TAGATATTAT TAAAAAATAA TATCTAATAT
andina_H16_WPC13803B621 .......... .......... .......... .......... ..........
I-1_H15_WPC3683B77      .......... .......... .......... .......... ..........
I-2_H36_AY894835_Ia     .......... .......... .......... .......... ..........
I-3_H35_WPC17708D1797   .......... .......... .......... .......... ..........
I-4_H14_WPC15943D674    .......... .......... .......... .......... ..........
I-5_H34_WPC17721D1792   .......... .......... .......... .......... ..........
I-6_H37_KM177513        .......... .......... .......... .......... ..........
I-7_H38_M-0182898       .......... .......... .......... .......... ..........
I-8_H23_WPC10112B1666   .......... .......... .......... .......... ..........
I-9_H18_WPC6744B3       .......... .......... .......... .......... ..........
I-10_H25_WPC17703D1808  .......... .......... .......... .......... ..........
I-11_H26_WPC6629B453    .......... .......... .......... .......... ..........
I-12_H32_WPC10650A847   .......... .......... .......... .......... ..........
I-13_H39_063928A        .......... .......... .......... .......... ..........
I-14_H21_WPC12205B727   .......... .......... .......... .......... ..........
I-15_H13_WPC12201B967   .......... .......... .......... .......... ..........
I-16_H33_WPC10375B241   .......... .......... .......... .......... ..........
I-17_H28_WPC10113B78    .......... .......... .......... .......... ..........
I-18_H20_WPC15907D16    .......... .......... .......... .......... ..........
I-19_H19_WPC13841B953   .......... .......... .......... .......... ..........
I-20_H17_WPC3681B463    .......... .......... .......... .......... ..........
I-21_H24_WPC12206B1011  .......... .......... .......... .......... ..........
I-22_H22_WPC1297B348    .......... .......... .......... .......... ..........
I-23_H30_WPC6747B1677   .......... .......... .......... .......... ..........
I-24_H27_WPC1375B464    .......... .......... .......... .......... ..........
I-25_H29_WPC1296B300    .......... .......... .......... .......... ..........
MIRABILIS_WPC1362C749   .......... .......... .......... .......... ..........

                        1151                                              1200
IIb-1_H2_WPC10122B122   TTTTTTAAAG TAGCAGCCCA AATATCTCGA AATCTTATAA TTTCACTTGG
IIb-2_H3_WPC9464B87     TTTTTTAAAG TAGCAGCCCA AATATCTCGA AATCTTATAA TTTCACTTGG
IIb-3_H1_WPC7629A1459   TTTTTTAAAG TAGCAGCCCA AATATCTCGA AATCTTATAA TTTCACTTGG
IIb-4_H12_AY898628_IIb  TTTTTTAAAG TAGCAGCCCA AATATCTCGA AATCTTATAA TTTCACTTGG
IIa-1_H4_WPC12021A1331  TTTTTTAAAG TAGCAGCCCA AATATCTCGA AATCTTATAA TTTCACTTGG
IIa-2_H5_WPC10110A1131  TTTTTTAAAG TAGCAGCCCA AATATCTCGA AATCTTATAA TTTCACTTGG
IIa-3_H6_WPC10257B191   TTTTTTAAAG TAGCAGCCCA AATATCTCGA AATCTTATAA TTTCACTTGG
IIa-4_H10_WPC15149B1931 TTTTTTAAAG TAGCAGCCCA AATATCTCGA AATCTTATAA TTTCACTTGG
IIa-5_H8_WPC12043A1407  TTTTTTAAAG TAGCAGCCCA AATATCTCGA AATCTTATAA TTTCACTTGG
IIa-6_H7_WPC15101D195   TTTTTTAAAG TAGCAGCCCA AATATCTCGA AATCTTATAA TTTCACTTGG
IIa-7_H11_WPC12203B663  TTTTTTAAAG TAGCAGCCCA AATATCTCGA AATCTTATAA TTTCACTTGG
IIa-8_H9_WPC6750B374    TTTTTTAAAG TAGCAGCCCA AATATCTCGA AATCTTATAA TTTCACTTGG
andina_H16_WPC13803B621 .......... .......... .......... .......... ..........
I-1_H15_WPC3683B77      .......... .......... .......... .......... ..........
I-2_H36_AY894835_Ia     .......... .......... .......... .......... ..........
I-3_H35_WPC17708D1797   .......... .......... .......... .......... ..........
I-4_H14_WPC15943D674    .......... .......... .......... .......... ..........
I-5_H34_WPC17721D1792   .......... .......... .......... .......... ..........
I-6_H37_KM177513        .......... .......... .......... .......... ..........
I-7_H38_M-0182898       .......... .......... .......... .......... ..........
I-8_H23_WPC10112B1666   .......... .......... .......... .......... ..........
I-9_H18_WPC6744B3       .......... .......... .......... .......... ..........
I-10_H25_WPC17703D1808  .......... .......... .......... .......... ..........
I-11_H26_WPC6629B453    .......... .......... .......... .......... ..........
I-12_H32_WPC10650A847   .......... .......... .......... .......... ..........
I-13_H39_063928A        .......... .......... .......... .......... ..........
I-14_H21_WPC12205B727   .......... .......... .......... .......... ..........
I-15_H13_WPC12201B967   .......... .......... .......... .......... ..........
I-16_H33_WPC10375B241   .......... .......... .......... .......... ..........
I-17_H28_WPC10113B78    .......... .......... .......... .......... ..........
I-18_H20_WPC15907D16    .......... .......... .......... .......... ..........
I-19_H19_WPC13841B953   .......... .......... .......... .......... ..........
I-20_H17_WPC3681B463    .......... .......... .......... .......... ..........
I-21_H24_WPC12206B1011  .......... .......... .......... .......... ..........
I-22_H22_WPC1297B348    .......... .......... .......... .......... ..........
I-23_H30_WPC6747B1677   .......... .......... .......... .......... ..........
I-24_H27_WPC1375B464    .......... .......... .......... .......... ..........
I-25_H29_WPC1296B300    .......... .......... .......... .......... ..........
MIRABILIS_WPC1362C749   .......... .......... .......... .......... ..........

                        1201                                              1250
IIb-1_H2_WPC10122B122   AGAATCTATT GATGTTGTTG TTGTAAATGG AATAGTCGGT ATTATTGAAC
IIb-2_H3_WPC9464B87     AGAATCTATT GATGTTGTTG TTGTAAATGG AATAGTCGGT ATTATTGAAC
IIb-3_H1_WPC7629A1459   AGAATCTATT GATGTTGTTG TTGTAAATGG AATAGTCGGT ATTATTGAAC
IIb-4_H12_AY898628_IIb  AGAATCTATT GATGTTGTTG TTGTAAATGG AATAGTCGGT ATTATTGAAC
IIa-1_H4_WPC12021A1331  AGAATCTATT GATGTTGTTG TTGTAAATGG AATAGTCGGT ATTATTGAAC
IIa-2_H5_WPC10110A1131  AGAATCTATT GATGTTGTTG TTGTAAATGG AATAGTCGGT ATTATTGAAC
IIa-3_H6_WPC10257B191   AGAATCTATT GATGTTGTTG TTGTAAATGG AATAGTCGGT ATTATTGAAC
IIa-4_H10_WPC15149B1931 AGAATCTATT GATGTTGTTG TTGTAAATGG AATAGTCGGT ATTATTGAAC
IIa-5_H8_WPC12043A1407  AGAATCTATT GATGTTGTTG TTGTAAATGG AATAGTCGGT ATTATTGAAC
IIa-6_H7_WPC15101D195   AGAATCTATT GATGTTGTTG TTGTAAATGG AATAGTCGGT ATTATTGAAC
IIa-7_H11_WPC12203B663  AGAATCTATT GATGTTGTTG TTGTAAATGG AATAGTCGGT ATTATTGAAC
IIa-8_H9_WPC6750B374    AGAATCTATT GATGTTGTTG TTGTAAATGG AATAGTCGGT ATTATTGAAC
andina_H16_WPC13803B621 .......... .......... .......... .......... ..........
I-1_H15_WPC3683B77      .......... .......... .......... .......... ..........
I-2_H36_AY894835_Ia     .......... .......... .......... .......... ..........
I-3_H35_WPC17708D1797   .......... .......... .......... .......... ..........
I-4_H14_WPC15943D674    .......... .......... .......... .......... ..........
I-5_H34_WPC17721D1792   .......... .......... .......... .......... ..........
I-6_H37_KM177513        .......... .......... .......... .......... ..........
I-7_H38_M-0182898       .......... .......... .......... .......... ..........
I-8_H23_WPC10112B1666   .......... .......... .......... .......... ..........
I-9_H18_WPC6744B3       .......... .......... .......... .......... ..........
I-10_H25_WPC17703D1808  .......... .......... .......... .......... ..........
I-11_H26_WPC6629B453    .......... .......... .......... .......... ..........
I-12_H32_WPC10650A847   .......... .......... .......... .......... ..........
I-13_H39_063928A        .......... .......... .......... .......... ..........
I-14_H21_WPC12205B727   .......... .......... .......... .......... ..........
I-15_H13_WPC12201B967   .......... .......... .......... .......... ..........
I-16_H33_WPC10375B241   .......... .......... .......... .......... ..........
I-17_H28_WPC10113B78    .......... .......... .......... .......... ..........
I-18_H20_WPC15907D16    .......... .......... .......... .......... ..........
I-19_H19_WPC13841B953   .......... .......... .......... .......... ..........
I-20_H17_WPC3681B463    .......... .......... .......... .......... ..........
I-21_H24_WPC12206B1011  .......... .......... .......... .......... ..........
I-22_H22_WPC1297B348    .......... .......... .......... .......... ..........
I-23_H30_WPC6747B1677   .......... .......... .......... .......... ..........
I-24_H27_WPC1375B464    .......... .......... .......... .......... ..........
I-25_H29_WPC1296B300    .......... .......... .......... .......... ..........
MIRABILIS_WPC1362C749   .......... .......... .......... .......... ..........

                        1251                                              1300
IIb-1_H2_WPC10122B122   GCATTATAAC TCCACCTATA GGGGGTAAAC CCATTGAACT TAATGCCATA
IIb-2_H3_WPC9464B87     GCATTATAAC TCCACCTATA GGGGGTAAAC CCATTGAACT TAATGCCATA
IIb-3_H1_WPC7629A1459   GCATTATAAC TCCACCTATA GGGGGTAAAC CCATTGAACT TAATGCCATA
IIb-4_H12_AY898628_IIb  GCATTATAAC TCCACCTATA GGGGGTAAAC CCATTGAACT TAATGCCATA
IIa-1_H4_WPC12021A1331  GCATTATAAC TCCACCTATA GGGGGTAAAC CCATTGAACT TAATGCCATA
IIa-2_H5_WPC10110A1131  GCATTATAAC TCCACCTATA GGGGGTAAAC CCATTGAACT TAATGCCATA
IIa-3_H6_WPC10257B191   GCATTATAAC TCCACCTATA GGGGGTAAAC CCATTGAACT TAATGCCATA
IIa-4_H10_WPC15149B1931 GCATTATAAC TCCACCTATA GGGGGTAAAC CCATTGAACT TAATGCCATA
IIa-5_H8_WPC12043A1407  GCATTATAAC TCCACCTATA GGGGGTAAAC CCATTGAACT TAATGCCATA
IIa-6_H7_WPC15101D195   GCATTATAAC TCCACCTATA GGGGGTAAAC CCATTGAACT TAATGCCATA
IIa-7_H11_WPC12203B663  GCATTATAAC TCCACCTATA GGGGGTAAAC CCATTGAACT TAATGCCATA
IIa-8_H9_WPC6750B374    GCATTATAAC TCCACCTATA GGGGGTAAAC CCATTGAACT TAATGCCATA
andina_H16_WPC13803B621 .......... .......... .......... .......... ..........
I-1_H15_WPC3683B77      .......... .......... .......... .......... ..........
I-2_H36_AY894835_Ia     .......... .......... .......... .......... ..........
I-3_H35_WPC17708D1797   .......... .......... .......... .......... ..........
I-4_H14_WPC15943D674    .......... .......... .......... .......... ..........
I-5_H34_WPC17721D1792   .......... .......... .......... .......... ..........
I-6_H37_KM177513        .......... .......... .......... .......... ..........
I-7_H38_M-0182898       .......... .......... .......... .......... ..........
I-8_H23_WPC10112B1666   .......... .......... .......... .......... ..........
I-9_H18_WPC6744B3       .......... .......... .......... .......... ..........
I-10_H25_WPC17703D1808  .......... .......... .......... .......... ..........
I-11_H26_WPC6629B453    .......... .......... .......... .......... ..........
I-12_H32_WPC10650A847   .......... .......... .......... .......... ..........
I-13_H39_063928A        .......... .......... .......... .......... ..........
I-14_H21_WPC12205B727   .......... .......... .......... .......... ..........
I-15_H13_WPC12201B967   .......... .......... .......... .......... ..........
I-16_H33_WPC10375B241   .......... .......... .......... .......... ..........
I-17_H28_WPC10113B78    .......... .......... .......... .......... ..........
I-18_H20_WPC15907D16    .......... .......... .......... .......... ..........
I-19_H19_WPC13841B953   .......... .......... .......... .......... ..........
I-20_H17_WPC3681B463    .......... .......... .......... .......... ..........
I-21_H24_WPC12206B1011  .......... .......... .......... .......... ..........
I-22_H22_WPC1297B348    .......... .......... .......... .......... ..........
I-23_H30_WPC6747B1677   .......... .......... .......... .......... ..........
I-24_H27_WPC1375B464    .......... .......... .......... .......... ..........
I-25_H29_WPC1296B300    .......... .......... .......... .......... ..........
MIRABILIS_WPC1362C749   .......... .......... .......... .......... ..........

                        1301                                              1350
IIb-1_H2_WPC10122B122   GAACCTAAAA TACCAACCCC CTCATAAACT AGTCTTCGTC TATTTAAAGA
IIb-2_H3_WPC9464B87     GAACCTAAAA TACCAACCCC CTCATAAACT AGTCTTCGTC TATTTAAAGA
IIb-3_H1_WPC7629A1459   GAACCTAAAA TACCAACCCC CTCATAAACT AGTCTTCGTC TATTTAAAGA
IIb-4_H12_AY898628_IIb  GAACCTAAAA TACCAACCCC CTCATAAACT AGTCTTCGTC TATTTAAAGA
IIa-1_H4_WPC12021A1331  GAACCTAAAA TACCAACCCC CTCATAAACT AGTCTTCGTC TATTTAAAGA
IIa-2_H5_WPC10110A1131  GAACCTAAAA TACCAACCCC CTCATAAACT AGTCTTCGTC TATTTAAAGA
IIa-3_H6_WPC10257B191   GAACCTAAAA TACCAACCCC CTCATAAACT AGTCTTCGTC TATTTAAAGA
IIa-4_H10_WPC15149B1931 GAACCTAAAA TACCAACCCC CTCATAAACT AGTCTTCGTC TATTTAAAGA
IIa-5_H8_WPC12043A1407  GAACCTAAAA TACCAACCCC CTCATAAACT AGTCTTCGTC TATTTAAAGA
IIa-6_H7_WPC15101D195   GAACCTAAAA TACCAACCCC CTCATAAACT AGTCTTCGTC TATTTAAAGA
IIa-7_H11_WPC12203B663  GAACCTAAAA TACCAACCCC CTCATAAACT AGTCTTCGTC TATTTAAAGA
IIa-8_H9_WPC6750B374    GAACCTAAAA TACCAACCCC CTCATAAACT AGTCTTCGTC TATTTAAAGA
andina_H16_WPC13803B621 .......... .......... .......... .......... ..........
I-1_H15_WPC3683B77      .......... .......... .......... .......... ..........
I-2_H36_AY894835_Ia     .......... .......... .......... .......... ..........
I-3_H35_WPC17708D1797   .......... .......... .......... .......... ..........
I-4_H14_WPC15943D674    .......... .......... .......... .......... ..........
I-5_H34_WPC17721D1792   .......... .......... .......... .......... ..........
I-6_H37_KM177513        .......... .......... .......... .......... ..........
I-7_H38_M-0182898       .......... .......... .......... .......... ..........
I-8_H23_WPC10112B1666   .......... .......... .......... .......... ..........
I-9_H18_WPC6744B3       .......... .......... .......... .......... ..........
I-10_H25_WPC17703D1808  .......... .......... .......... .......... ..........
I-11_H26_WPC6629B453    .......... .......... .......... .......... ..........
I-12_H32_WPC10650A847   .......... .......... .......... .......... ..........
I-13_H39_063928A        .......... .......... .......... .......... ..........
I-14_H21_WPC12205B727   .......... .......... .......... .......... ..........
I-15_H13_WPC12201B967   .......... .......... .......... .......... ..........
I-16_H33_WPC10375B241   .......... .......... .......... .......... ..........
I-17_H28_WPC10113B78    .......... .......... .......... .......... ..........
I-18_H20_WPC15907D16    .......... .......... .......... .......... ..........
I-19_H19_WPC13841B953   .......... .......... .......... .......... ..........
I-20_H17_WPC3681B463    .......... .......... .......... .......... ..........
I-21_H24_WPC12206B1011  .......... .......... .......... .......... ..........
I-22_H22_WPC1297B348    .......... .......... .......... .......... ..........
I-23_H30_WPC6747B1677   .......... .......... .......... .......... ..........
I-24_H27_WPC1375B464    .......... .......... .......... .......... ..........
I-25_H29_WPC1296B300    .......... .......... .......... .......... ..........
MIRABILIS_WPC1362C749   .......... .......... .......... .......... ..........

                        1351                                              1400
IIb-1_H2_WPC10122B122   AATTCTAGAA TCAATTTCCC TATTAAACTC ATCAACTCTT TGTTGAAGCT
IIb-2_H3_WPC9464B87     AATTCTAGAA TCAATTTCCC TATTAAACTC ATCAACTCTT TGTTGAAGCT
IIb-3_H1_WPC7629A1459   AATTCTAGAA TCAATTTCCC TATTAAACTC ATCAACTCTT TGTTGAAGCT
IIb-4_H12_AY898628_IIb  AATTCTAGAA TCAATTTCCC TATTAAACTC ATCAACTCTT TGTTGAAGCT
IIa-1_H4_WPC12021A1331  AATTCTAGAA TCAATTTCCC TATTAAACTC ATCAACTCTT TGTTGAAGCT
IIa-2_H5_WPC10110A1131  AATTCTAGAA TCAATTTCCC TATTAAACTC ATCAACTCTT TGTTGAAGCT
IIa-3_H6_WPC10257B191   AATTCTAGAA TCAATTTCCC TATTAAACTC ATCAACTCTT TGTTGAAGCT
IIa-4_H10_WPC15149B1931 AATTCTAGAA TCAATTTCCC TATTAAACTC ATCAACTCTT TGTTGAAGCT
IIa-5_H8_WPC12043A1407  AATTCTAGAA TCAATTTCCC TATTAAACTC ATCAACTCTT TGTTGAAGCT
IIa-6_H7_WPC15101D195   AATTCTAGAA TCAATTTCCC TATTAAACTC ATCAACTCTT TGTTGAAGCT
IIa-7_H11_WPC12203B663  AATTCTAGAA TCAATTTCCC TATTAAACTC ATCAACTCTT TGTTGAAGCT
IIa-8_H9_WPC6750B374    AATTCTAGAA TCAATTTCCC TATTAAACTC ATCAACTCTT TGTTGAAGCT
andina_H16_WPC13803B621 .......... .......... .......... .......... ..........
I-1_H15_WPC3683B77      .......... .......... .......... .......... ..........
I-2_H36_AY894835_Ia     .......... .......... .......... .......... ..........
I-3_H35_WPC17708D1797   .......... .......... .......... .......... ..........
I-4_H14_WPC15943D674    .......... .......... .......... .......... ..........
I-5_H34_WPC17721D1792   .......... .......... .......... .......... ..........
I-6_H37_KM177513        .......... .......... .......... .......... ..........
I-7_H38_M-0182898       .......... .......... .......... .......... ..........
I-8_H23_WPC10112B1666   .......... .......... .......... .......... ..........
I-9_H18_WPC6744B3       .......... .......... .......... .......... ..........
I-10_H25_WPC17703D1808  .......... .......... .......... .......... ..........
I-11_H26_WPC6629B453    .......... .......... .......... .......... ..........
I-12_H32_WPC10650A847   .......... .......... .......... .......... ..........
I-13_H39_063928A        .......... .......... .......... .......... ..........
I-14_H21_WPC12205B727   .......... .......... .......... .......... ..........
I-15_H13_WPC12201B967   .......... .......... .......... .......... ..........
I-16_H33_WPC10375B241   .......... .......... .......... .......... ..........
I-17_H28_WPC10113B78    .......... .......... .......... .......... ..........
I-18_H20_WPC15907D16    .......... .......... .......... .......... ..........
I-19_H19_WPC13841B953   .......... .......... .......... .......... ..........
I-20_H17_WPC3681B463    .......... .......... .......... .......... ..........
I-21_H24_WPC12206B1011  .......... .......... .......... .......... ..........
I-22_H22_WPC1297B348    .......... .......... .......... .......... ..........
I-23_H30_WPC6747B1677   .......... .......... .......... .......... ..........
I-24_H27_WPC1375B464    .......... .......... .......... .......... ..........
I-25_H29_WPC1296B300    .......... .......... .......... .......... ..........
MIRABILIS_WPC1362C749   .......... .......... .......... .......... ..........

                        1401                                              1450
IIb-1_H2_WPC10122B122   GTTCTTCATT AACTAATCGA ATTTGATTTA AATATTCATC ATAATTATCT
IIb-2_H3_WPC9464B87     GTTCTTCATT AACTAATCGA ATTTGATTTA AATATTCATC ATAATTATCT
IIb-3_H1_WPC7629A1459   GTTCTTCATT AACTAATCGA ATTTGATTTA AATATTCATC ATAATTATCT
IIb-4_H12_AY898628_IIb  GTTCTTCATT AACTAATCGA ATTTGATTTA AATATTCATC ATAATTATCT
IIa-1_H4_WPC12021A1331  GTTCTTCATT AACTAATCGA ATTTGATTTA AATATTCATC ATAATTATCT
IIa-2_H5_WPC10110A1131  GTTCTTCATT AACTAATCGA ATTTGATTTA AATATTCATC ATAATTATCT
IIa-3_H6_WPC10257B191   GTTCTTCATT AACTAATCGA ATTTGATTTA AATATTCATC ATAATTATCT
IIa-4_H10_WPC15149B1931 GTTCTTCATT AACTAATCGA ATTTGATTTA AATATTCATC ATAATTATCT
IIa-5_H8_WPC12043A1407  GTTCTTCATT AACTAATCGA ATTTGATTTA AATATTCATC ATAATTATCT
IIa-6_H7_WPC15101D195   GTTCTTCATT AACTAATCGA ATTTGATTTA AATATTCATC ATAATTATCT
IIa-7_H11_WPC12203B663  GTTCTTCATT AACTAATCGA ATTTGATTTA AATATTCATC ATAATTATCT
IIa-8_H9_WPC6750B374    GTTCTTCATT AACTAATCGA ATTTGATTTA AATATTCATC ATAATTATCT
andina_H16_WPC13803B621 .......... .......... .......... .......... ..........
I-1_H15_WPC3683B77      .......... .......... .......... .......... ..........
I-2_H36_AY894835_Ia     .......... .......... .......... .......... ..........
I-3_H35_WPC17708D1797   .......... .......... .......... .......... ..........
I-4_H14_WPC15943D674    .......... .......... .......... .......... ..........
I-5_H34_WPC17721D1792   .......... .......... .......... .......... ..........
I-6_H37_KM177513        .......... .......... .......... .......... ..........
I-7_H38_M-0182898       .......... .......... .......... .......... ..........
I-8_H23_WPC10112B1666   .......... .......... .......... .......... ..........
I-9_H18_WPC6744B3       .......... .......... .......... .......... ..........
I-10_H25_WPC17703D1808  .......... .......... .......... .......... ..........
I-11_H26_WPC6629B453    .......... .......... .......... .......... ..........
I-12_H32_WPC10650A847   .......... .......... .......... .......... ..........
I-13_H39_063928A        .......... .......... .......... .......... ..........
I-14_H21_WPC12205B727   .......... .......... .......... .......... ..........
I-15_H13_WPC12201B967   .......... .......... .......... .......... ..........
I-16_H33_WPC10375B241   .......... .......... .......... .......... ..........
I-17_H28_WPC10113B78    .......... .......... .......... .......... ..........
I-18_H20_WPC15907D16    .......... .......... .......... .......... ..........
I-19_H19_WPC13841B953   .......... .......... .......... .......... ..........
I-20_H17_WPC3681B463    .......... .......... .......... .......... ..........
I-21_H24_WPC12206B1011  .......... .......... .......... .......... ..........
I-22_H22_WPC1297B348    .......... .......... .......... .......... ..........
I-23_H30_WPC6747B1677   .......... .......... .......... .......... ..........
I-24_H27_WPC1375B464    .......... .......... .......... .......... ..........
I-25_H29_WPC1296B300    .......... .......... .......... .......... ..........
MIRABILIS_WPC1362C749   .......... .......... .......... .......... ..........

                        1451                                              1500
IIb-1_H2_WPC10122B122   ACTTGAGTAT TTAAAATTGA AAAAATTTAA TTATTATTAT TATAAACTAC
IIb-2_H3_WPC9464B87     ACTTGAGTAT TTAAAATTGA AAAAATTTAA TTATTATTAT TATAAACTAC
IIb-3_H1_WPC7629A1459   ACTTGAGTAT TTAAAATTGA AAAAATTTAA TTATTATTAT TATAAACTAC
IIb-4_H12_AY898628_IIb  ACTTGAGTAT TTAAAATTGA AAAAATTTAA TTATTATTAT TATAAACTAC
IIa-1_H4_WPC12021A1331  ACTTGAGTAT TTAAAATTGA AAAAATTTAA TTATTATTAT TATAAACTAC
IIa-2_H5_WPC10110A1131  ACTTGAGTAT TTAAAATTGA AAAAATTTAA TTATTATTA. ..TAAACTAC
IIa-3_H6_WPC10257B191   ACTTGAGTAT TTAAAATTGA AAAAATTTAA TTATTATTA. ..TAAACTAC
IIa-4_H10_WPC15149B1931 ACTTGAGTAT TTAAAATTGA AAAAATTTAA TTATTATTA. ..TAAACTAC
IIa-5_H8_WPC12043A1407  ACTTGAGTAT TTAAAATTGA AAAAATTTAA TTATTATTA. ..TAAACTAC
IIa-6_H7_WPC15101D195   ACTTGAGTAT TTAAAATTGA AAAAATTTAA TTATTATTA. ..TAAACTAC
IIa-7_H11_WPC12203B663  ACTTGAGTAT TTAAAATTGA AAAAATTTAA TTATTATTA. ..TAAACTAC
IIa-8_H9_WPC6750B374    ACTTGAGTAT TTAAAATTGA AAAAATTTAA TTATTATTA. ..TAAACTAC
andina_H16_WPC13803B621 .......... .......... .......... .......... ..........
I-1_H15_WPC3683B77      .......... .......... .......... .......... ..........
I-2_H36_AY894835_Ia     .......... .......... .......... .......... ..........
I-3_H35_WPC17708D1797   .......... .......... .......... .......... ..........
I-4_H14_WPC15943D674    .......... .......... .......... .......... ..........
I-5_H34_WPC17721D1792   .......... .......... .......... .......... ..........
I-6_H37_KM177513        .......... .......... .......... .......... ..........
I-7_H38_M-0182898       .......... .......... .......... .......... ..........
I-8_H23_WPC10112B1666   .......... .......... .......... .......... ..........
I-9_H18_WPC6744B3       .......... .......... .......... .......... ..........
I-10_H25_WPC17703D1808  .......... .......... .......... .......... ..........
I-11_H26_WPC6629B453    .......... .......... .......... .......... ..........
I-12_H32_WPC10650A847   .......... .......... .......... .......... ..........
I-13_H39_063928A        .......... .......... .......... .......... ..........
I-14_H21_WPC12205B727   .......... .......... .......... .......... ..........
I-15_H13_WPC12201B967   .......... .......... .......... .......... ..........
I-16_H33_WPC10375B241   .......... .......... .......... .......... ..........
I-17_H28_WPC10113B78    .......... .......... .......... .......... ..........
I-18_H20_WPC15907D16    .......... .......... .......... .......... ..........
I-19_H19_WPC13841B953   .......... .......... .......... .......... ..........
I-20_H17_WPC3681B463    .......... .......... .......... .......... ..........
I-21_H24_WPC12206B1011  .......... .......... .......... .......... ..........
I-22_H22_WPC1297B348    .......... .......... .......... .......... ..........
I-23_H30_WPC6747B1677   .......... .......... .......... .......... ..........
I-24_H27_WPC1375B464    .......... .......... .......... .......... ..........
I-25_H29_WPC1296B300    .......... .......... .......... .......... ..........
MIRABILIS_WPC1362C749   .......... .......... .......... .......... ..........

                        1501                                              1550
IIb-1_H2_WPC10122B122   CATTGATTTT CTCATATTTT GAATAAAGTC TCTTATAACT AATTCATCTA
IIb-2_H3_WPC9464B87     CATTGATTTT CTCATATTTT GAATAAAGTC TCTTATAACT AATTCATCTA
IIb-3_H1_WPC7629A1459   CATTGATTTT CTCATATTTT GAATAAAGTC TCTTATAACT AATTCATCTA
IIb-4_H12_AY898628_IIb  CATTGATTTT CTCATATTTT GAATAAAGTC TCTTATAACT AATTCATCTA
IIa-1_H4_WPC12021A1331  CATTGATTTT CTCATATTTT GAATAAAGTC TCTTATAACT AATTCATCTA
IIa-2_H5_WPC10110A1131  CATTGATTTT CTCATATTTT GAATAAAGTC TCTTATAACT AATTCATCTA
IIa-3_H6_WPC10257B191   CATTGATTTT CTCATATTTT GAATAAAGTC TCTTATAACT AATTCATCTA
IIa-4_H10_WPC15149B1931 CATTGATTTT CTCATATTTT GAATAAAGTC TCTTATAACT AATTCATCTA
IIa-5_H8_WPC12043A1407  CATTGATTTT CTCATATTTT GAATAAAGTC TCTTATAACT AATTCATCTA
IIa-6_H7_WPC15101D195   CATTGATTTT CTCATATTTT GAATAAAGTC TCTTATAACT AATTCATCTA
IIa-7_H11_WPC12203B663  CATTGATTTT CTCATATTTT GAATAAAGTC TCTTATAACT AATTCATCTA
IIa-8_H9_WPC6750B374    CATTGATTTT CTCATATTTT GAATAAAGTC TCTTATAACT AATTCATCTA
andina_H16_WPC13803B621 .......... .......... .......... .......... ..........
I-1_H15_WPC3683B77      .......... .......... .......... .......... ..........
I-2_H36_AY894835_Ia     .......... .......... .......... .......... ..........
I-3_H35_WPC17708D1797   .......... .......... .......... .......... ..........
I-4_H14_WPC15943D674    .......... .......... .......... .......... ..........
I-5_H34_WPC17721D1792   .......... .......... .......... .......... ..........
I-6_H37_KM177513        .......... .......... .......... .......... ..........
I-7_H38_M-0182898       .......... .......... .......... .......... ..........
I-8_H23_WPC10112B1666   .......... .......... .......... .......... ..........
I-9_H18_WPC6744B3       .......... .......... .......... .......... ..........
I-10_H25_WPC17703D1808  .......... .......... .......... .......... ..........
I-11_H26_WPC6629B453    .......... .......... .......... .......... ..........
I-12_H32_WPC10650A847   .......... .......... .......... .......... ..........
I-13_H39_063928A        .......... .......... .......... .......... ..........
I-14_H21_WPC12205B727   .......... .......... .......... .......... ..........
I-15_H13_WPC12201B967   .......... .......... .......... .......... ..........
I-16_H33_WPC10375B241   .......... .......... .......... .......... ..........
I-17_H28_WPC10113B78    .......... .......... .......... .......... ..........
I-18_H20_WPC15907D16    .......... .......... .......... .......... ..........
I-19_H19_WPC13841B953   .......... .......... .......... .......... ..........
I-20_H17_WPC3681B463    .......... .......... .......... .......... ..........
I-21_H24_WPC12206B1011  .......... .......... .......... .......... ..........
I-22_H22_WPC1297B348    .......... .......... .......... .......... ..........
I-23_H30_WPC6747B1677   .......... .......... .......... .......... ..........
I-24_H27_WPC1375B464    .......... .......... .......... .......... ..........
I-25_H29_WPC1296B300    .......... .......... .......... .......... ..........
MIRABILIS_WPC1362C749   .......... .......... .......... .......... ..........

                        1551                                              1600
IIb-1_H2_WPC10122B122   TATCTAAATT AGATCTAGTA TATAAAAATA TATTACCTAT TCGATATAAG
IIb-2_H3_WPC9464B87     TATCTAAATT AGATCTAGTA TATAAAAATA TATTACCTAT TCGATATAAG
IIb-3_H1_WPC7629A1459   TATCTAAATT AGATCTAGTA TATAAAAATA TATTACCTAT TCGATATAAG
IIb-4_H12_AY898628_IIb  TATCTAAATT AGATCTAGTA TATAAAAATA TATTACCTAT TCGATATAAG
IIa-1_H4_WPC12021A1331  TATCTAAATT AGATCTAGTA TATAAAAATA TATTACCTAT TCGATATAAG
IIa-2_H5_WPC10110A1131  TATCTAAATT AGATCTAGTA TATAAAAATA TATTACCTAT TCGATATAAG
IIa-3_H6_WPC10257B191   TATCTAAATT AGATCTAGTA TATAAAAATA TATTACCTAT TCGATATAAG
IIa-4_H10_WPC15149B1931 TATCTAAATT AGATCTAGTA TATAAAAATA TATTACCTAT TCGATATAAG
IIa-5_H8_WPC12043A1407  TATCTAAATT AGATCTAGTA TATAAAAATA TATTACCTAT TCGATATAAG
IIa-6_H7_WPC15101D195   TATCTAAATT AGATCTAGTA TATAAAAATA TATTACCTAT TCGATATAAG
IIa-7_H11_WPC12203B663  TATCTAAATT AGATCTAGTA TATAAAAATA TATTACCTAT TCGATATAAG
IIa-8_H9_WPC6750B374    TATCTAAATT AGATCTAGTA TATAAAAATA TATTACCTAT TCGATATAAG
andina_H16_WPC13803B621 .......... .......... .......... .......... ..........
I-1_H15_WPC3683B77      .......... .......... .......... .......... ..........
I-2_H36_AY894835_Ia     .......... .......... .......... .......... ..........
I-3_H35_WPC17708D1797   .......... .......... .......... .......... ..........
I-4_H14_WPC15943D674    .......... .......... .......... .......... ..........
I-5_H34_WPC17721D1792   .......... .......... .......... .......... ..........
I-6_H37_KM177513        .......... .......... .......... .......... ..........
I-7_H38_M-0182898       .......... .......... .......... .......... ..........
I-8_H23_WPC10112B1666   .......... .......... .......... .......... ..........
I-9_H18_WPC6744B3       .......... .......... .......... .......... ..........
I-10_H25_WPC17703D1808  .......... .......... .......... .......... ..........
I-11_H26_WPC6629B453    .......... .......... .......... .......... ..........
I-12_H32_WPC10650A847   .......... .......... .......... .......... ..........
I-13_H39_063928A        .......... .......... .......... .......... ..........
I-14_H21_WPC12205B727   .......... .......... .......... .......... ..........
I-15_H13_WPC12201B967   .......... .......... .......... .......... ..........
I-16_H33_WPC10375B241   .......... .......... .......... .......... ..........
I-17_H28_WPC10113B78    .......... .......... .......... .......... ..........
I-18_H20_WPC15907D16    .......... .......... .......... .......... ..........
I-19_H19_WPC13841B953   .......... .......... .......... .......... ..........
I-20_H17_WPC3681B463    .......... .......... .......... .......... ..........
I-21_H24_WPC12206B1011  .......... .......... .......... .......... ..........
I-22_H22_WPC1297B348    .......... .......... .......... .......... ..........
I-23_H30_WPC6747B1677   .......... .......... .......... .......... ..........
I-24_H27_WPC1375B464    .......... .......... .......... .......... ..........
I-25_H29_WPC1296B300    .......... .......... .......... .......... ..........
MIRABILIS_WPC1362C749   .......... .......... .......... .......... ..........

                        1601                                              1650
IIb-1_H2_WPC10122B122   TCTTCTTCTG ATATATTTAA ATCATTCGAA GATCGAATTA ATAAATCATG
IIb-2_H3_WPC9464B87     TCTTCTTCTG ATATATTTAA ATCATTCGAA GATCGAATTA ATAAATCATG
IIb-3_H1_WPC7629A1459   TCTTCTTCTG ATATATTTAA ATCATTCGAA GATCGAATTA ATAAATCATG
IIb-4_H12_AY898628_IIb  TCTTCTTCTG ATATATTTAA ATCATTCGAA GATCGAATTA ATAAATCATG
IIa-1_H4_WPC12021A1331  TCTTCTTCTG ATATATTTAA ATCATTCGAA GATCGAATTA ATAAATCATG
IIa-2_H5_WPC10110A1131  TCTTCTTCTG ATATATTTAA ATCATTCGAA GATCGAATTA ATAAATCATG
IIa-3_H6_WPC10257B191   TCTTCTTCTG ATATATTTAA ATCATTCGAA GATCGAATTA ATAAATCATG
IIa-4_H10_WPC15149B1931 TCTTCTTCTG ATATATTTAA ATCATTCGAA GATCGAATTA ATAAATCATG
IIa-5_H8_WPC12043A1407  TCTTCTTCTG ATATATTTAA ATCATTCGAA GATCGAATTA ATAAATCATG
IIa-6_H7_WPC15101D195   TCTTCTTCTG ATATATTTAA ATCATTCGAA GATCGAATTA ATAAATCATG
IIa-7_H11_WPC12203B663  TCTTCTTCTG ATATATTTAA ATCATTCGAA GATCGAATTA ATAAATCATG
IIa-8_H9_WPC6750B374    TCTTCTTCTG ATATATTTAA ATCATTCGAA GATCGAATTA ATAAATCATG
andina_H16_WPC13803B621 .......... .......... .......... .......... ..........
I-1_H15_WPC3683B77      .......... .......... .......... .......... ..........
I-2_H36_AY894835_Ia     .......... .......... .......... .......... ..........
I-3_H35_WPC17708D1797   .......... .......... .......... .......... ..........
I-4_H14_WPC15943D674    .......... .......... .......... .......... ..........
I-5_H34_WPC17721D1792   .......... .......... .......... .......... ..........
I-6_H37_KM177513        .......... .......... .......... .......... ..........
I-7_H38_M-0182898       .......... .......... .......... .......... ..........
I-8_H23_WPC10112B1666   .......... .......... .......... .......... ..........
I-9_H18_WPC6744B3       .......... .......... .......... .......... ..........
I-10_H25_WPC17703D1808  .......... .......... .......... .......... ..........
I-11_H26_WPC6629B453    .......... .......... .......... .......... ..........
I-12_H32_WPC10650A847   .......... .......... .......... .......... ..........
I-13_H39_063928A        .......... .......... .......... .......... ..........
I-14_H21_WPC12205B727   .......... .......... .......... .......... ..........
I-15_H13_WPC12201B967   .......... .......... .......... .......... ..........
I-16_H33_WPC10375B241   .......... .......... .......... .......... ..........
I-17_H28_WPC10113B78    .......... .......... .......... .......... ..........
I-18_H20_WPC15907D16    .......... .......... .......... .......... ..........
I-19_H19_WPC13841B953   .......... .......... .......... .......... ..........
I-20_H17_WPC3681B463    .......... .......... .......... .......... ..........
I-21_H24_WPC12206B1011  .......... .......... .......... .......... ..........
I-22_H22_WPC1297B348    .......... .......... .......... .......... ..........
I-23_H30_WPC6747B1677   .......... .......... .......... .......... ..........
I-24_H27_WPC1375B464    .......... .......... .......... .......... ..........
I-25_H29_WPC1296B300    .......... .......... .......... .......... ..........
MIRABILIS_WPC1362C749   .......... .......... .......... .......... ..........

                        1651                                              1700
IIb-1_H2_WPC10122B122   TAAATATGTC CTAACTTGTA ATGAACTATT TCTTATTAGT AATAAACTAA
IIb-2_H3_WPC9464B87     TAAATATGTC CTAACTTGTA ATGAACTATT TCTTATTAGT AATAAACTAA
IIb-3_H1_WPC7629A1459   TAAATATGTC CTAACTTGTA ATGAACTATT TCTTATTAGT AATAAACTAA
IIb-4_H12_AY898628_IIb  TAAATATGTC CTAACTTGTA ATGAACTATT TCTTATTAGT AATAAACTAA
IIa-1_H4_WPC12021A1331  TAAATATGTC CTAACTTGTA ATGAACTATT TCTTATTAGT AATAAACTAA
IIa-2_H5_WPC10110A1131  TAAATATGTC CTAACTTGTA ATGAACTATT TCTTATTAGT AATAAACTAA
IIa-3_H6_WPC10257B191   TAAATATGTC CTAACTTGTA ATGAACTATT TCTTATTAGT AATAAACTAA
IIa-4_H10_WPC15149B1931 TAAATATGTC CTAACTTGTA ATGAACTATT TCTTATTAGT AATAAACTAA
IIa-5_H8_WPC12043A1407  TAAATATGTC CTAACTTGTA ATGAACTATT TCTTATTAGT AATAAACTAA
IIa-6_H7_WPC15101D195   TAAATATGTC CTAACTTGTA ATGAACTATT TCTTATTAGT AATAAACTAA
IIa-7_H11_WPC12203B663  TAAATATGTC CTAACTTGTA ATGAACTATT TCTTATTAGT AATAAACTAA
IIa-8_H9_WPC6750B374    TAAATATGTC CTAACTTGTA ATGAACTATT TCTTATTAGT AATAAACTAA
andina_H16_WPC13803B621 .......... .......... .......... .......... ..........
I-1_H15_WPC3683B77      .......... .......... .......... .......... ..........
I-2_H36_AY894835_Ia     .......... .......... .......... .......... ..........
I-3_H35_WPC17708D1797   .......... .......... .......... .......... ..........
I-4_H14_WPC15943D674    .......... .......... .......... .......... ..........
I-5_H34_WPC17721D1792   .......... .......... .......... .......... ..........
I-6_H37_KM177513        .......... .......... .......... .......... ..........
I-7_H38_M-0182898       .......... .......... .......... .......... ..........
I-8_H23_WPC10112B1666   .......... .......... .......... .......... ..........
I-9_H18_WPC6744B3       .......... .......... .......... .......... ..........
I-10_H25_WPC17703D1808  .......... .......... .......... .......... ..........
I-11_H26_WPC6629B453    .......... .......... .......... .......... ..........
I-12_H32_WPC10650A847   .......... .......... .......... .......... ..........
I-13_H39_063928A        .......... .......... .......... .......... ..........
I-14_H21_WPC12205B727   .......... .......... .......... .......... ..........
I-15_H13_WPC12201B967   .......... .......... .......... .......... ..........
I-16_H33_WPC10375B241   .......... .......... .......... .......... ..........
I-17_H28_WPC10113B78    .......... .......... .......... .......... ..........
I-18_H20_WPC15907D16    .......... .......... .......... .......... ..........
I-19_H19_WPC13841B953   .......... .......... .......... .......... ..........
I-20_H17_WPC3681B463    .......... .......... .......... .......... ..........
I-21_H24_WPC12206B1011  .......... .......... .......... .......... ..........
I-22_H22_WPC1297B348    .......... .......... .......... .......... ..........
I-23_H30_WPC6747B1677   .......... .......... .......... .......... ..........
I-24_H27_WPC1375B464    .......... .......... .......... .......... ..........
I-25_H29_WPC1296B300    .......... .......... .......... .......... ..........
MIRABILIS_WPC1362C749   .......... .......... .......... .......... ..........

                        1701                                              1750
IIb-1_H2_WPC10122B122   TTTCCTGATT ATTTTGATAA TTTAAAATGT TTTGCATTAA CTCTATACGT
IIb-2_H3_WPC9464B87     TTTCCTGATT ATTTTGATAA TTTAAAATGT TTTGCATTAA CTCTATACGT
IIb-3_H1_WPC7629A1459   TTTCCTGATT ATTTTGATAA TTTAAAATGT TTTGCATTAA CTCTATACGT
IIb-4_H12_AY898628_IIb  TTTCCTGATT ATTTTGATAA TTTAAAATGT TTTGCATTAA CTCTATACGT
IIa-1_H4_WPC12021A1331  TTTCCTGATT ATTTTGATAA TTTAAAATGT TTTGCATTAA CTCTATACGT
IIa-2_H5_WPC10110A1131  TTTCCTGATT ATTTTGATAA TTTAAAATGT TTTGCATTAA CTCTATACGT
IIa-3_H6_WPC10257B191   TTTCCTGATT ATTTTGATAA TTTAAAATGT TTTGCATTAA CTCTATACGT
IIa-4_H10_WPC15149B1931 TTTCCTGATT ATTTTGATAA TTTAAAATGT TTTGCATTAA CTCTATACGT
IIa-5_H8_WPC12043A1407  TTTCCTGATT ATTTTGATAA TTTAAAATGT TTTGCATTAA CTCTATACGT
IIa-6_H7_WPC15101D195   TTTCCTGATT ATTTTGATAA TTTAAAATGT TTTGCATTAA CTCTATACGT
IIa-7_H11_WPC12203B663  TTTCCTGATT ATTTTGATAA TTTAAAATGT TTTGCATTAA CTCTATACGT
IIa-8_H9_WPC6750B374    TTTCCTGATT ATTTTGATAA TTTAAAATGT TTTGCATTAA CTCTATACGT
andina_H16_WPC13803B621 .......... .......... .......... .......... ..........
I-1_H15_WPC3683B77      .......... .......... .......... .......... ..........
I-2_H36_AY894835_Ia     .......... .......... .......... .......... ..........
I-3_H35_WPC17708D1797   .......... .......... .......... .......... ..........
I-4_H14_WPC15943D674    .......... .......... .......... .......... ..........
I-5_H34_WPC17721D1792   .......... .......... .......... .......... ..........
I-6_H37_KM177513        .......... .......... .......... .......... ..........
I-7_H38_M-0182898       .......... .......... .......... .......... ..........
I-8_H23_WPC10112B1666   .......... .......... .......... .......... ..........
I-9_H18_WPC6744B3       .......... .......... .......... .......... ..........
I-10_H25_WPC17703D1808  .......... .......... .......... .......... ..........
I-11_H26_WPC6629B453    .......... .......... .......... .......... ..........
I-12_H32_WPC10650A847   .......... .......... .......... .......... ..........
I-13_H39_063928A        .......... .......... .......... .......... ..........
I-14_H21_WPC12205B727   .......... .......... .......... .......... ..........
I-15_H13_WPC12201B967   .......... .......... .......... .......... ..........
I-16_H33_WPC10375B241   .......... .......... .......... .......... ..........
I-17_H28_WPC10113B78    .......... .......... .......... .......... ..........
I-18_H20_WPC15907D16    .......... .......... .......... .......... ..........
I-19_H19_WPC13841B953   .......... .......... .......... .......... ..........
I-20_H17_WPC3681B463    .......... .......... .......... .......... ..........
I-21_H24_WPC12206B1011  .......... .......... .......... .......... ..........
I-22_H22_WPC1297B348    .......... .......... .......... .......... ..........
I-23_H30_WPC6747B1677   .......... .......... .......... .......... ..........
I-24_H27_WPC1375B464    .......... .......... .......... .......... ..........
I-25_H29_WPC1296B300    .......... .......... .......... .......... ..........
MIRABILIS_WPC1362C749   .......... .......... .......... .......... ..........

                        1751                                              1800
IIb-1_H2_WPC10122B122   TCTTCAGATG AAGTCCTATT ATTAATATTA ATAACACCTT CACTATCTAA
IIb-2_H3_WPC9464B87     TCTTCAGATG AAGTCCTATT ATTAATATTA ATAACACCTT CACTATCTAA
IIb-3_H1_WPC7629A1459   TCTTCAGATG AAGTCCTATT ATTAATATTA ATAACACCTT CACTATCTAA
IIb-4_H12_AY898628_IIb  TCTTCAGATG AAGTCCTATT ATTAATATTA ATAACACCTT CACTATCTAA
IIa-1_H4_WPC12021A1331  TCTTCAGATG AAGTCCTATT ATTAATATTA ATAACACCTT CACTATCTAA
IIa-2_H5_WPC10110A1131  TCTTCAGATG AAGTCCTATT ATTAATATTA ATAACACCTT CACTATCTAA
IIa-3_H6_WPC10257B191   TCTTCAGATG AAGTCCTATT ATTAATATTA ATAACACCTT CACTATCTAA
IIa-4_H10_WPC15149B1931 TCTTCAGATG AAGTCCTATT ATTAATATTA ATAACACCTT CACTATCTAA
IIa-5_H8_WPC12043A1407  TCTTCAGATG AAGTCCTATT ATTAATATTA ATAACACCTT CACTATCTAA
IIa-6_H7_WPC15101D195   TCTTCAGATG AAGTCCTATT ATTAATATTA ATAACACCTT CACTATCTAA
IIa-7_H11_WPC12203B663  TCTTCAGATG AAGTCCTATT ATTAATATTA ATAACACCTT CACTATCTAA
IIa-8_H9_WPC6750B374    TCTTCAGATG AAGTCCTATT ATTAATATTA ATAACACCTT CACTATCTAA
andina_H16_WPC13803B621 .......... .......... .......... .......... ..........
I-1_H15_WPC3683B77      .......... .......... .......... .......... ..........
I-2_H36_AY894835_Ia     .......... .......... .......... .......... ..........
I-3_H35_WPC17708D1797   .......... .......... .......... .......... ..........
I-4_H14_WPC15943D674    .......... .......... .......... .......... ..........
I-5_H34_WPC17721D1792   .......... .......... .......... .......... ..........
I-6_H37_KM177513        .......... .......... .......... .......... ..........
I-7_H38_M-0182898       .......... .......... .......... .......... ..........
I-8_H23_WPC10112B1666   .......... .......... .......... .......... ..........
I-9_H18_WPC6744B3       .......... .......... .......... .......... ..........
I-10_H25_WPC17703D1808  .......... .......... .......... .......... ..........
I-11_H26_WPC6629B453    .......... .......... .......... .......... ..........
I-12_H32_WPC10650A847   .......... .......... .......... .......... ..........
I-13_H39_063928A        .......... .......... .......... .......... ..........
I-14_H21_WPC12205B727   .......... .......... .......... .......... ..........
I-15_H13_WPC12201B967   .......... .......... .......... .......... ..........
I-16_H33_WPC10375B241   .......... .......... .......... .......... ..........
I-17_H28_WPC10113B78    .......... .......... .......... .......... ..........
I-18_H20_WPC15907D16    .......... .......... .......... .......... ..........
I-19_H19_WPC13841B953   .......... .......... .......... .......... ..........
I-20_H17_WPC3681B463    .......... .......... .......... .......... ..........
I-21_H24_WPC12206B1011  .......... .......... .......... .......... ..........
I-22_H22_WPC1297B348    .......... .......... .......... .......... ..........
I-23_H30_WPC6747B1677   .......... .......... .......... .......... ..........
I-24_H27_WPC1375B464    .......... .......... .......... .......... ..........
I-25_H29_WPC1296B300    .......... .......... .......... .......... ..........
MIRABILIS_WPC1362C749   .......... .......... .......... .......... ..........

                        1801                                              1850
IIb-1_H2_WPC10122B122   AACTTCAGTA TTTCCCATTT GTTCTACCCA TGGAATCCTA TATCGAGTTG
IIb-2_H3_WPC9464B87     AACTTCAGTA TTTCCCATTT GTTCTACCCA TGGAATCCTA TATCGAGTTG
IIb-3_H1_WPC7629A1459   AACTTCAGTA TTTCCCATTT GTTCTACCCA TGGAATCCTA TATCGAGTTG
IIb-4_H12_AY898628_IIb  AACTTCAGTA TTTCCCATTT GTTCTACCCA TGGAATCCTA TATCGAGTTG
IIa-1_H4_WPC12021A1331  AACTTCAGTA TTTCCCATTT GTTCTACCCA TGGAATCCTA TATCGAGTTG
IIa-2_H5_WPC10110A1131  AACTTCAGTA TTTCCCATTT GTTCTACCCA TGGAATCCTA TATCGAGTTG
IIa-3_H6_WPC10257B191   AACTTCAGTA TTTCCCATTT GTTCTACCCA TGGAATCCTA TATCGAGTTG
IIa-4_H10_WPC15149B1931 AACTTCAGTA TTTCCCATTT GTTCTACCCA TGGAATCCTA TATCGAGTTG
IIa-5_H8_WPC12043A1407  AACTTCAGTA TTTCCCATTT GTTCTACCCA TGGAATCCTA TATCGAGTTG
IIa-6_H7_WPC15101D195   AACTTCAGTA TTTCCCATTT GTTCTACCCA TGGAATCCTA TATCGAGTTG
IIa-7_H11_WPC12203B663  AACTTCAGTA TTTCCCATTT GTTCTACCCA TGGAATCCTA TATCGAGTTG
IIa-8_H9_WPC6750B374    AACTTCAGTA TTTCCCATTT GTTCTACCCA TGGAATCCTA TATCGAGTTG
andina_H16_WPC13803B621 .......... .......... .......... .......... ..........
I-1_H15_WPC3683B77      .......... .......... .......... .......... ..........
I-2_H36_AY894835_Ia     .......... .......... .......... .......... ..........
I-3_H35_WPC17708D1797   .......... .......... .......... .......... ..........
I-4_H14_WPC15943D674    .......... .......... .......... .......... ..........
I-5_H34_WPC17721D1792   .......... .......... .......... .......... ..........
I-6_H37_KM177513        .......... .......... .......... .......... ..........
I-7_H38_M-0182898       .......... .......... .......... .......... ..........
I-8_H23_WPC10112B1666   .......... .......... .......... .......... ..........
I-9_H18_WPC6744B3       .......... .......... .......... .......... ..........
I-10_H25_WPC17703D1808  .......... .......... .......... .......... ..........
I-11_H26_WPC6629B453    .......... .......... .......... .......... ..........
I-12_H32_WPC10650A847   .......... .......... .......... .......... ..........
I-13_H39_063928A        .......... .......... .......... .......... ..........
I-14_H21_WPC12205B727   .......... .......... .......... .......... ..........
I-15_H13_WPC12201B967   .......... .......... .......... .......... ..........
I-16_H33_WPC10375B241   .......... .......... .......... .......... ..........
I-17_H28_WPC10113B78    .......... .......... .......... .......... ..........
I-18_H20_WPC15907D16    .......... .......... .......... .......... ..........
I-19_H19_WPC13841B953   .......... .......... .......... .......... ..........
I-20_H17_WPC3681B463    .......... .......... .......... .......... ..........
I-21_H24_WPC12206B1011  .......... .......... .......... .......... ..........
I-22_H22_WPC1297B348    .......... .......... .......... .......... ..........
I-23_H30_WPC6747B1677   .......... .......... .......... .......... ..........
I-24_H27_WPC1375B464    .......... .......... .......... .......... ..........
I-25_H29_WPC1296B300    .......... .......... .......... .......... ..........
MIRABILIS_WPC1362C749   .......... .......... .......... .......... ..........

                        1851                                              1900
IIb-1_H2_WPC10122B122   AATGTAATAA TTGATGCGCC ATTGCATCCC TAAATTGTTC TCTAAAATTA
IIb-2_H3_WPC9464B87     AATGTAATAA TTGATGCGCC ATTGCATCCC TAAATTGTTC TCTAAAATTA
IIb-3_H1_WPC7629A1459   AATGTAATAA TTGATGCGCC ATTGCATCCC TAAATTGTTC TCTAAAATTA
IIb-4_H12_AY898628_IIb  AATGTAATAA TTGATGCGCC ATTGCATCCC TAAATTGTTC TCTAAAATTA
IIa-1_H4_WPC12021A1331  AATGTAATAA TTGATGCGCC ATTGCATCCC TAAATTGTTC TCTAAAATTA
IIa-2_H5_WPC10110A1131  AATGTAATAA TTGATGCGCC ATTGCATCCC TAAATTGTTC TCTAAAATTA
IIa-3_H6_WPC10257B191   AATGTAATAA TTGATGCGCC ATTGCATCCC TAAATTGTTC TCTAAAATTA
IIa-4_H10_WPC15149B1931 AATGTAATAA TTGATGCGCC ATTGCATCCC TAAATTGTTC TCTAAAATTA
IIa-5_H8_WPC12043A1407  AATGTAATAA TTGATGCGCC ATTGCATCCC TAAATTGTTC TCTAAAATTA
IIa-6_H7_WPC15101D195   AATGTAATAA TTGATGCGCC ATTGCATCCC TAAATTGTTC TCTAAAATTA
IIa-7_H11_WPC12203B663  AATGTAATAA TTGATGCGCC ATTGCATCCC TAAATTGTTC TCTAAAATTA
IIa-8_H9_WPC6750B374    AATGTAATAA TTGATGCGCC ATTGCATCCC TAAATTGTTC TCTAAAATTA
andina_H16_WPC13803B621 .......... .......... .......... .......... ..........
I-1_H15_WPC3683B77      .......... .......... .......... .......... ..........
I-2_H36_AY894835_Ia     .......... .......... .......... .......... ..........
I-3_H35_WPC17708D1797   .......... .......... .......... .......... ..........
I-4_H14_WPC15943D674    .......... .......... .......... .......... ..........
I-5_H34_WPC17721D1792   .......... .......... .......... .......... ..........
I-6_H37_KM177513        .......... .......... .......... .......... ..........
I-7_H38_M-0182898       .......... .......... .......... .......... ..........
I-8_H23_WPC10112B1666   .......... .......... .......... .......... ..........
I-9_H18_WPC6744B3       .......... .......... .......... .......... ..........
I-10_H25_WPC17703D1808  .......... .......... .......... .......... ..........
I-11_H26_WPC6629B453    .......... .......... .......... .......... ..........
I-12_H32_WPC10650A847   .......... .......... .......... .......... ..........
I-13_H39_063928A        .......... .......... .......... .......... ..........
I-14_H21_WPC12205B727   .......... .......... .......... .......... ..........
I-15_H13_WPC12201B967   .......... .......... .......... .......... ..........
I-16_H33_WPC10375B241   .......... .......... .......... .......... ..........
I-17_H28_WPC10113B78    .......... .......... .......... .......... ..........
I-18_H20_WPC15907D16    .......... .......... .......... .......... ..........
I-19_H19_WPC13841B953   .......... .......... .......... .......... ..........
I-20_H17_WPC3681B463    .......... .......... .......... .......... ..........
I-21_H24_WPC12206B1011  .......... .......... .......... .......... ..........
I-22_H22_WPC1297B348    .......... .......... .......... .......... ..........
I-23_H30_WPC6747B1677   .......... .......... .......... .......... ..........
I-24_H27_WPC1375B464    .......... .......... .......... .......... ..........
I-25_H29_WPC1296B300    .......... .......... .......... .......... ..........
MIRABILIS_WPC1362C749   .......... .......... .......... .......... ..........

                        1901                                              1950
IIb-1_H2_WPC10122B122   AAAGTAGATG GTTGTAATAC CATTCTTGTA GTTGAAACTC CATCTTGATT
IIb-2_H3_WPC9464B87     AAAGTAGATG GTTGTAATAC CATTCTTGTA GTTGAAACTC CATCTTGATT
IIb-3_H1_WPC7629A1459   AAAGTAGATG GTTGTAATAC CATTCTTGTA GTTGAAACTC CATCTTGATT
IIb-4_H12_AY898628_IIb  AAAGTAGATG GTTGTAATAC CATTCTTGTA GTTGAAACTC CATCTTGATT
IIa-1_H4_WPC12021A1331  AAAGTAGATG GTTGTAATAC CATTCTTGTA GTTGAAACTC CATCTTGATT
IIa-2_H5_WPC10110A1131  AAAGTAGATG GTTGTAATAC CATTCTTGTA GTTGAAACTC CATCTTGATT
IIa-3_H6_WPC10257B191   AAAGTAGATG GTTGTAATAC CATTCTTGTA GTTGAAACTC CATCTTGATT
IIa-4_H10_WPC15149B1931 AAAGTAGATG GTTGTAATAC CATTCTTGTA GTTGAAACTC CATCTTGATT
IIa-5_H8_WPC12043A1407  AAAGTAGATG GTTGTAATAC CATTCTTGTA GTTGAAACTC CATCTTGATT
IIa-6_H7_WPC15101D195   AAAGTAGATG GTTGTAATAC CATTCTTGTA GTTGAAACTC CATCTTGATT
IIa-7_H11_WPC12203B663  AAAGTAGATG GTTGTAATAC CATTCTTGTA GTTGAAACTC CATCTTGATT
IIa-8_H9_WPC6750B374    AAAGTAGATG GTTGTAATAC CATTCTTGTA GTTGAAACTC CATCTTGATT
andina_H16_WPC13803B621 .......... .......... .......... .......... ..........
I-1_H15_WPC3683B77      .......... .......... .......... .......... ..........
I-2_H36_AY894835_Ia     .......... .......... .......... .......... ..........
I-3_H35_WPC17708D1797   .......... .......... .......... .......... ..........
I-4_H14_WPC15943D674    .......... .......... .......... .......... ..........
I-5_H34_WPC17721D1792   .......... .......... .......... .......... ..........
I-6_H37_KM177513        .......... .......... .......... .......... ..........
I-7_H38_M-0182898       .......... .......... .......... .......... ..........
I-8_H23_WPC10112B1666   .......... .......... .......... .......... ..........
I-9_H18_WPC6744B3       .......... .......... .......... .......... ..........
I-10_H25_WPC17703D1808  .......... .......... .......... .......... ..........
I-11_H26_WPC6629B453    .......... .......... .......... .......... ..........
I-12_H32_WPC10650A847   .......... .......... .......... .......... ..........
I-13_H39_063928A        .......... .......... .......... .......... ..........
I-14_H21_WPC12205B727   .......... .......... .......... .......... ..........
I-15_H13_WPC12201B967   .......... .......... .......... .......... ..........
I-16_H33_WPC10375B241   .......... .......... .......... .......... ..........
I-17_H28_WPC10113B78    .......... .......... .......... .......... ..........
I-18_H20_WPC15907D16    .......... .......... .......... .......... ..........
I-19_H19_WPC13841B953   .......... .......... .......... .......... ..........
I-20_H17_WPC3681B463    .......... .......... .......... .......... ..........
I-21_H24_WPC12206B1011  .......... .......... .......... .......... ..........
I-22_H22_WPC1297B348    .......... .......... .......... .......... ..........
I-23_H30_WPC6747B1677   .......... .......... .......... .......... ..........
I-24_H27_WPC1375B464    .......... .......... .......... .......... ..........
I-25_H29_WPC1296B300    .......... .......... .......... .......... ..........
MIRABILIS_WPC1362C749   .......... .......... .......... .......... ..........

                        1951                                              2000
IIb-1_H2_WPC10122B122   TTCTGAAAAA TAGGTTAAAG TATTTGTTAT TCTTCTAGTC ATAATCAATC
IIb-2_H3_WPC9464B87     TTCTGAAAAA TAGGTTAAAG TATTTGTTAT TCTTCTAGTC ATAATCAATC
IIb-3_H1_WPC7629A1459   TTCTGAAAAA TAGGTTAAAG TATTTGTTAT TCTTCTAGTC ATAATCAATC
IIb-4_H12_AY898628_IIb  TTCTGAAAAA TAGGTTAAAG TATTTGTTAT TCTTCTAGTC ATAATCAATC
IIa-1_H4_WPC12021A1331  TTCTGAAAAA TAGGTTAAAG TATTTGTTAT TCTTCTAGTC ATAATCAATC
IIa-2_H5_WPC10110A1131  TTCTGAAAAA TAGGTTAAAG TATTTGTTAT TCTTCTAGTC ATAATCAATC
IIa-3_H6_WPC10257B191   TTCTGAAAAA TAGGTTAAAG TATTTGTTAT TCTTCTAGTC ATAATCAATC
IIa-4_H10_WPC15149B1931 TTCTGAAAAA TAGGTTAAAG TATTTGTTAT TCTTCTAGTC ATAATCAATC
IIa-5_H8_WPC12043A1407  TTCTGAAAAA TAGGTTAAAG TATTTGTTAT TCTTCTAGTC ATAATCAATC
IIa-6_H7_WPC15101D195   TTCTGAAAAA TAGGTTAAAG TATTTGTTAT TCTTCTAGTC ATAATCAATC
IIa-7_H11_WPC12203B663  TTCTGAAAAA TAGGTTAAAG TATTTGTTAT TCTTCTAGTC ATAATCAATC
IIa-8_H9_WPC6750B374    TTCTGAAAAA TAGGTTAAAG TATTTGTTAT TCTTCTAGTC ATAATCAATC
andina_H16_WPC13803B621 .......... .......... .......... .......... ..........
I-1_H15_WPC3683B77      .......... .......... .......... .......... ..........
I-2_H36_AY894835_Ia     .......... .......... .......... .......... ..........
I-3_H35_WPC17708D1797   .......... .......... .......... .......... ..........
I-4_H14_WPC15943D674    .......... .......... .......... .......... ..........
I-5_H34_WPC17721D1792   .......... .......... .......... .......... ..........
I-6_H37_KM177513        .......... .......... .......... .......... ..........
I-7_H38_M-0182898       .......... .......... .......... .......... ..........
I-8_H23_WPC10112B1666   .......... .......... .......... .......... ..........
I-9_H18_WPC6744B3       .......... .......... .......... .......... ..........
I-10_H25_WPC17703D1808  .......... .......... .......... .......... ..........
I-11_H26_WPC6629B453    .......... .......... .......... .......... ..........
I-12_H32_WPC10650A847   .......... .......... .......... .......... ..........
I-13_H39_063928A        .......... .......... .......... .......... ..........
I-14_H21_WPC12205B727   .......... .......... .......... .......... ..........
I-15_H13_WPC12201B967   .......... .......... .......... .......... ..........
I-16_H33_WPC10375B241   .......... .......... .......... .......... ..........
I-17_H28_WPC10113B78    .......... .......... .......... .......... ..........
I-18_H20_WPC15907D16    .......... .......... .......... .......... ..........
I-19_H19_WPC13841B953   .......... .......... .......... .......... ..........
I-20_H17_WPC3681B463    .......... .......... .......... .......... ..........
I-21_H24_WPC12206B1011  .......... .......... .......... .......... ..........
I-22_H22_WPC1297B348    .......... .......... .......... .......... ..........
I-23_H30_WPC6747B1677   .......... .......... .......... .......... ..........
I-24_H27_WPC1375B464    .......... .......... .......... .......... ..........
I-25_H29_WPC1296B300    .......... .......... .......... .......... ..........
MIRABILIS_WPC1362C749   .......... .......... .......... .......... ..........

                        2001                                              2050
IIb-1_H2_WPC10122B122   ATCTTTAAAA TCACCAAAAG TAAAACCACC TTTTATTTCC CCTTTTGGTT
IIb-2_H3_WPC9464B87     ATCTTTAAAA TCACCAAAAG TAAAACCACC TTTTATTTCC CCTTTTGGTT
IIb-3_H1_WPC7629A1459   ATCTTTAAAA TCACCAAAAG TAAAACCACC TTTTATTTCC CCTTTTGGTT
IIb-4_H12_AY898628_IIb  ATCTTTAAAA TCACCAAAAG TAAAACCACC TTTTATTTCC CCTTTTGGTT
IIa-1_H4_WPC12021A1331  ATCTTTAAAA TCACCAAAAG TAAAACCACC TTTTATTTCC CCTTTTGGTT
IIa-2_H5_WPC10110A1131  ATCTTTAAAA TCACCAAAAG TAAAACCACC TTTTATTTCC CCTTTTGGTT
IIa-3_H6_WPC10257B191   ATCTTTAAAA TCACCAAAAG TAAAACCACC TTTTATTTCC CCTTTTGGTT
IIa-4_H10_WPC15149B1931 ATCTTTAAAA TCACCAAAAG TAAAACCACC TTTTATTTCC CCTTTTGGTT
IIa-5_H8_WPC12043A1407  ATCTTTAAAA TCACCAAAAG TAAAACCACC TTTTATTTCC CCTTTTGGTT
IIa-6_H7_WPC15101D195   ATCTTTAAAA TCACCAAAAG TAAAACCACC TTTTATTTCC CCTTTTGGTT
IIa-7_H11_WPC12203B663  ATCTTTAAAA TCACCAAAAG TAAAACCACC TTTTATTTCC CCTTTTGGTT
IIa-8_H9_WPC6750B374    ATCTTTAAAA TCACCAAAAG TAAAACCACC TTTTATTTCC CCTTTTGGTT
andina_H16_WPC13803B621 .......... .......... .......... .......... ..........
I-1_H15_WPC3683B77      .......... .......... .......... .......... ..........
I-2_H36_AY894835_Ia     .......... .......... .......... .......... ..........
I-3_H35_WPC17708D1797   .......... .......... .......... .......... ..........
I-4_H14_WPC15943D674    .......... .......... .......... .......... ..........
I-5_H34_WPC17721D1792   .......... .......... .......... .......... ..........
I-6_H37_KM177513        .......... .......... .......... .......... ..........
I-7_H38_M-0182898       .......... .......... .......... .......... ..........
I-8_H23_WPC10112B1666   .......... .......... .......... .......... ..........
I-9_H18_WPC6744B3       .......... .......... .......... .......... ..........
I-10_H25_WPC17703D1808  .......... .......... .......... .......... ..........
I-11_H26_WPC6629B453    .......... .......... .......... .......... ..........
I-12_H32_WPC10650A847   .......... .......... .......... .......... ..........
I-13_H39_063928A        .......... .......... .......... .......... ..........
I-14_H21_WPC12205B727   .......... .......... .......... .......... ..........
I-15_H13_WPC12201B967   .......... .......... .......... .......... ..........
I-16_H33_WPC10375B241   .......... .......... .......... .......... ..........
I-17_H28_WPC10113B78    .......... .......... .......... .......... ..........
I-18_H20_WPC15907D16    .......... .......... .......... .......... ..........
I-19_H19_WPC13841B953   .......... .......... .......... .......... ..........
I-20_H17_WPC3681B463    .......... .......... .......... .......... ..........
I-21_H24_WPC12206B1011  .......... .......... .......... .......... ..........
I-22_H22_WPC1297B348    .......... .......... .......... .......... ..........
I-23_H30_WPC6747B1677   .......... .......... .......... .......... ..........
I-24_H27_WPC1375B464    .......... .......... .......... .......... ..........
I-25_H29_WPC1296B300    .......... .......... .......... .......... ..........
MIRABILIS_WPC1362C749   .......... .......... .......... .......... ..........

                        2051                                              2100
IIb-1_H2_WPC10122B122   CTAAAAAATC CGAAAGTGGT GTATCTAAAC TTTTATTTTC ATCAATTCCT
IIb-2_H3_WPC9464B87     CTAAAAAATC CGAAAGTGGT GTATCTAAAC TTTTATTTTC ATCAATTCCT
IIb-3_H1_WPC7629A1459   CTAAAAAATC CGAAAGTGGT GTATCTAAAC TTTTATTTTC ATCAATTCCT
IIb-4_H12_AY898628_IIb  CTAAAAAATC CGAAAGTGGT GTATCTAAAC TTTTATTTTC ATCAATTCCT
IIa-1_H4_WPC12021A1331  CTAAAAAATC CGAAAGTGGT GTATCTAAAC TTTTATTTTC ATCAATTCCT
IIa-2_H5_WPC10110A1131  CTAAAAAATC CGAAAGTGGT GTATCTAAAC TTTTATTTTC ATCAATTCCT
IIa-3_H6_WPC10257B191   CTAAAAAATC CGAAAGTGGT GTATCTAAAC TTTTATTTTC ATCAATTCCT
IIa-4_H10_WPC15149B1931 CTAAAAAATC CGAAAGTGGT GTATCTAAAC TTTTATTTTC ATCAATTCCT
IIa-5_H8_WPC12043A1407  CTAAAAAATC CGAAAGTGGT GTATCTAAAC TTTTATTTTC ATCAATTCCT
IIa-6_H7_WPC15101D195   CTAAAAAATC CGAAAGTGGT GTATCTAAAC TTTTATTTTC ATCAATTCCT
IIa-7_H11_WPC12203B663  CTAAAAAATC CGAAAGTGGT GTATCTAAAC TTTTATTTTC ATCAATTCCT
IIa-8_H9_WPC6750B374    CTAAAAAATC CGAAAGTGGT GTATCTAAAC TTTTATTTTC ATCAATTCCT
andina_H16_WPC13803B621 .......... .......... .......... .......... ..........
I-1_H15_WPC3683B77      .......... .......... .......... .......... ..........
I-2_H36_AY894835_Ia     .......... .......... .......... .......... ..........
I-3_H35_WPC17708D1797   .......... .......... .......... .......... ..........
I-4_H14_WPC15943D674    .......... .......... .......... .......... ..........
I-5_H34_WPC17721D1792   .......... .......... .......... .......... ..........
I-6_H37_KM177513        .......... .......... .......... .......... ..........
I-7_H38_M-0182898       .......... .......... .......... .......... ..........
I-8_H23_WPC10112B1666   .......... .......... .......... .......... ..........
I-9_H18_WPC6744B3       .......... .......... .......... .......... ..........
I-10_H25_WPC17703D1808  .......... .......... .......... .......... ..........
I-11_H26_WPC6629B453    .......... .......... .......... .......... ..........
I-12_H32_WPC10650A847   .......... .......... .......... .......... ..........
I-13_H39_063928A        .......... .......... .......... .......... ..........
I-14_H21_WPC12205B727   .......... .......... .......... .......... ..........
I-15_H13_WPC12201B967   .......... .......... .......... .......... ..........
I-16_H33_WPC10375B241   .......... .......... .......... .......... ..........
I-17_H28_WPC10113B78    .......... .......... .......... .......... ..........
I-18_H20_WPC15907D16    .......... .......... .......... .......... ..........
I-19_H19_WPC13841B953   .......... .......... .......... .......... ..........
I-20_H17_WPC3681B463    .......... .......... .......... .......... ..........
I-21_H24_WPC12206B1011  .......... .......... .......... .......... ..........
I-22_H22_WPC1297B348    .......... .......... .......... .......... ..........
I-23_H30_WPC6747B1677   .......... .......... .......... .......... ..........
I-24_H27_WPC1375B464    .......... .......... .......... .......... ..........
I-25_H29_WPC1296B300    .......... .......... .......... .......... ..........
MIRABILIS_WPC1362C749   .......... .......... .......... .......... ..........

                        2101                                              2150
IIb-1_H2_WPC10122B122   TTTTTTAATA AAAGATTCTT AATTTCCCAT AAAAGTTTAA GTTCCCTATG
IIb-2_H3_WPC9464B87     TTTTTTAATA AAAGATTCTT AATTTCCCAT AAAAGTTTAA GTTCCCTATG
IIb-3_H1_WPC7629A1459   TTTTTTAATA AAAGATTCTT AATTTCCCAT AAAAGTTTAA GTTCCCTATG
IIb-4_H12_AY898628_IIb  TTTTTTAATA AAAGATTCTT AATTTCCCAT AAAAGTTTAA GTTCCCTATG
IIa-1_H4_WPC12021A1331  TTTTTTAATA AAAGATTCTT AATTTCCCAT AAAAGTTTAA GTTCCCTATG
IIa-2_H5_WPC10110A1131  TTTTTTAATA AAAGATTCTT AATTTCCCAT AAAAGTTTAA GTTCCCTATG
IIa-3_H6_WPC10257B191   TTTTTTAATA AAAGATTCTT AATTTCCCAT AAAAGTTTAA GTTCCCTATG
IIa-4_H10_WPC15149B1931 TTTTTTAATA AAAGATTCTT AATTTCCCAT AAAAGTTTAA GTTCCCTATG
IIa-5_H8_WPC12043A1407  TTTTTTAATA AAAGATTCTT AATTTCCCAT AAAAGTTTAA GTTCCCTATG
IIa-6_H7_WPC15101D195   TTTTTTAATA AAAGATTCTT AATTTCCCAT AAAAGTTTAA GTTCCCTATG
IIa-7_H11_WPC12203B663  TTTTTTAATA AAAGATTCTT AATTTCCCAT AAAAGTTTAA GTTCCCTATG
IIa-8_H9_WPC6750B374    TTTTTTAATA AAAGATTCTT AATTTCCCAT AAAAGTTTAA GTTCCCTATG
andina_H16_WPC13803B621 .......... .......... .......... .......... ..........
I-1_H15_WPC3683B77      .......... .......... .......... .......... ..........
I-2_H36_AY894835_Ia     .......... .......... .......... .......... ..........
I-3_H35_WPC17708D1797   .......... .......... .......... .......... ..........
I-4_H14_WPC15943D674    .......... .......... .......... .......... ..........
I-5_H34_WPC17721D1792   .......... .......... .......... .......... ..........
I-6_H37_KM177513        .......... .......... .......... .......... ..........
I-7_H38_M-0182898       .......... .......... .......... .......... ..........
I-8_H23_WPC10112B1666   .......... .......... .......... .......... ..........
I-9_H18_WPC6744B3       .......... .......... .......... .......... ..........
I-10_H25_WPC17703D1808  .......... .......... .......... .......... ..........
I-11_H26_WPC6629B453    .......... .......... .......... .......... ..........
I-12_H32_WPC10650A847   .......... .......... .......... .......... ..........
I-13_H39_063928A        .......... .......... .......... .......... ..........
I-14_H21_WPC12205B727   .......... .......... .......... .......... ..........
I-15_H13_WPC12201B967   .......... .......... .......... .......... ..........
I-16_H33_WPC10375B241   .......... .......... .......... .......... ..........
I-17_H28_WPC10113B78    .......... .......... .......... .......... ..........
I-18_H20_WPC15907D16    .......... .......... .......... .......... ..........
I-19_H19_WPC13841B953   .......... .......... .......... .......... ..........
I-20_H17_WPC3681B463    .......... .......... .......... .......... ..........
I-21_H24_WPC12206B1011  .......... .......... .......... .......... ..........
I-22_H22_WPC1297B348    .......... .......... .......... .......... ..........
I-23_H30_WPC6747B1677   .......... .......... .......... .......... ..........
I-24_H27_WPC1375B464    .......... .......... .......... .......... ..........
I-25_H29_WPC1296B300    .......... .......... .......... .......... ..........
MIRABILIS_WPC1362C749   .......... .......... .......... .......... ..........

                        2151                                              2200
IIb-1_H2_WPC10122B122   AGATAAATTT ATAGAATCTT TATTTAACTT TCCTAATGCT TCAAAAATAC
IIb-2_H3_WPC9464B87     AGATAAATTT ATAGAATCTT TATTTAACTT TCCTAATGCT TCAAAAATAC
IIb-3_H1_WPC7629A1459   AGATAAATTT ATAGAATCTT TATTTAACTT TCCTAATGCT TCAAAAATAC
IIb-4_H12_AY898628_IIb  AGATAAATTT ATAGAATCTT TATTTAACTT TCCTAATGCT TCAAAAATAC
IIa-1_H4_WPC12021A1331  AGATAAATTT ATAGAATCTT TATTTAACTT TCCTAATGCT TCAAAAATAC
IIa-2_H5_WPC10110A1131  AGATAAATTT ATAGAATCTT TATTTAACTT TCCTAATGCT TCAAAAATAC
IIa-3_H6_WPC10257B191   AGATAAATTT ATAGAATCTT TATTTAACTT TCCTAATGCT TCAAAAATAC
IIa-4_H10_WPC15149B1931 AGATAAATTT ATAGAATCTT TATTTAACTT TCCTAATGCT TCAAAAATAC
IIa-5_H8_WPC12043A1407  AGATAAATTT ATAGAATCTT TATTTAACTT TCCTAATGCT TCAAAAATAC
IIa-6_H7_WPC15101D195   AGATAAATTT ATAGAATCTT TATTTAACTT TCCTAATGCT TCAAAAATAC
IIa-7_H11_WPC12203B663  AGATAAATTT ATAGAATCTT TATTTAACTT TCCTAATGCT TCAAAAATAC
IIa-8_H9_WPC6750B374    AGATAAATTT ATAGAATCTT TATTTAACTT TCCTAATGCT TCAAAAATAC
andina_H16_WPC13803B621 .......... .......... .......... .......... ..........
I-1_H15_WPC3683B77      .......... .......... .......... .......... ..........
I-2_H36_AY894835_Ia     .......... .......... .......... .......... ..........
I-3_H35_WPC17708D1797   .......... .......... .......... .......... ..........
I-4_H14_WPC15943D674    .......... .......... .......... .......... ..........
I-5_H34_WPC17721D1792   .......... .......... .......... .......... ..........
I-6_H37_KM177513        .......... .......... .......... .......... ..........
I-7_H38_M-0182898       .......... .......... .......... .......... ..........
I-8_H23_WPC10112B1666   .......... .......... .......... .......... ..........
I-9_H18_WPC6744B3       .......... .......... .......... .......... ..........
I-10_H25_WPC17703D1808  .......... .......... .......... .......... ..........
I-11_H26_WPC6629B453    .......... .......... .......... .......... ..........
I-12_H32_WPC10650A847   .......... .......... .......... .......... ..........
I-13_H39_063928A        .......... .......... .......... .......... ..........
I-14_H21_WPC12205B727   .......... .......... .......... .......... ..........
I-15_H13_WPC12201B967   .......... .......... .......... .......... ..........
I-16_H33_WPC10375B241   .......... .......... .......... .......... ..........
I-17_H28_WPC10113B78    .......... .......... .......... .......... ..........
I-18_H20_WPC15907D16    .......... .......... .......... .......... ..........
I-19_H19_WPC13841B953   .......... .......... .......... .......... ..........
I-20_H17_WPC3681B463    .......... .......... .......... .......... ..........
I-21_H24_WPC12206B1011  .......... .......... .......... .......... ..........
I-22_H22_WPC1297B348    .......... .......... .......... .......... ..........
I-23_H30_WPC6747B1677   .......... .......... .......... .......... ..........
I-24_H27_WPC1375B464    .......... .......... .......... .......... ..........
I-25_H29_WPC1296B300    .......... .......... .......... .......... ..........
MIRABILIS_WPC1362C749   .......... .......... .......... .......... ..........

                        2201                                              2250
IIb-1_H2_WPC10122B122   CTTCGTTATC TAATACATGT AAATCTTTAG ATAAAGTACC TAAGGATTTA
IIb-2_H3_WPC9464B87     CTTCGTTATC TAATACATGT AAATCTTTAG ATAAAGTACC TAAGGATTTA
IIb-3_H1_WPC7629A1459   CTTCGTTATC TAATACATGT AAATCTTTAG ATAAAGTACC TAAGGATTTA
IIb-4_H12_AY898628_IIb  CTTCGTTATC TAATACATGT AAATCTTTAG ATAAAGTACC TAAGGATTTA
IIa-1_H4_WPC12021A1331  CTTCGTTATC TAATACATGT AAATCTTTAG ATAAAGTACC TAAGGATTTA
IIa-2_H5_WPC10110A1131  CTTCGTTATC TAATACATGT AAATCTTTAG ATAAAGTACC TAAGGATTTA
IIa-3_H6_WPC10257B191   CTTCGTTATC TAATACATGT AAATCTTTAG ATAAAGTACC TAAGGATTTA
IIa-4_H10_WPC15149B1931 CTTCGTTATC TAATACATGT AAATCTTTAG ATAAAGTACC TAAGGATTTA
IIa-5_H8_WPC12043A1407  CTTCGTTATC TAATACATGT AAATCTTTAG ATAAAGTACC TAAGGATTTA
IIa-6_H7_WPC15101D195   CTTCGTTATC TAATACATGT AAATCTTTAG ATAAAGTACC TAAGGATTTA
IIa-7_H11_WPC12203B663  CTTCGTTATC TAATACATGT AAATCTTTAG ATAAAGTACC TAAGGATTTA
IIa-8_H9_WPC6750B374    CTTCGTTATC TAATACATGT AAATCTTTAG ATAAAGTACC TAAGGATTTA
andina_H16_WPC13803B621 .......... .......... .......... .......... ..........
I-1_H15_WPC3683B77      .......... .......... .......... .......... ..........
I-2_H36_AY894835_Ia     .......... .......... .......... .......... ..........
I-3_H35_WPC17708D1797   .......... .......... .......... .......... ..........
I-4_H14_WPC15943D674    .......... .......... .......... .......... ..........
I-5_H34_WPC17721D1792   .......... .......... .......... .......... ..........
I-6_H37_KM177513        .......... .......... .......... .......... ..........
I-7_H38_M-0182898       .......... .......... .......... .......... ..........
I-8_H23_WPC10112B1666   .......... .......... .......... .......... ..........
I-9_H18_WPC6744B3       .......... .......... .......... .......... ..........
I-10_H25_WPC17703D1808  .......... .......... .......... .......... ..........
I-11_H26_WPC6629B453    .......... .......... .......... .......... ..........
I-12_H32_WPC10650A847   .......... .......... .......... .......... ..........
I-13_H39_063928A        .......... .......... .......... .......... ..........
I-14_H21_WPC12205B727   .......... .......... .......... .......... ..........
I-15_H13_WPC12201B967   .......... .......... .......... .......... ..........
I-16_H33_WPC10375B241   .......... .......... .......... .......... ..........
I-17_H28_WPC10113B78    .......... .......... .......... .......... ..........
I-18_H20_WPC15907D16    .......... .......... .......... .......... ..........
I-19_H19_WPC13841B953   .......... .......... .......... .......... ..........
I-20_H17_WPC3681B463    .......... .......... .......... .......... ..........
I-21_H24_WPC12206B1011  .......... .......... .......... .......... ..........
I-22_H22_WPC1297B348    .......... .......... .......... .......... ..........
I-23_H30_WPC6747B1677   .......... .......... .......... .......... ..........
I-24_H27_WPC1375B464    .......... .......... .......... .......... ..........
I-25_H29_WPC1296B300    .......... .......... .......... .......... ..........
MIRABILIS_WPC1362C749   .......... .......... .......... .......... ..........

                        2251                                              2300
IIb-1_H2_WPC10122B122   ATTGATTCTA AAGTTGCATT ATTAAAAAAA TCTGTATTAT ATAACCAAAA
IIb-2_H3_WPC9464B87     ATTGATTCTA AAGTTGCATT ATTAAAAAAA TCTGTATTAT ATAACCAAAA
IIb-3_H1_WPC7629A1459   ATTGATTCTA AAGTTGCATT ATTAAAAAAA TCTGTATTAT ATAACCAAAA
IIb-4_H12_AY898628_IIb  ATTGATTCTA AAGTTGCATT ATTAAAAAAA TCTGTATTAT ATAACCAAAA
IIa-1_H4_WPC12021A1331  ATTGATTCTA AAGTTGCATT ATTAAAAAAA TCTGTATTAT ATAACCAAAA
IIa-2_H5_WPC10110A1131  ATTGATTCTA AAGTTGCATT ATTAAAAAAA TCTGTATTAT ATAACCAAAA
IIa-3_H6_WPC10257B191   ATTGATTCTA AAGTTGCATT ATTAAAAAAA TCTGTATTAT ATAACCAAAA
IIa-4_H10_WPC15149B1931 ATTGATTCTA AAGTTGCATT ATTAAAAAAA TCTGTATTAT ATAACCAAAA
IIa-5_H8_WPC12043A1407  ATTGATTCTA AAGTTGCATT ATTAAAAAAA TCTGTATTAT ATAACCAAAA
IIa-6_H7_WPC15101D195   ATTGATTCTA AAGTTGCATT ATTAAAAAAA TCTGTATTAT ATAACCAAAA
IIa-7_H11_WPC12203B663  ATTGATTCTA AAGTTGCATT ATTAAAAAAA TCTGTATTAT ATAACCAAAA
IIa-8_H9_WPC6750B374    ATTGATTCTA AAGTTGCATT ATTAAAAAAA TCTGTATTAT ATAACCAAAA
andina_H16_WPC13803B621 .......... .......... .......... .......... ..........
I-1_H15_WPC3683B77      .......... .......... .......... .......... ..........
I-2_H36_AY894835_Ia     .......... .......... .......... .......... ..........
I-3_H35_WPC17708D1797   .......... .......... .......... .......... ..........
I-4_H14_WPC15943D674    .......... .......... .......... .......... ..........
I-5_H34_WPC17721D1792   .......... .......... .......... .......... ..........
I-6_H37_KM177513        .......... .......... .......... .......... ..........
I-7_H38_M-0182898       .......... .......... .......... .......... ..........
I-8_H23_WPC10112B1666   .......... .......... .......... .......... ..........
I-9_H18_WPC6744B3       .......... .......... .......... .......... ..........
I-10_H25_WPC17703D1808  .......... .......... .......... .......... ..........
I-11_H26_WPC6629B453    .......... .......... .......... .......... ..........
I-12_H32_WPC10650A847   .......... .......... .......... .......... ..........
I-13_H39_063928A        .......... .......... .......... .......... ..........
I-14_H21_WPC12205B727   .......... .......... .......... .......... ..........
I-15_H13_WPC12201B967   .......... .......... .......... .......... ..........
I-16_H33_WPC10375B241   .......... .......... .......... .......... ..........
I-17_H28_WPC10113B78    .......... .......... .......... .......... ..........
I-18_H20_WPC15907D16    .......... .......... .......... .......... ..........
I-19_H19_WPC13841B953   .......... .......... .......... .......... ..........
I-20_H17_WPC3681B463    .......... .......... .......... .......... ..........
I-21_H24_WPC12206B1011  .......... .......... .......... .......... ..........
I-22_H22_WPC1297B348    .......... .......... .......... .......... ..........
I-23_H30_WPC6747B1677   .......... .......... .......... .......... ..........
I-24_H27_WPC1375B464    .......... .......... .......... .......... ..........
I-25_H29_WPC1296B300    .......... .......... .......... .......... ..........
MIRABILIS_WPC1362C749   .......... .......... .......... .......... ..........

                        2301                                              2350
IIb-1_H2_WPC10122B122   ACTACTTCCA ATAAATCCTA TAAAAAATAA CACCCATAAA CCATTTTTTA
IIb-2_H3_WPC9464B87     ACTACTTCCA ATAAATCCTA TAAAAAATAA CACCCATAAA CCATTTTTTA
IIb-3_H1_WPC7629A1459   ACTACTTCCA ATAAATCCTA TAAAAAATAA CACCCATAAA CCATTTTTTA
IIb-4_H12_AY898628_IIb  ACTACTTCCA ATAAATCCTA TAAAAAATAA CACCCATAAA CCATTTTTTA
IIa-1_H4_WPC12021A1331  ACTACTTCCA ATAAATCCTA TAAAAAATAA CACCCATAAA CCATTTTTTA
IIa-2_H5_WPC10110A1131  ACTACTTCCA ATAAATCCTA TAAAAAATAA CACCCATAAA CCATTTTTTA
IIa-3_H6_WPC10257B191   ACTACTTCCA ATAAATCCTA TAAAAAATAA CACCCATAAA CCATTTTTTA
IIa-4_H10_WPC15149B1931 ACTACTTCCA ATAAATCCTA TAAAAAATAA CACCCATAAA CCATTTTTTA
IIa-5_H8_WPC12043A1407  ACTACTTCCA ATAAATCCTA TAAAAAATAA CACCCATAAA CCATTTTTTA
IIa-6_H7_WPC15101D195   ACTACTTCCA ATAAATCCTA TAAAAAATAA CACCCATAAA CCATTTTTTA
IIa-7_H11_WPC12203B663  ACTACTTCCA ATAAATCCTA TAAAAAATAA CACCCATAAA CCATTTTTTA
IIa-8_H9_WPC6750B374    ACTACTTCCA ATAAATCCTA TAAAAAATAA CACCCATAAA CCATTTTTTA
andina_H16_WPC13803B621 .......... .......... .......... .......... ..........
I-1_H15_WPC3683B77      .......... .......... .......... .......... ..........
I-2_H36_AY894835_Ia     .......... .......... .......... .......... ..........
I-3_H35_WPC17708D1797   .......... .......... .......... .......... ..........
I-4_H14_WPC15943D674    .......... .......... .......... .......... ..........
I-5_H34_WPC17721D1792   .......... .......... .......... .......... ..........
I-6_H37_KM177513        .......... .......... .......... .......... ..........
I-7_H38_M-0182898       .......... .......... .......... .......... ..........
I-8_H23_WPC10112B1666   .......... .......... .......... .......... ..........
I-9_H18_WPC6744B3       .......... .......... .......... .......... ..........
I-10_H25_WPC17703D1808  .......... .......... .......... .......... ..........
I-11_H26_WPC6629B453    .......... .......... .......... .......... ..........
I-12_H32_WPC10650A847   .......... .......... .......... .......... ..........
I-13_H39_063928A        .......... .......... .......... .......... ..........
I-14_H21_WPC12205B727   .......... .......... .......... .......... ..........
I-15_H13_WPC12201B967   .......... .......... .......... .......... ..........
I-16_H33_WPC10375B241   .......... .......... .......... .......... ..........
I-17_H28_WPC10113B78    .......... .......... .......... .......... ..........
I-18_H20_WPC15907D16    .......... .......... .......... .......... ..........
I-19_H19_WPC13841B953   .......... .......... .......... .......... ..........
I-20_H17_WPC3681B463    .......... .......... .......... .......... ..........
I-21_H24_WPC12206B1011  .......... .......... .......... .......... ..........
I-22_H22_WPC1297B348    .......... .......... .......... .......... ..........
I-23_H30_WPC6747B1677   .......... .......... .......... .......... ..........
I-24_H27_WPC1375B464    .......... .......... .......... .......... ..........
I-25_H29_WPC1296B300    .......... .......... .......... .......... ..........
MIRABILIS_WPC1362C749   .......... .......... .......... .......... ..........

                        2351                                              2400
IIb-1_H2_WPC10122B122   AAGTTAAATA ATCATAATAA CTTTCTTCTT TCCCTTTTAA TATTAGTTCT
IIb-2_H3_WPC9464B87     AAGTTAAATA ATCATAATAA CTTTCTTCTT TCCCTTTTAA TATTAGTTCT
IIb-3_H1_WPC7629A1459   AAGTTAAATA ATCATAATAA CTTTCTTCTT TCCCTTTTAA TATTAGTTCT
IIb-4_H12_AY898628_IIb  AAGTTAAATA ATCATAATAA CTTTCTTCTT TCCCTTTTAA TATTAGTTCT
IIa-1_H4_WPC12021A1331  AAGTTAAATA ATCATAATAA CTTTCTTCTT TCCCTTTTAA TATTAGTTCT
IIa-2_H5_WPC10110A1131  AAGTTAAATA ATCATAATAA CTTTCTTCTT TCCCTTTTAA TATTAGTTCT
IIa-3_H6_WPC10257B191   AAGTTAAATA ATCATAATAA CTTTCTTCTT TCCCTTTTAA TATTAGTTCT
IIa-4_H10_WPC15149B1931 AAGTTAAATA ATCATAATAA CTTTCTTCTT TCCCTTTTAA TATTAGTTCT
IIa-5_H8_WPC12043A1407  AAGTTAAATA ATCATAATAA CTTTCTTCTT TCCCTTTTAA TATTAGTTCT
IIa-6_H7_WPC15101D195   AAGTTAAATA ATCATAATAA CTTTCTTCTT TCCCTTTTAA TATTAGTTCT
IIa-7_H11_WPC12203B663  AAGTTAAATA ATCATAATAA CTTTCTTCTT TCCCTTTTAA TATTAGTTCT
IIa-8_H9_WPC6750B374    AAGTTAAATA ATCATAATAA CTTTCTTCTT TCCCTTTTAA TATTAGTTCT
andina_H16_WPC13803B621 .......... .......... .......... .......... ..........
I-1_H15_WPC3683B77      .......... .......... .......... .......... ..........
I-2_H36_AY894835_Ia     .......... .......... .......... .......... ..........
I-3_H35_WPC17708D1797   .......... .......... .......... .......... ..........
I-4_H14_WPC15943D674    .......... .......... .......... .......... ..........
I-5_H34_WPC17721D1792   .......... .......... .......... .......... ..........
I-6_H37_KM177513        .......... .......... .......... .......... ..........
I-7_H38_M-0182898       .......... .......... .......... .......... ..........
I-8_H23_WPC10112B1666   .......... .......... .......... .......... ..........
I-9_H18_WPC6744B3       .......... .......... .......... .......... ..........
I-10_H25_WPC17703D1808  .......... .......... .......... .......... ..........
I-11_H26_WPC6629B453    .......... .......... .......... .......... ..........
I-12_H32_WPC10650A847   .......... .......... .......... .......... ..........
I-13_H39_063928A        .......... .......... .......... .......... ..........
I-14_H21_WPC12205B727   .......... .......... .......... .......... ..........
I-15_H13_WPC12201B967   .......... .......... .......... .......... ..........
I-16_H33_WPC10375B241   .......... .......... .......... .......... ..........
I-17_H28_WPC10113B78    .......... .......... .......... .......... ..........
I-18_H20_WPC15907D16    .......... .......... .......... .......... ..........
I-19_H19_WPC13841B953   .......... .......... .......... .......... ..........
I-20_H17_WPC3681B463    .......... .......... .......... .......... ..........
I-21_H24_WPC12206B1011  .......... .......... .......... .......... ..........
I-22_H22_WPC1297B348    .......... .......... .......... .......... ..........
I-23_H30_WPC6747B1677   .......... .......... .......... .......... ..........
I-24_H27_WPC1375B464    .......... .......... .......... .......... ..........
I-25_H29_WPC1296B300    .......... .......... .......... .......... ..........
MIRABILIS_WPC1362C749   .......... .......... .......... .......... ..........

                        2401                                              2450
IIb-1_H2_WPC10122B122   TGATTTTGAA CTTCTATTTG TTCTAAATGT TTTAATTGAT CTAATATTTG
IIb-2_H3_WPC9464B87     TGATTTTGAA CTTCTATTTG TTCTAAATGT TTTAATTGAT CTAATATTTG
IIb-3_H1_WPC7629A1459   TGATTTTGAA CTTCTATTTG TTCTAAATGT TTTAATTGAT CTAATATTTG
IIb-4_H12_AY898628_IIb  TGATTTTGAA CTTCTATTTG TTCTAAATGT TTTAATTGAT CTAATATTTG
IIa-1_H4_WPC12021A1331  TGATTTTGAA CTTCTATTTG TTCTAAATGT TTTAATTGAT CTAATATTTG
IIa-2_H5_WPC10110A1131  TGATTTTGAA CTTCTATTTG TTCTAAATGT TTTAATTGAT CTAATATTTG
IIa-3_H6_WPC10257B191   TGATTTTGAA CTTCTATTTG TTCTAAATGT TTTAATTGAT CTAATATTTG
IIa-4_H10_WPC15149B1931 TGATTTTGAA CTTCTATTTG TTCTAAATGT TTTAATTGAT CTAATATTTG
IIa-5_H8_WPC12043A1407  TGATTTTGAA CTTCTATTTG TTCTAAATGT TTTAATTGAT CTAATATTTG
IIa-6_H7_WPC15101D195   TGATTTTGAA CTTCTATTTG TTCTAAATGT TTTAATTGAT CTAATATTTG
IIa-7_H11_WPC12203B663  TGATTTTGAA CTTCTATTTG TTCTAAATGT TTTAATTGAT CTAATATTTG
IIa-8_H9_WPC6750B374    TGATTTTGAA CTTCTATTTG TTCTAAATGT TTTAATTGAT CTAATATTTG
andina_H16_WPC13803B621 .......... .......... .......... .......... ..........
I-1_H15_WPC3683B77      .......... .......... .......... .......... ..........
I-2_H36_AY894835_Ia     .......... .......... .......... .......... ..........
I-3_H35_WPC17708D1797   .......... .......... .......... .......... ..........
I-4_H14_WPC15943D674    .......... .......... .......... .......... ..........
I-5_H34_WPC17721D1792   .......... .......... .......... .......... ..........
I-6_H37_KM177513        .......... .......... .......... .......... ..........
I-7_H38_M-0182898       .......... .......... .......... .......... ..........
I-8_H23_WPC10112B1666   .......... .......... .......... .......... ..........
I-9_H18_WPC6744B3       .......... .......... .......... .......... ..........
I-10_H25_WPC17703D1808  .......... .......... .......... .......... ..........
I-11_H26_WPC6629B453    .......... .......... .......... .......... ..........
I-12_H32_WPC10650A847   .......... .......... .......... .......... ..........
I-13_H39_063928A        .......... .......... .......... .......... ..........
I-14_H21_WPC12205B727   .......... .......... .......... .......... ..........
I-15_H13_WPC12201B967   .......... .......... .......... .......... ..........
I-16_H33_WPC10375B241   .......... .......... .......... .......... ..........
I-17_H28_WPC10113B78    .......... .......... .......... .......... ..........
I-18_H20_WPC15907D16    .......... .......... .......... .......... ..........
I-19_H19_WPC13841B953   .......... .......... .......... .......... ..........
I-20_H17_WPC3681B463    .......... .......... .......... .......... ..........
I-21_H24_WPC12206B1011  .......... .......... .......... .......... ..........
I-22_H22_WPC1297B348    .......... .......... .......... .......... ..........
I-23_H30_WPC6747B1677   .......... .......... .......... .......... ..........
I-24_H27_WPC1375B464    .......... .......... .......... .......... ..........
I-25_H29_WPC1296B300    .......... .......... .......... .......... ..........
MIRABILIS_WPC1362C749   .......... .......... .......... .......... ..........

                        2451                                              2500
IIb-1_H2_WPC10122B122   ATCTTGGTTT GATAATAATG ATTCATAATC ATTTTCTAAT CCTAAAAATT
IIb-2_H3_WPC9464B87     ATCTTGGTTT GATAATAATG ATTCATAATC ATTTTCTAAT CCTAAAAATT
IIb-3_H1_WPC7629A1459   ATCTTGGTTT GATAATAATG ATTCATAATC ATTTTCTAAT CCTAAAAATT
IIb-4_H12_AY898628_IIb  ATCTTGGTTT GATAATAATG ATTCATAATC ATTTTCTAAT CCTAAAAATT
IIa-1_H4_WPC12021A1331  ATCTTGGTTT GATAATAATG ATTCATAATC ATTTTCTAAT CCTAAAAATT
IIa-2_H5_WPC10110A1131  ATCTTGGTTT GATAATAATG ATTCATAATC ATTTTCTAAT CCTAAAAATT
IIa-3_H6_WPC10257B191   ATCTTGGTTT GATAATAATG ATTCATAATC ATTTTCTAAT CCTAAAAATT
IIa-4_H10_WPC15149B1931 ATCTTGGTTT GATAATAATG ATTCATAATC ATTTTCTAAT CCTAAAAATT
IIa-5_H8_WPC12043A1407  ATCTTGGTTT GATAATAATG ATTCATAATC ATTTTCTAAT CCTAAAAATT
IIa-6_H7_WPC15101D195   ATCTTGGTTT GATAATAATG ATTCATAATC ATTTTCTAAT CCTAAAAATT
IIa-7_H11_WPC12203B663  ATCTTGGTTT GATAATAATG ATTCATAATC ATTTTCTAAT CCTAAAAATT
IIa-8_H9_WPC6750B374    ATCTTGGTTT GATAATAATG ATTCATAATC ATTTTCTAAT CCTAAAAATT
andina_H16_WPC13803B621 .......... .......... .......... .......... ..........
I-1_H15_WPC3683B77      .......... .......... .......... .......... ..........
I-2_H36_AY894835_Ia     .......... .......... .......... .......... ..........
I-3_H35_WPC17708D1797   .......... .......... .......... .......... ..........
I-4_H14_WPC15943D674    .......... .......... .......... .......... ..........
I-5_H34_WPC17721D1792   .......... .......... .......... .......... ..........
I-6_H37_KM177513        .......... .......... .......... .......... ..........
I-7_H38_M-0182898       .......... .......... .......... .......... ..........
I-8_H23_WPC10112B1666   .......... .......... .......... .......... ..........
I-9_H18_WPC6744B3       .......... .......... .......... .......... ..........
I-10_H25_WPC17703D1808  .......... .......... .......... .......... ..........
I-11_H26_WPC6629B453    .......... .......... .......... .......... ..........
I-12_H32_WPC10650A847   .......... .......... .......... .......... ..........
I-13_H39_063928A        .......... .......... .......... .......... ..........
I-14_H21_WPC12205B727   .......... .......... .......... .......... ..........
I-15_H13_WPC12201B967   .......... .......... .......... .......... ..........
I-16_H33_WPC10375B241   .......... .......... .......... .......... ..........
I-17_H28_WPC10113B78    .......... .......... .......... .......... ..........
I-18_H20_WPC15907D16    .......... .......... .......... .......... ..........
I-19_H19_WPC13841B953   .......... .......... .......... .......... ..........
I-20_H17_WPC3681B463    .......... .......... .......... .......... ..........
I-21_H24_WPC12206B1011  .......... .......... .......... .......... ..........
I-22_H22_WPC1297B348    .......... .......... .......... .......... ..........
I-23_H30_WPC6747B1677   .......... .......... .......... .......... ..........
I-24_H27_WPC1375B464    .......... .......... .......... .......... ..........
I-25_H29_WPC1296B300    .......... .......... .......... .......... ..........
MIRABILIS_WPC1362C749   .......... .......... .......... .......... ..........

                        2501                                              2550
IIb-1_H2_WPC10122B122   CTCTTATTAC AAATTTTATA TATTTAATCA TAATTGTTAA TTTTTTTTTT
IIb-2_H3_WPC9464B87     CTCTTATTAC AAATTTTATA TATTTAATCA TAATTGTTAA TTTTTTTTTT
IIb-3_H1_WPC7629A1459   CTCTTATTAC AAATTTTATA TATTTAATCA TAATTGTTAA TTTTTTTTTT
IIb-4_H12_AY898628_IIb  CTCTTATTAC AAATTTTATA TATTTAATCA TAATTGTTAA TTTTTTTTTT
IIa-1_H4_WPC12021A1331  CTCTTATTAC AAATTTTATA TATTTAATCA TAATTGTTAA TTTTTTTTT.
IIa-2_H5_WPC10110A1131  CTCTTATTAC AAATTTTATA TATTTAATCA TAATTGTTAA TTTTTTTTT.
IIa-3_H6_WPC10257B191   CTCTTATTAC AAATTTTATA TATTTAATCA TAATTGTTAA TTTTTTTTT.
IIa-4_H10_WPC15149B1931 CTCTTATTAC AAATTTTATA TATTTAATCA TAATTGTTAA TTTTTTTTT.
IIa-5_H8_WPC12043A1407  CTCTTATTAC AAATTTTATA TATTTAATCA TAATTGTTAA TTTTTTTTT.
IIa-6_H7_WPC15101D195   CTCTTATTAC AAATTTTATA TATTTAATCA TAATTGTTAA TTTTTTTTT.
IIa-7_H11_WPC12203B663  CTCTTATTAC AAATTTTATA TATTTAATCA TAATTGTTAA TTTTTTTTT.
IIa-8_H9_WPC6750B374    CTCTTATTAC AAATTTTATA TATTTAATCA TAATTGTTAA TTTTTTTTT.
andina_H16_WPC13803B621 .......... .......... .......... .......... ..........
I-1_H15_WPC3683B77      .......... .......... .......... .......... ..........
I-2_H36_AY894835_Ia     .......... .......... .......... .......... ..........
I-3_H35_WPC17708D1797   .......... .......... .......... .......... ..........
I-4_H14_WPC15943D674    .......... .......... .......... .......... ..........
I-5_H34_WPC17721D1792   .......... .......... .......... .......... ..........
I-6_H37_KM177513        .......... .......... .......... .......... ..........
I-7_H38_M-0182898       .......... .......... .......... .......... ..........
I-8_H23_WPC10112B1666   .......... .......... .......... .......... ..........
I-9_H18_WPC6744B3       .......... .......... .......... .......... ..........
I-10_H25_WPC17703D1808  .......... .......... .......... .......... ..........
I-11_H26_WPC6629B453    .......... .......... .......... .......... ..........
I-12_H32_WPC10650A847   .......... .......... .......... .......... ..........
I-13_H39_063928A        .......... .......... .......... .......... ..........
I-14_H21_WPC12205B727   .......... .......... .......... .......... ..........
I-15_H13_WPC12201B967   .......... .......... .......... .......... ..........
I-16_H33_WPC10375B241   .......... .......... .......... .......... ..........
I-17_H28_WPC10113B78    .......... .......... .......... .......... ..........
I-18_H20_WPC15907D16    .......... .......... .......... .......... ..........
I-19_H19_WPC13841B953   .......... .......... .......... .......... ..........
I-20_H17_WPC3681B463    .......... .......... .......... .......... ..........
I-21_H24_WPC12206B1011  .......... .......... .......... .......... ..........
I-22_H22_WPC1297B348    .......... .......... .......... .......... ..........
I-23_H30_WPC6747B1677   .......... .......... .......... .......... ..........
I-24_H27_WPC1375B464    .......... .......... .......... .......... ..........
I-25_H29_WPC1296B300    .......... .......... .......... .......... ..........
MIRABILIS_WPC1362C749   .......... .......... .......... .......... ..........

                        2551                                              2600
IIb-1_H2_WPC10122B122   GCTAATATTT ATCAACGAAT AATTATTTTT ATAGATGTCC ATTATATAGA
IIb-2_H3_WPC9464B87     GCTAATATTT ATCAACGAAT AATTATTTTT ATAGATGTCC ATTATATAGA
IIb-3_H1_WPC7629A1459   GCTAATATTT ATCAACGAAT AATTATTTTT ATAGATGTCC ATTATATAGA
IIb-4_H12_AY898628_IIb  GCTAATATTT ATCAACGAAT AATTATTTTT ATAGATGTCC ATTATATAGA
IIa-1_H4_WPC12021A1331  GCTAATATTT ATCAATGAAT AATTATTTTT ATAGATGTAC ATTATATAGA
IIa-2_H5_WPC10110A1131  GCTAATATTT ATCAATGAAT AATTATTTTT ATAGATGTAC ATTATATAGA
IIa-3_H6_WPC10257B191   GCTAATATTT ATCAATGAAT AATTATTTTT ATAGATGTAC ATTATATAGA
IIa-4_H10_WPC15149B1931 GCTAATATTT ATCAATGAAT AATTATTTTT ATAGATGTAC ATTATATAGA
IIa-5_H8_WPC12043A1407  GCTAATATTT ATCAATGAAT AATTATTTTT ATAGATGTAC ATTATATAGA
IIa-6_H7_WPC15101D195   GCTAATATTT ATCAATGAAT AATTATTTTT ATAGATGTAC ATTATATAGA
IIa-7_H11_WPC12203B663  GCTAATATTT ATCAATGAAT AATTATTTTT ATAGATGTAC ATTATATAGA
IIa-8_H9_WPC6750B374    GCTAATATTT ATCAATGAAT AATTATTTTT ATAGATGTAC ATTATATAGA
andina_H16_WPC13803B621 .......... .......... .......... .......... ..........
I-1_H15_WPC3683B77      .......... .......... .......... .......... ..........
I-2_H36_AY894835_Ia     .......... .......... .......... .......... ..........
I-3_H35_WPC17708D1797   .......... .......... .......... .......... ..........
I-4_H14_WPC15943D674    .......... .......... .......... .......... ..........
I-5_H34_WPC17721D1792   .......... .......... .......... .......... ..........
I-6_H37_KM177513        .......... .......... .......... .......... ..........
I-7_H38_M-0182898       .......... .......... .......... .......... ..........
I-8_H23_WPC10112B1666   .......... .......... .......... .......... ..........
I-9_H18_WPC6744B3       .......... .......... .......... .......... ..........
I-10_H25_WPC17703D1808  .......... .......... .......... .......... ..........
I-11_H26_WPC6629B453    .......... .......... .......... .......... ..........
I-12_H32_WPC10650A847   .......... .......... .......... .......... ..........
I-13_H39_063928A        .......... .......... .......... .......... ..........
I-14_H21_WPC12205B727   .......... .......... .......... .......... ..........
I-15_H13_WPC12201B967   .......... .......... .......... .......... ..........
I-16_H33_WPC10375B241   .......... .......... .......... .......... ..........
I-17_H28_WPC10113B78    .......... .......... .......... .......... ..........
I-18_H20_WPC15907D16    .......... .......... .......... .......... ..........
I-19_H19_WPC13841B953   .......... .......... .......... .......... ..........
I-20_H17_WPC3681B463    .......... .......... .......... .......... ..........
I-21_H24_WPC12206B1011  .......... .......... .......... .......... ..........
I-22_H22_WPC1297B348    .......... .......... .......... .......... ..........
I-23_H30_WPC6747B1677   .......... .......... .......... .......... ..........
I-24_H27_WPC1375B464    .......... .......... .......... .......... ..........
I-25_H29_WPC1296B300    .......... .......... .......... .......... ..........
MIRABILIS_WPC1362C749   .......... .......... .......... .......... ..........

                        2601                                              2650
IIb-1_H2_WPC10122B122   CTTTTATAAT CTCATCTTAA ATAATTAATT TTTGCCAAAA ATACGTATTA
IIb-2_H3_WPC9464B87     CTTTTATAAT CTCATCTTAA ATAATTAATT TTTGCCAAAA ATACGTATTA
IIb-3_H1_WPC7629A1459   CTTTTATAAT CTCATCTTAA ATAATTAATT TTTGCCAAAA ATACGTATTA
IIb-4_H12_AY898628_IIb  CTTTTATAAT CTCATCTTAA ATAATTAATT TTTGCCAAAA ATACGTATTA
IIa-1_H4_WPC12021A1331  CTTTTATAAT CTCATCTTAA ATAATTAATT TTTGCCAAAA ATACGTATTA
IIa-2_H5_WPC10110A1131  CTTTTATAAT CTCATCTTAA ATAATTAATT TTTGCCAAAA ATACGTATTA
IIa-3_H6_WPC10257B191   CTTTTATAAT CTCATCTTAA ATAATTAATT TTTGCCAAAA ATACGTATTA
IIa-4_H10_WPC15149B1931 CTTTTATAAT CTCATCTTAA ATAATTAATT TTTGCCAAAA ATACGTATTA
IIa-5_H8_WPC12043A1407  CTTTTATAAT CTCATCTTAA ATAATTAATT TTTGCCAAAA ATACGTATTA
IIa-6_H7_WPC15101D195   CTTTTATAAT CTCATCTTAA ATAATTAATT TTTGCCAAAA ATACGTATTA
IIa-7_H11_WPC12203B663  CTTTTATAAT CTCATCTTAA ATAATTAATT TTTGCCAAAA ATACGTATTA
IIa-8_H9_WPC6750B374    CTTTTATAAT CTCATCTTAA ATAATTAATT TTTGCCAAAA ATACGTATTA
andina_H16_WPC13803B621 .......... .......... .......... .......... ..........
I-1_H15_WPC3683B77      .......... .......... .......... .......... ..........
I-2_H36_AY894835_Ia     .......... .......... .......... .......... ..........
I-3_H35_WPC17708D1797   .......... .......... .......... .......... ..........
I-4_H14_WPC15943D674    .......... .......... .......... .......... ..........
I-5_H34_WPC17721D1792   .......... .......... .......... .......... ..........
I-6_H37_KM177513        .......... .......... .......... .......... ..........
I-7_H38_M-0182898       .......... .......... .......... .......... ..........
I-8_H23_WPC10112B1666   .......... .......... .......... .......... ..........
I-9_H18_WPC6744B3       .......... .......... .......... .......... ..........
I-10_H25_WPC17703D1808  .......... .......... .......... .......... ..........
I-11_H26_WPC6629B453    .......... .......... .......... .......... ..........
I-12_H32_WPC10650A847   .......... .......... .......... .......... ..........
I-13_H39_063928A        .......... .......... .......... .......... ..........
I-14_H21_WPC12205B727   .......... .......... .......... .......... ..........
I-15_H13_WPC12201B967   .......... .......... .......... .......... ..........
I-16_H33_WPC10375B241   .......... .......... .......... .......... ..........
I-17_H28_WPC10113B78    .......... .......... .......... .......... ..........
I-18_H20_WPC15907D16    .......... .......... .......... .......... ..........
I-19_H19_WPC13841B953   .......... .......... .......... .......... ..........
I-20_H17_WPC3681B463    .......... .......... .......... .......... ..........
I-21_H24_WPC12206B1011  .......... .......... .......... .......... ..........
I-22_H22_WPC1297B348    .......... .......... .......... .......... ..........
I-23_H30_WPC6747B1677   .......... .......... .......... .......... ..........
I-24_H27_WPC1375B464    .......... .......... .......... .......... ..........
I-25_H29_WPC1296B300    .......... .......... .......... .......... ..........
MIRABILIS_WPC1362C749   .......... .......... .......... .......... ..........

                        2651                                              2700
IIb-1_H2_WPC10122B122   AATAAAAAAG GTTTTCCCAA TTTTCCATAT AATTTGCCTT TTTTGTCG..
IIb-2_H3_WPC9464B87     AATAAAAAAG GTTTTCCCAA TTTTCCATAT AATTTGCCTT TTTTGTCG..
IIb-3_H1_WPC7629A1459   AATAAAAAAG GTTTTCCCAA TTTTCCATAT AATTTGCCTT TTTTGTCG..
IIb-4_H12_AY898628_IIb  AATAAAAAAG GTTTTCCCAA TTTTCCATAT AATTTGCCTT TTTTGTCG..
IIa-1_H4_WPC12021A1331  AATAAAAAAG GTTTTCCCAA TTTTCCATAT AATTTGCCTT TTTTGTCG..
IIa-2_H5_WPC10110A1131  AATAAAAAAG GTTTTCCCAA TTTTCCATAT AATTTGCCTT TTTTGTCG..
IIa-3_H6_WPC10257B191   AATAAAAAAG GTTTTCCCAA TTTTCCATAT AATTTGCCTT TTTTGTCG..
IIa-4_H10_WPC15149B1931 AATAAAAAAG GTTTTCCCAA TTTTCCATAT AATTTGCCTT TTTTGTCG..
IIa-5_H8_WPC12043A1407  AATAAAAAAG GTTTTCCCAA TTTTCCATAT AATTTGCCTT TTTTGTCG..
IIa-6_H7_WPC15101D195   AATAAAAAAG GTTTTCCCAA TTTTCCATAT AATTTGCCTT TTTTGTCG..
IIa-7_H11_WPC12203B663  AATAAAAAAG GTTTTCCCAA TTTTCCATAT AATTTGCCTT TTTTGTCG..
IIa-8_H9_WPC6750B374    AATAAAAAAG GTTTTCCCAA TTTTCCATAT AATTTGCCTT TTTTGTCG..
andina_H16_WPC13803B621 .......... .......... .......... .......... ........CA
I-1_H15_WPC3683B77      .......... .......... .......... .......... ........CA
I-2_H36_AY894835_Ia     .......... .......... .......... .......... ........CA
I-3_H35_WPC17708D1797   .......... .......... .......... .......... ........CA
I-4_H14_WPC15943D674    .......... .......... .......... .......... ........CA
I-5_H34_WPC17721D1792   .......... .......... .......... .......... ........CA
I-6_H37_KM177513        .......... .......... .......... .......... ........CA
I-7_H38_M-0182898       .......... .......... .......... .......... ........CA
I-8_H23_WPC10112B1666   .......... .......... .......... .......... ........CA
I-9_H18_WPC6744B3       .......... .......... .......... .......... ........CA
I-10_H25_WPC17703D1808  .......... .......... .......... .......... ........CA
I-11_H26_WPC6629B453    .......... .......... .......... .......... ........CA
I-12_H32_WPC10650A847   .......... .......... .......... .......... ........CA
I-13_H39_063928A        .......... .......... .......... .......... ........CA
I-14_H21_WPC12205B727   .......... .......... .......... .......... ........CA
I-15_H13_WPC12201B967   .......... .......... .......... .......... ........CA
I-16_H33_WPC10375B241   .......... .......... .......... .......... ........CA
I-17_H28_WPC10113B78    .......... .......... .......... .......... ........CA
I-18_H20_WPC15907D16    .......... .......... .......... .......... ........CA
I-19_H19_WPC13841B953   .......... .......... .......... .......... ........CA
I-20_H17_WPC3681B463    .......... .......... .......... .......... ........CA
I-21_H24_WPC12206B1011  .......... .......... .......... .......... ........CA
I-22_H22_WPC1297B348    .......... .......... .......... .......... ........CA
I-23_H30_WPC6747B1677   .......... .......... .......... .......... ........CA
I-24_H27_WPC1375B464    .......... .......... .......... .......... ........CA
I-25_H29_WPC1296B300    .......... .......... .......... .......... ........CA
MIRABILIS_WPC1362C749   .......... .......... .......... .......... ........CA

                        2701                                              2750
IIb-1_H2_WPC10122B122   .......... .......... .......... .......... ..........
IIb-2_H3_WPC9464B87     .......... .......... .......... .......... ..........
IIb-3_H1_WPC7629A1459   .......... .......... .......... .......... ..........
IIb-4_H12_AY898628_IIb  .......... .......... .......... .......... ..........
IIa-1_H4_WPC12021A1331  .......... .......... .......... .......... ..........
IIa-2_H5_WPC10110A1131  .......... .......... .......... .......... ..........
IIa-3_H6_WPC10257B191   .......... .......... .......... .......... ..........
IIa-4_H10_WPC15149B1931 .......... .......... .......... .......... ..........
IIa-5_H8_WPC12043A1407  .......... .......... .......... .......... ..........
IIa-6_H7_WPC15101D195   .......... .......... .......... .......... ..........
IIa-7_H11_WPC12203B663  .......... .......... .......... .......... ..........
IIa-8_H9_WPC6750B374    .......... .......... .......... .......... ..........
andina_H16_WPC13803B621 AGAAAATAAT AAAAATATAT TTAAGTACAT TAAGGGTACA GCTTTTTGCT
I-1_H15_WPC3683B77      AGAAAATAAT AAAAATATAT TTAAGTACAT TAAGGGTACA GCTTTTTGCT
I-2_H36_AY894835_Ia     AGAAAATAAT AAAAATATAT TTAAGTACAT TAAGGGTACA GCTTTTTGCT
I-3_H35_WPC17708D1797   AGAAAATAAT AAAAATATAT TTAAGTACAT TAAGGGTACA GCTTTTTGCT
I-4_H14_WPC15943D674    AGAAAATAAT AAAAATATAT TTAAGTACAT TAAGGGTACA GCTTTTTGCT
I-5_H34_WPC17721D1792   AGAAAATAAT AAAAATATAT TTAAGTACAT TAAGGGTACA GCTTTTTGCT
I-6_H37_KM177513        AGAAAATAAT AAAAATATAT TTAAGTACAT TAAGGGTACA GCTTTTTGCT
I-7_H38_M-0182898       AGAAAATAAT AAAAATATAT TTAAGTACAT TAAGGGTACA GCTTTTTGCT
I-8_H23_WPC10112B1666   AGAAAATAAT AAAAATATAT TTAAGTACAT TAAGGGTACA GCTTTTTGCT
I-9_H18_WPC6744B3       AGAAAATAAT AAAAATATAT TTAAGTACAT TAAGGGTACA GCTTTTTGCT
I-10_H25_WPC17703D1808  AGAAAATAAT AAAAATATAT TTAAGTACAT TAAGGGTACA GCTTTTTGCT
I-11_H26_WPC6629B453    AGAAAATAAT AAAAATATAT TTAAGTACAT TAAGGGTACA GCTTTTTGCT
I-12_H32_WPC10650A847   AGAAAATAAT AAAAATATAT TTAAGTACAT TAAGGGTACA GCTTTTTGCT
I-13_H39_063928A        AGAAAATAAT AAAAATATAT TTAAGTACAT TAAGGGTACA GCTTTTTGCT
I-14_H21_WPC12205B727   AGAAAATAAT AAAAATATAT TTAAGTACAT TAAGGGTACA GCTTTTTGCT
I-15_H13_WPC12201B967   AGAAAATAAT AAAAATATAT TTAAGTACAT TAAGGGTACA GCTTTTTGCT
I-16_H33_WPC10375B241   AGAAAATAAT AAAAATATAT TTAAGTACAT TAAGGGTACA GCTTTTTGCT
I-17_H28_WPC10113B78    AGAAAATAAT AAAAATATAT TTAAGTACAT TAAGGGTACA GCTTTTTGCT
I-18_H20_WPC15907D16    AGAAAATAAT AAAAATATAT TTAAGTACAT TAAGGGTACA GCTTTTTGCT
I-19_H19_WPC13841B953   AGAAAATAAT AAAAATATAT TTAAGTACAT TAAGGGTACA GCTTTTTGCT
I-20_H17_WPC3681B463    AGAAAATAAT AAAAATATAT TTAAGTACAT TAAGGGTACA GCTTTTTGCT
I-21_H24_WPC12206B1011  AGAAAATAAT AAAAATATAT TTAAGTACAT TAAGGGTACA GCTTTTTGCT
I-22_H22_WPC1297B348    AGAAAATAAT AAAAATATAT TTAAGTACAT TAAGGGTACA GCTTTTTGCT
I-23_H30_WPC6747B1677   AGAAAATAAT AAAAATATAT TTAAGTACAT TAAGGGTACA GCTTTTTGCT
I-24_H27_WPC1375B464    AGAAAATAAT AAAAATATAT TTAAGTACAT TAAGGGTACA GCTTTTTGCT
I-25_H29_WPC1296B300    AGAAAATAAT AAAAATATAT TTAAGTACAT TAAGGGTACA GCTTTTTGCT
MIRABILIS_WPC1362C749   AGAAAATAAT AAAAATATAT TTAAGTATAT TAAGGGTACA GCTTTTTGCT

                        2751                                              2800
IIb-1_H2_WPC10122B122   .......... .......... .......... .......... ..........
IIb-2_H3_WPC9464B87     .......... .......... .......... .......... ..........
IIb-3_H1_WPC7629A1459   .......... .......... .......... .......... ..........
IIb-4_H12_AY898628_IIb  .......... .......... .......... .......... ..........
IIa-1_H4_WPC12021A1331  .......... .......... .......... .......... ..........
IIa-2_H5_WPC10110A1131  .......... .......... .......... .......... ..........
IIa-3_H6_WPC10257B191   .......... .......... .......... .......... ..........
IIa-4_H10_WPC15149B1931 .......... .......... .......... .......... ..........
IIa-5_H8_WPC12043A1407  .......... .......... .......... .......... ..........
IIa-6_H7_WPC15101D195   .......... .......... .......... .......... ..........
IIa-7_H11_WPC12203B663  .......... .......... .......... .......... ..........
IIa-8_H9_WPC6750B374    .......... .......... .......... .......... ..........
andina_H16_WPC13803B621 CTATTTTTAA TTCAAATATT GCTGAATGTT CCTGTAGGGA ATCATGTGAT
I-1_H15_WPC3683B77      CTATTTTTAA TTCAAATATT GCTGAATGTT CCTGTAGGGA ATCATGTGAT
I-2_H36_AY894835_Ia     CTATTTTTAA TTCAAATATT GCTGAATGTT CCTGTAGGGA ATCATGTGAT
I-3_H35_WPC17708D1797   CTATTTTTAA TTCAAATATT GCTGAATGTT CCTGTAGGGA ATCATGTGAT
I-4_H14_WPC15943D674    CTATTTTTAA TTCAAATATT GCTGAATGTT CCTGTAGGGA ATCATGTGAT
I-5_H34_WPC17721D1792   CTATTTTTAA TTCAAATATT GCTGAATGTT CCTGTAGGGA ATCATGTGAT
I-6_H37_KM177513        CTATTTTTAA TTCAAATATT GCTGAATGTT CCTGTAGGGA ATCATGTGAT
I-7_H38_M-0182898       CTATTTTTAA TTCAAATATT GCTGAATGTT CCTGTAGGGA ATCATGTGAT
I-8_H23_WPC10112B1666   CTATTTTTAA TTCAAATATT GCTGAATGTT CCTGTAGGGA ATCATGTGAT
I-9_H18_WPC6744B3       CTATTTTTAA TTCAAATATT GCTGAATGTT CCTGTAGGGA ATCATGTGAT
I-10_H25_WPC17703D1808  CTATTTTTAA TTCAAATATT GCTGAATGTT CCTGTAGGGA ATCATGTGAT
I-11_H26_WPC6629B453    CTATTTTTAA TTCAAATATT GCTGAATGTT CCTGTAGGGA ATCATGTGAT
I-12_H32_WPC10650A847   CTATTTTTAA TTCAAATATT GCTGAATGTT CCTGTAGGGA ATCATGTGAT
I-13_H39_063928A        CTATTTTTAA TTCAAATATT GCTGAATGTT CCTGTAGGGA ATCATGTGAT
I-14_H21_WPC12205B727   CTATTTTTAA TTCAAATATT GCTGAATGTT CCTGTAGGGA ATCATGTGAT
I-15_H13_WPC12201B967   CTATTTTTAA TTCAAATATT GCTGAATGTT CCTGTAGGGA ATCATGTGAT
I-16_H33_WPC10375B241   CTATTTTTAA TTCAAATATT GCTGAATGTT CCTGTAGGGA ATCATGTGAT
I-17_H28_WPC10113B78    CTATTTTTAA TTCAAATATT GCTGAATGTT CCTGTAGGGA ATCATGTGAT
I-18_H20_WPC15907D16    CTATTTTTAA TTCAAATATT GCTGAATGTT CCTGTAGGGA ATCATGTGAT
I-19_H19_WPC13841B953   CTATTTTTAA TTCAAATATT GCTGAATGTT CCTGTAGGGA ATCATGTGAT
I-20_H17_WPC3681B463    CTATTTTTAA TTCAAATATT GCTGAATGTT CCTGTAGGGA ATCATGTGAT
I-21_H24_WPC12206B1011  CTATTTTTAA TTCAAATATT GCTGAATGTT CCTGTAGGGA ATCATGTGAT
I-22_H22_WPC1297B348    CTATTTTTAA TTCAAATATT GCTGAATGTT CCTGTAGGGA ATCATGTGAT
I-23_H30_WPC6747B1677   CTATTTTTAA TTCAAATATT GCTGAATGTT CCTGTAGGGA ATCATGTGAT
I-24_H27_WPC1375B464    CTATTTTTAA TTCAAATATT GCTGAATGTT CCTGTAGGGA ATCATGTGAT
I-25_H29_WPC1296B300    CTATTTTTAA TTCAAATATT GCTGAATGTT CCTGTAGGGA ATCATGTGAT
MIRABILIS_WPC1362C749   CTATTTTTAA TTCAAATATT GCTGAATGTT CCTGTAGGGA ATCATGTGAT

                        2801                                              2850
IIb-1_H2_WPC10122B122   .......... .......... .......... .......... ..........
IIb-2_H3_WPC9464B87     .......... .......... .......... .......... ..........
IIb-3_H1_WPC7629A1459   .......... .......... .......... .......... ..........
IIb-4_H12_AY898628_IIb  .......... .......... .......... .......... ..........
IIa-1_H4_WPC12021A1331  .......... .......... .......... .......... ..........
IIa-2_H5_WPC10110A1131  .......... .......... .......... .......... ..........
IIa-3_H6_WPC10257B191   .......... .......... .......... .......... ..........
IIa-4_H10_WPC15149B1931 .......... .......... .......... .......... ..........
IIa-5_H8_WPC12043A1407  .......... .......... .......... .......... ..........
IIa-6_H7_WPC15101D195   .......... .......... .......... .......... ..........
IIa-7_H11_WPC12203B663  .......... .......... .......... .......... ..........
IIa-8_H9_WPC6750B374    .......... .......... .......... .......... ..........
andina_H16_WPC13803B621 AGTAACTTTT ATATGAAAGA GAAGGAGTTG CACCTTTTAG ATAGAAAAAA
I-1_H15_WPC3683B77      AGTAACTTTT ATATGAAAGA GAAGGAGTTG CACCTTTTAG ATAGAAAAAA
I-2_H36_AY894835_Ia     AGTAACTTTT ATATGAAAGA GAAGGAGTTG CACCTTTTAG ATAGAAAAAA
I-3_H35_WPC17708D1797   AGTAACTTTT ATATGAAAGA GAAGGAGTTG CACCTTTTAG ATAGAAAAAA
I-4_H14_WPC15943D674    AGTAACTTTT ATATGAAAGA GAAGGAGTTG CACCTTTTAG ATAGAAAAAA
I-5_H34_WPC17721D1792   AGTAACTTTT ATATGAAAGA GAAGGAGTTG CACCTTTTAG ATAGAAAAAA
I-6_H37_KM177513        AGTAACTTTT ATATGAAAGA GAAGGAGTTG CACCTTTTAG ATAGAAAAAA
I-7_H38_M-0182898       AGTAACTTTT ATATGAAAGA GAAGGAGTTG CACCTTTTAG ATAGAAAAAA
I-8_H23_WPC10112B1666   AGTAACTTTT ATATGAAAGA GAAGGAGTTG CACCTTTTAG ATAGAAAAAA
I-9_H18_WPC6744B3       AGTAACTTTT ATATGAAAGA GAAGGAGTTG CACCTTTTAG ATAGAAAAAA
I-10_H25_WPC17703D1808  AGTAACTTTT ATATGAAAGA GAAGGAGTTG CACCTTTTAG ATAGAAAAAA
I-11_H26_WPC6629B453    AGTAACTTTT ATATGAAAGA GAAGGAGTTG CACCTTTTAG ATAGAAAAAA
I-12_H32_WPC10650A847   AGTAACTTTT ATATGAAAGA GAAGGAGTTG CACCTTTTAG ATAGAAAAAA
I-13_H39_063928A        AGTAACTTTT ATATGAAAGA GAAGGAGTTG CACCTTTTAG ATAGAAAAAA
I-14_H21_WPC12205B727   AGTAACTTTT ATATGAAAGA GAAGGAGTTG CACCTTTTAG ATAGAAAAAA
I-15_H13_WPC12201B967   AGTAACTTTT ATATGAAAGA GAAGGAGTTG CACCTTTTAG ATAGAAAAAA
I-16_H33_WPC10375B241   AGTAACTTTT ATATGAAAGA GAAGGAGTTG CACCTTTTAG ATAGAAAAAA
I-17_H28_WPC10113B78    AGTAACTTTT ATATGAAAGA GAAGGAGTTG CACCTTTTAG ATAGAAAAAA
I-18_H20_WPC15907D16    AGTAACTTTT ATATGAAAGA GAAGGAGTTG CACCTTTTAG ATAGAAAAAA
I-19_H19_WPC13841B953   AGTAACTTTT ATATGAAAGA GAAGGAGTTG CACCTTTTAG ATAGAAAAAA
I-20_H17_WPC3681B463    AGTAACTTTT ATATGAAAGA GAAGGAGTTG CACCTTTTAG ATAGAAAAAA
I-21_H24_WPC12206B1011  AGTAACTTTT ATATGAAAGA GAAGGAGTTG CACCTTTTAG ATAGAAAAAA
I-22_H22_WPC1297B348    AGTAACTTTT ATATGAAAGA GAAGGAGTTG CACCTTTTAG ATAGAAAAAA
I-23_H30_WPC6747B1677   AGTAACTTTT ATATGAAAGA GAAGGAGTTG CACCTTTTAG ATAGAAAAAA
I-24_H27_WPC1375B464    AGTAACTTTT ATATGAAAGA GAAGGAGTTG CACCTTTTAG ATAGAAAAAA
I-25_H29_WPC1296B300    AGTAACTTTT ATATGAAAGA GAAGGAGTTG CACCTTTTAG ATAGAAAAAA
MIRABILIS_WPC1362C749   AGTAACTTTT ATCTGAAAGA GAAGGAGTTG CACCTTTTAG ATAGAAAAAA

                        2851                                              2900
IIb-1_H2_WPC10122B122   .......... .......... .......... .......... ..........
IIb-2_H3_WPC9464B87     .......... .......... .......... .......... ..........
IIb-3_H1_WPC7629A1459   .......... .......... .......... .......... ..........
IIb-4_H12_AY898628_IIb  .......... .......... .......... .......... ..........
IIa-1_H4_WPC12021A1331  .......... .......... .......... .......... ..........
IIa-2_H5_WPC10110A1131  .......... .......... .......... .......... ..........
IIa-3_H6_WPC10257B191   .......... .......... .......... .......... ..........
IIa-4_H10_WPC15149B1931 .......... .......... .......... .......... ..........
IIa-5_H8_WPC12043A1407  .......... .......... .......... .......... ..........
IIa-6_H7_WPC15101D195   .......... .......... .......... .......... ..........
IIa-7_H11_WPC12203B663  .......... .......... .......... .......... ..........
IIa-8_H9_WPC6750B374    .......... .......... .......... .......... ..........
andina_H16_WPC13803B621 AGCACCATTA TTTCAGACTA TTCTAAATAA TTTAAAAGAT AGTAATAGGG
I-1_H15_WPC3683B77      AGCACCATTA TTTCAGACTA TTCTAAATAA TTTAAAAGAT AGTAATAGGG
I-2_H36_AY894835_Ia     AGCACCATTA TTTCAGACTA TTCTAAATAA TTTAAAAGAT AGTAATAGGG
I-3_H35_WPC17708D1797   AGCACCATTA TTTCAGACTA TTCTAAATAA TTTAAAAGAT AGTAATAGGG
I-4_H14_WPC15943D674    AGCACCATTA TTTCAGACTA TTCTAAATAA TTTAAAAGAT AGTAATAGGG
I-5_H34_WPC17721D1792   AGCACCATTA TTTCAGACTA TTCTAAATAA TTTAAAAGAT AGTAATAGGG
I-6_H37_KM177513        AGCACCATTA TTTCAGACTA TTCTAAATAA TTTAAAAGAT AGTAATAGGG
I-7_H38_M-0182898       AGCACCATTA TTTCAGACTA TTCTAAATAA TTTAAAAGAT AGTAATAGGG
I-8_H23_WPC10112B1666   AGCACCATTA TTTCAGACTA TTCTAAATAA TTTAAAAGAT AGTAATAGGG
I-9_H18_WPC6744B3       AGCACCATTA TTTCAGACTA TTCTAAATAA TTTAAAAGAT AGTAATAGGG
I-10_H25_WPC17703D1808  AGCACCATTA TTTCAGACTA TTCTAAATAA TTTAAAAGAT AGTAATAGGG
I-11_H26_WPC6629B453    AGCACCATTA TTTCAGACTA TTCTAAATAA TTTAAAAGAT AGTAATAGGG
I-12_H32_WPC10650A847   AGCACCATTA TTTCAGACTA TTCTAAATAA TTTAAAAGAT AGTAATAGGG
I-13_H39_063928A        AGCACCATTA TTTCAGACTA TTCTAAATAA TTTAAAAGAT AGTAATAGGG
I-14_H21_WPC12205B727   AGCACCATTA TTTCAGACTA TTCTAAATAA TTTAAAAGAT AGTAATAGGG
I-15_H13_WPC12201B967   AGCACCATTA TTTCAGACTA TTCTAAATAA TTTAAAAGAT AGTAATAGGG
I-16_H33_WPC10375B241   AGCACCATTA TTTCAGACTA TTCTAAATAA TTTAAAAGAT AGTAATAGGG
I-17_H28_WPC10113B78    AGCACCATTA TTTCAGACTA TTCTAAATAA TTTAAAAGAT AGTAATAGGG
I-18_H20_WPC15907D16    AGCACCATTA TTTCAGACTA TTCTAAATAA TTTAAAAGAT AGTAATAGGG
I-19_H19_WPC13841B953   AGCACCATTA TTTCAGACTA TTCTAAATAA TTTAAAAGAT AGTAATAGGG
I-20_H17_WPC3681B463    AGCACCATTA TTTCAGACTA TTCTAAATAA TTTAAAAGAT AGTAATAGGG
I-21_H24_WPC12206B1011  AGCACCATTA TTTCAGACTA TTCTAAATAA TTTAAAAGAT AGTAATAGGG
I-22_H22_WPC1297B348    AGCACCATTA TTTCAGACTA TTCTAAATAA TTTAAAAGAT AGTAATAGGG
I-23_H30_WPC6747B1677   AGCACCATTA TTTCAGACTA TTCTAAATAA TTTAAAAGAT AGTAATAGGG
I-24_H27_WPC1375B464    AGCACCATTA TTTCAGACTA TTCTAAATAA TTTAAAAGAT AGTAATAGGG
I-25_H29_WPC1296B300    AGCACCATTA TTTCAGACTA TTCTAAATAA TTTAAAAGAT AGTAATAGGG
MIRABILIS_WPC1362C749   .GCACCATTA TTTCAAACTA TTTTAAATAA TTTAAAAGAT AGTAATAGGG

                        2901                                              2950
IIb-1_H2_WPC10122B122   .......... .......... .......... .......... ..........
IIb-2_H3_WPC9464B87     .......... .......... .......... .......... ..........
IIb-3_H1_WPC7629A1459   .......... .......... .......... .......... ..........
IIb-4_H12_AY898628_IIb  .......... .......... .......... .......... ..........
IIa-1_H4_WPC12021A1331  .......... .......... .......... .......... ..........
IIa-2_H5_WPC10110A1131  .......... .......... .......... .......... ..........
IIa-3_H6_WPC10257B191   .......... .......... .......... .......... ..........
IIa-4_H10_WPC15149B1931 .......... .......... .......... .......... ..........
IIa-5_H8_WPC12043A1407  .......... .......... .......... .......... ..........
IIa-6_H7_WPC15101D195   .......... .......... .......... .......... ..........
IIa-7_H11_WPC12203B663  .......... .......... .......... .......... ..........
IIa-8_H9_WPC6750B374    .......... .......... .......... .......... ..........
andina_H16_WPC13803B621 AAATATACCC TTTCGCCTTG TTGTAGTTTT AA........ ......TTCT
I-1_H15_WPC3683B77      AAATATACCC TTTCGCCTTG TTGTAGTTTT AA........ ......TTCT
I-2_H36_AY894835_Ia     AAATATACCC TTTCGCCTTG TTGTAGTTTT AA........ ......TTCT
I-3_H35_WPC17708D1797   AAATATACCC TTTCGCCTTG TTGTAGTTTT AA........ ......TTCT
I-4_H14_WPC15943D674    AAATATACCC TTTCGCCTTG TTGTAGTTTT AA........ ......TTCT
I-5_H34_WPC17721D1792   AAATATACCC TTTCGCCTTG TTGTAGTTTT AA........ ......TTCT
I-6_H37_KM177513        AAATATACCC TTTCGCCTTG TTGTAGTTTT AA........ ......TTCT
I-7_H38_M-0182898       AAATATACCC TTTCGCCTTG TTGTAGTTTT AA........ ......TTCT
I-8_H23_WPC10112B1666   AAATATACCC TTTCGCCTTG TTGTAGTTTT AA........ ......TTCT
I-9_H18_WPC6744B3       AAATATACCC TTTCGCCTTG TTGTAGTTTT AA........ ......TTCT
I-10_H25_WPC17703D1808  AAATATACCC TTTCGCCTTG TTGTAGTTTT AA........ ......TTCT
I-11_H26_WPC6629B453    AAATATACCC TTTCGCCTTG TTGTAGTTTT AA........ ......TTCT
I-12_H32_WPC10650A847   AAATATACCC TTTCGCCTTG TTGTAGTTTT AA........ ......TTCT
I-13_H39_063928A        AAATATACCC TTTCGCCTTG TTGTAGTTTT AA........ ......TTCT
I-14_H21_WPC12205B727   AAATATACCC TTTCGCCTTG TTGTAGTTTT AA........ ......TTCT
I-15_H13_WPC12201B967   AAATATACCC TTTCGCCTTG TTGTAGTTTT AA........ ......TTCT
I-16_H33_WPC10375B241   AAATATACCC TTTCGCCTTG TTGTAGTTTT AA........ ......TTCT
I-17_H28_WPC10113B78    AAATATACCC TTTCGCCTTG TTGTAGTTTT AA........ ......TTCT
I-18_H20_WPC15907D16    AAATATACCC TTTCGCCTTG TTGTAGTTTT AA........ ......TTCT
I-19_H19_WPC13841B953   AAATATACCC TTTCGCCTTG TTGTAGTTTT AA........ ......TTCT
I-20_H17_WPC3681B463    AAATATACCC TTTCGCCTTG TTGTAGTTTT AA........ ......TTCT
I-21_H24_WPC12206B1011  AAATATACCC TTTCGCCTTG TTGTAGTTTT AA........ ......TTCT
I-22_H22_WPC1297B348    AAATATACCC TTTCGCCTTG TTGTAGTTTT AA........ ......TTCT
I-23_H30_WPC6747B1677   AAATATACCC TTTCGCCTTG TTGTAGTTTT AA........ ......TTCT
I-24_H27_WPC1375B464    AAATATACCC TTTCGCCTTG TTGTAGTTTT AA........ ......TTCT
I-25_H29_WPC1296B300    AAATATACCC TTTCGCCTTG TTGTAGTTTT AA........ ......TTCT
MIRABILIS_WPC1362C749   AAATATACCC TTTTGCCTTG TTGCAGTTTT AAAAATGGAG TTTTAATTCT

                        2951                                              3000
IIb-1_H2_WPC10122B122   .......... .......... .......... .......... ..........
IIb-2_H3_WPC9464B87     .......... .......... .......... .......... ..........
IIb-3_H1_WPC7629A1459   .......... .......... .......... .......... ..........
IIb-4_H12_AY898628_IIb  .......... .......... .......... .......... ..........
IIa-1_H4_WPC12021A1331  .......... .......... .......... .......... ..........
IIa-2_H5_WPC10110A1131  .......... .......... .......... .......... ..........
IIa-3_H6_WPC10257B191   .......... .......... .......... .......... ..........
IIa-4_H10_WPC15149B1931 .......... .......... .......... .......... ..........
IIa-5_H8_WPC12043A1407  .......... .......... .......... .......... ..........
IIa-6_H7_WPC15101D195   .......... .......... .......... .......... ..........
IIa-7_H11_WPC12203B663  .......... .......... .......... .......... ..........
IIa-8_H9_WPC6750B374    .......... .......... .......... .......... ..........
andina_H16_WPC13803B621 TTAGCCTATT ATTCAAATAA TGTGGAATAT GACATAACTG GCAGATATTT
I-1_H15_WPC3683B77      TTAGCCTATT ATTCAAATAA TGTGGAATAT GACATAACTG GCAGATATTT
I-2_H36_AY894835_Ia     TTAGCCTATT ATTCAAATAA TGTGGAATAT GACATAACTG GCAGATATTT
I-3_H35_WPC17708D1797   TTAGCCTATT ATTCAAATAA TGTGGAATAT GACATAACTG GCAGATATTT
I-4_H14_WPC15943D674    TTAGCCTATT ATTCAAATAA TGTGGAATAT GACATAACTG GCAGATATTT
I-5_H34_WPC17721D1792   TTAGCCTATT ATTCAAATAA TGTGGAATAT GACATAACTG GCAGATATTT
I-6_H37_KM177513        TTAGCCTATT ATTCAAATAA TGTGGAATAT GACATAACTG GCAGATATTT
I-7_H38_M-0182898       TTAGCCTATT ATTCAAATAA TGTGGAATAT GACATAACTG GCAGATATTT
I-8_H23_WPC10112B1666   TTAGCCTATT ATTCAAATAA TGTGGAATAT GACATAACTG GCAGATATTT
I-9_H18_WPC6744B3       TTAGCCTATT ATTCAAATAA TGTGGAATAT GACATAACTG GCAGATATTT
I-10_H25_WPC17703D1808  TTAGCCTATT ATTCAAATAA TGTGGAATAT GACATAACTG GCAGATATTT
I-11_H26_WPC6629B453    TTAGCCTATT ATTCAAATAA TGTGGAATAT GACATAACTG GCAGATATTT
I-12_H32_WPC10650A847   TTAGCCTATT ATTCAAATAA TGTGGAATAT GACATAACTG GCAGATATTT
I-13_H39_063928A        TTAGCCTATT ATTCAAATAA TGTGGAATAT GACATAACTG GCAGATATTT
I-14_H21_WPC12205B727   TTAGCCTATT ATTCAAATAA TGTGGAATAT GACATAACTG GCAGATATTT
I-15_H13_WPC12201B967   TTAGCCTATT ATTCAAATAA TGTGGAATAT GACATAACTG GCAGATATTT
I-16_H33_WPC10375B241   TTAGCCTATT ATTCAAATAA TGTGGAATAT GACATAACTG GCAGATATTT
I-17_H28_WPC10113B78    TTAGCCTATT ATTCAAATAA TGTGGAATAT GACATAACTG GCAGATATTT
I-18_H20_WPC15907D16    TTAGCCTATT ATTCAAATAA TGTGGAATAT GACATAACTG GCAGATATTT
I-19_H19_WPC13841B953   TTAGCCTATT ATTCAAATAA TGTGGAATAT GACATAACTG GCAGATATTT
I-20_H17_WPC3681B463    TTAGCCTATT ATTCAAATAA TGTGGAATAT GACATAACTG GCAGATATTT
I-21_H24_WPC12206B1011  TTAGCCTATT ATTCAAATAA TGTGGAATAT GACATAACTG GCAGATATTT
I-22_H22_WPC1297B348    TTAGCCTATT ATTCAAATAA TGTGGAATAT GACATAACTG GCAGATATTT
I-23_H30_WPC6747B1677   TTAGCCTATT ATTCAAATAA TGTGGAATAT GACATAACTG GCAGATATTT
I-24_H27_WPC1375B464    TTAGCCTATT ATTCAAATAA TGTGGAATAT GACATAACTG GCAGATATTT
I-25_H29_WPC1296B300    TTAGCCTATT ATTCAAATAA TGTGGAATAT GACATAACTG GCAGATATTT
MIRABILIS_WPC1362C749   TTAGCCTATT ATTCAAATAA TGTGGAATAT GACATAACTA GCGGATATTT

                        3001                                              3050
IIb-1_H2_WPC10122B122   .......... .......... .......... .......... ..........
IIb-2_H3_WPC9464B87     .......... .......... .......... .......... ..........
IIb-3_H1_WPC7629A1459   .......... .......... .......... .......... ..........
IIb-4_H12_AY898628_IIb  .......... .......... .......... .......... ..........
IIa-1_H4_WPC12021A1331  .......... .......... .......... .......... ..........
IIa-2_H5_WPC10110A1131  .......... .......... .......... .......... ..........
IIa-3_H6_WPC10257B191   .......... .......... .......... .......... ..........
IIa-4_H10_WPC15149B1931 .......... .......... .......... .......... ..........
IIa-5_H8_WPC12043A1407  .......... .......... .......... .......... ..........
IIa-6_H7_WPC15101D195   .......... .......... .......... .......... ..........
IIa-7_H11_WPC12203B663  .......... .......... .......... .......... ..........
IIa-8_H9_WPC6750B374    .......... .......... .......... .......... ..........
andina_H16_WPC13803B621 TAATAGATGT AAAATAGGCA ATAGATTAT. TATATATAT. .CGATGACTA
I-1_H15_WPC3683B77      TAATAGATGT AAAATAGGCA ATAGATTAT. TATATATAT. .CGATGACTA
I-2_H36_AY894835_Ia     TAATAGATGT AAAATAGGCA ATAGATTAT. TATATATAT. .CGATGACTA
I-3_H35_WPC17708D1797   TAATAGATGT AAAATAGGCA ATAGATTAT. TATATATAT. .CGATGACTA
I-4_H14_WPC15943D674    TAATAGATGT AAAATAGGCA ATAGATTAT. TATATATAT. .CGATGACTA
I-5_H34_WPC17721D1792   TAATAGATGT AAAATAGGCA ATAGATTAT. TATATATAT. .CGATGACTA
I-6_H37_KM177513        TAATAGATGT AAAATAGGCA ATAGATTAT. TATATATAT. .CGATGACTA
I-7_H38_M-0182898       TAATAGATGT AAAATAGGCA ATAGATTAT. TATATATAT. .CGATGACTA
I-8_H23_WPC10112B1666   TAATAGATGT AAAATAGGCA ATAGATTAT. TATATATAT. .CGATGACTA
I-9_H18_WPC6744B3       TAATAGATGT AAAATAGGCA ATAGATTAT. TATATATATA TCGATGACTA
I-10_H25_WPC17703D1808  TAATAGATGT AAAATAGGCA ATAGATTAT. TATATATAT. .CGATGACTA
I-11_H26_WPC6629B453    TAATAGATGT AAAATAGGCA ATAGATTAT. TATATATAT. .CGATGACTA
I-12_H32_WPC10650A847   TAATAGATGT AAAATAGGCA ATAGATTAT. TATATATAT. .CGATGACTA
I-13_H39_063928A        TAATAGATGT AAAATAGGCA ATAGATTATT TATATATAT. .CGATGACTA
I-14_H21_WPC12205B727   TAATAGATGT AAAATAGGCA ATAGATTAT. TATATATAT. .CGATGACTA
I-15_H13_WPC12201B967   TAATAGATGT AAAATAGGCA ATAGATTAT. TATATATAT. .CGATGACTA
I-16_H33_WPC10375B241   TAATAGATGT AAAATAGGCA ATAGATTAT. TATATATAT. .CGATGACTA
I-17_H28_WPC10113B78    TAATAGATGT AAAATAGGCA ATAGATTAT. TATATATAT. .CGATGACTA
I-18_H20_WPC15907D16    TAATAGATGT AAAATAGGCA ATAGATTAT. TATATATAT. .CGATGACTA
I-19_H19_WPC13841B953   TAATAGATGT AAAATAGGCA ATAGATTAT. TATATATAT. .CGATGACTA
I-20_H17_WPC3681B463    TAATAGATGT AAAATAGGCA ATAGATTAT. TATATATAT. .CGATGACTA
I-21_H24_WPC12206B1011  TAATAGATGT AAAATAGGCA ATAGATTAT. TATATATAT. .CGATGACTA
I-22_H22_WPC1297B348    TAATAGATGT AAAATAGGCA ATAGATTAT. TATATATAT. .CGATGACTA
I-23_H30_WPC6747B1677   TAATAGATGT AAAATAGGCA ATAGATTAT. TATATATAT. .CGATGACTA
I-24_H27_WPC1375B464    TAATAGATGT AAAATAGGCA ATAGATTAT. TATATATAT. .CGATGACTA
I-25_H29_WPC1296B300    TAATAGATGT AAAATAGGCA ATAGATTAT. TATATATAT. .CGATGACTA
MIRABILIS_WPC1362C749   TAATAGATGT AAAATAGGTA ATAGATTAT. TATATATAT. .CGATGACTA

                        3051                                              3100
IIb-1_H2_WPC10122B122   ...AAAAAAT AACAAATTTA TCTTTAAAAT TATCTAATAA TGAATTTGCA
IIb-2_H3_WPC9464B87     ...AAAAAAT AACAAATTTA TCTTTAAAAT TATCTAATAA TGAATTTGCA
IIb-3_H1_WPC7629A1459   ...AAAAAAT AACAAATTTA TCTTTAAAAT TATCTAATAA TGAATTTGCA
IIb-4_H12_AY898628_IIb  ...AAAAAAT AACAAATTTA TCTTTAAAAT TATCTAATAA TGAATTTGCA
IIa-1_H4_WPC12021A1331  ...AAAAAAT AACAAATTTA TCTTTAAAAT TATCTAATAA TGAATTTGCG
IIa-2_H5_WPC10110A1131  ...AAAAAAT AACAAATTTA TCTTTAAAAT TATCTAATAA TGAATTTGCG
IIa-3_H6_WPC10257B191   ...AAAAAAT AACAAATTTA TCTTTAAAAT TATCTAATAA TGAATTTGCG
IIa-4_H10_WPC15149B1931 ...AAAAAAT AACAAATTTA TCTTTAAAAT TATCTAATAA TGAATTTGCG
IIa-5_H8_WPC12043A1407  ...AAAAAAT AACAAATTTA TCTTTAAAAT TATCTAATAA TGAATTTGCG
IIa-6_H7_WPC15101D195   ...AAAAAAT AACAAATTTA TCTTTAAAAT TATCTAATAA TGAATTTGCG
IIa-7_H11_WPC12203B663  ...AAAAAAT AACAAATTTA TCTTTAAAAT TATCTAATAA TGAATTTGCG
IIa-8_H9_WPC6750B374    ...AAAAAAT AACAAATTTA TCTTTAAAAT TATCTAATAA TGAATTTGCG
andina_H16_WPC13803B621 CTAAAAAGAC TATAAATTTA TGTTTAAAAT TATCTAATAA TGAATTTGCA
I-1_H15_WPC3683B77      CTAAAAAGAC TATAAATTTA TGTTTAAAAT TATCTAATAA TGAATTTGCA
I-2_H36_AY894835_Ia     CTAAAAAGAC TATAAATTTA TGTTTAAAAT TATCTAATAA TGAATTTGCA
I-3_H35_WPC17708D1797   CTAAAAAGAC TATAAATTTA TGTTTAAAAT TATCTAATAA TGAATTTGCA
I-4_H14_WPC15943D674    CTAAAAAGAC TATAAATTTA TGTTTAAAAT TATCTAATAA TGAATTTGCA
I-5_H34_WPC17721D1792   CTAAAAAGAC TATAAATTTA TGTTTAAAAT TATCTAATAA TGAATTTGCA
I-6_H37_KM177513        CTAAAAAGAC TATAAATTTA TGTTTAAAAT TATCTAATAA TGAATTTGCA
I-7_H38_M-0182898       CTAAAAAGAC TATAAATTTA TGTTTAAAAT TATCTAATAA TGAATTTGCA
I-8_H23_WPC10112B1666   CTAAAAAGAC TATAAATTTA TGTTTAAAAT TATCTAATAA TGAATTTGCA
I-9_H18_WPC6744B3       CTAAAAAGAC TATAAATTTA TGTTTAAAAT TATCTAATAA TGAATTTGCA
I-10_H25_WPC17703D1808  CTAAAAAGAC TATAAATTTA TGTTTAAAAT TATCTAATAA TGAATTTGCA
I-11_H26_WPC6629B453    CTAAAAAGAC TATAAATTTA TGTTTAAAAT TATCTAATAA TGAATTTGCA
I-12_H32_WPC10650A847   CTAAAAAGAC TATAAATTTA TGTTTAAAAT TATCTAATAA TGAATTTGCA
I-13_H39_063928A        CTAAAAAGAC TATAAATTTA TGTTTAAAAT TATCTAATAA TGAATTTGCA
I-14_H21_WPC12205B727   CTAAAAAGAC TATAAATTTA TGTTTAAAAT TATCTAATAA TGAATTTGCA
I-15_H13_WPC12201B967   CTAAAAAGAC TATAAATTTA TGTTTAAAAT TATCTAATAA TGAATTTGCA
I-16_H33_WPC10375B241   CTAAAAAGAC TATAAATTTA TGTTTAAAAT TATCTAATAA TGAATTTGCA
I-17_H28_WPC10113B78    CTAAAAAGAC TATAAATTTA TGTTTAAAAT TATCTAATAA TGAATTTGCA
I-18_H20_WPC15907D16    CTAAAAAGAC TATAAATTTA TGTTTAAAAT TATCTAATAA TGAATTTGCA
I-19_H19_WPC13841B953   CTAAAAAGAC TATAAATTTA TGTTTAAAAT TATCTAATAA TGAATTTGCA
I-20_H17_WPC3681B463    CTAAAAAGAC TATAAATTTA TGTTTAAAAT TATCTAATAA TGAATTTGCA
I-21_H24_WPC12206B1011  CTAAAAAGAC TATAAATTTA TGTTTAAAAT TATCTAATAA TGAATTTGCA
I-22_H22_WPC1297B348    CTAAAAAGAC TATAAATTTA TGTTTAAAAT TATCTAATAA TGAATTTGCA
I-23_H30_WPC6747B1677   CTAAAAAGAC TATAAATTTA TGTTTAAAAT TATCTAATAA TGAATTTGCA
I-24_H27_WPC1375B464    CTAAAAAGAC TATAAATTTA TGTTTAAAAT TATCTAATAA TGAATTTGCA
I-25_H29_WPC1296B300    CTAAAAAGAC TATAAATTTA TGTTTAAAAT TATCTAATAA TGAATTTGCA
MIRABILIS_WPC1362C749   CTAAAAAGAC TACAAATTTA TGTTTAAAAT TCTCTAATAA TGAATTTGCA

                        3101                                              3150
IIb-1_H2_WPC10122B122   ATTCAAAGAA TGATGCTTTA TTTAATTTAC ATGAAACCTA TCCAGAGGGA
IIb-2_H3_WPC9464B87     ATTCAAAGAA TGATGCTTTA TTTAATTTAC ATGAAACCTA TCCAGAGGGA
IIb-3_H1_WPC7629A1459   ATTCAAAGAA TGATGCTTTA TTTAATTTAC ATGAAACCTA TCCAGAGGGA
IIb-4_H12_AY898628_IIb  ATTCAAAGAA TGATGCTTTA TTTAATTTAC ATGAAACCTA TCCAGAGGGA
IIa-1_H4_WPC12021A1331  ATTCAAAGAA TGATGCTTTA TTTAATTTAC ATGAAACCTA TCCAGAGGGA
IIa-2_H5_WPC10110A1131  ATTCAAAGAA TGATGCTTTA TTTAATTTAC ATGAAACCTA TCCAGAGGGA
IIa-3_H6_WPC10257B191   ATTCAAAGAA TGATGCTTTA TTTAATTTAC ATGAAACCTA TCCAGAGGGA
IIa-4_H10_WPC15149B1931 ATTCAAAGAA TGATGCTTTA TTTAATTTAC ATGAAACCTA TCCAGAGGGA
IIa-5_H8_WPC12043A1407  ATTCAAAGAA TGATGCTTTA TTTAATTTAC ATGAAACCTA TCCAGAGGGA
IIa-6_H7_WPC15101D195   ATTCAAAGAA TGATGCTTTA TTTAATTTAC ATGAAACCTA TCCAGAGGGA
IIa-7_H11_WPC12203B663  ATTCAAAGAA TGATGCTTTA TTTAATTTAC ATGAAACCTA TCCAGAGGGA
IIa-8_H9_WPC6750B374    ATTCAAAGAA TGATGCTTTA TTTAATTTAC ATGAAACCTA TCCAGAGGGA
andina_H16_WPC13803B621 ATTCAAAGAA TGATGCTTTA TTTAATTTAC ATGAAACCTA TCCAGAGGGA
I-1_H15_WPC3683B77      ATTCAAAGAA TGATGCTTTA TTTAATTTAC ATGAAACCTA TCCAGAGGGA
I-2_H36_AY894835_Ia     ATTCAAAGAA TGATGCTTTA TTTAATTTAC ATGAAACCTA TCCAGAGGGA
I-3_H35_WPC17708D1797   ATTCAAAGAA TGATGCTTTA TTTAATTTAC ATGAAACCTA TCCAGAGGGA
I-4_H14_WPC15943D674    ATTCAAAGAA TGATGCTTTA TTTAATTTAC ATGAAACCTA TCCAGAGGGA
I-5_H34_WPC17721D1792   ATTCAAAGAA TGATGCTTTA TTTAATTTAC ATGAAACCTA TCCAGAGGGA
I-6_H37_KM177513        ATTCAAAGAA TGATGCTTTA TTTAATTTAC ATGAAACCTA TCCAGAGGGA
I-7_H38_M-0182898       ATTCAAAGAA TGATGCTTTA TTTAATTTAC ATGAAACCTA TCCAGAGGGA
I-8_H23_WPC10112B1666   ATTCAAAGAA TGATGCTTTA TTTAATTTAC ATGAAACCTA TCCAGAGGGA
I-9_H18_WPC6744B3       ATTCAAAGAA TGATGCTTTA TTTAATTTAC ATGAAACCTA TCCAGAGGGA
I-10_H25_WPC17703D1808  ATTCAAAGAA TGATGCTTTA TTTAATTTAC ATGAAACCTA TCCAGAGGGA
I-11_H26_WPC6629B453    ATTCAAAGAA TGATGCTTTA TTTAATTTAC ATGAAACCTA TCCAGAGGGA
I-12_H32_WPC10650A847   ATTCAAAGAA TGATGCTTTA TTTAATTTAC ATGAAACCTA TCCAGAGGGA
I-13_H39_063928A        ATTCAAAGAA TGATGCTTTA TTTAATTTAC ATGAAACCTA TCCAGAGGGA
I-14_H21_WPC12205B727   ATTCAAAGAA TGATGCTTTA TTTAATTTAC ATGAAACCTA TCCAGAGGGA
I-15_H13_WPC12201B967   ATTCAAAGAA TGATGCTTTA TTTAATTTAC ATGAAACCTA TCCAGAGGGA
I-16_H33_WPC10375B241   ATTCAAAGAA TGATGCTTTA TTTAATTTAC ATGAAACCTA TCCAGAGGGA
I-17_H28_WPC10113B78    ATTCAAAGAA TGATGCTTTA TTTAATTTAC ATGAAACCTA TCCAGAGGGA
I-18_H20_WPC15907D16    ATTCAAAGAA TGATGCTTTA TTTAATTTAC ATGAAACCTA TCCAGAGGGA
I-19_H19_WPC13841B953   ATTCAAAGAA TGATGCTTTA TTTAATTTAC ATGAAACCTA TCCAGAGGGA
I-20_H17_WPC3681B463    ATTCAAAGAA TGATGCTTTA TTTAATTTAC ATGAAACCTA TCCAGAGGGA
I-21_H24_WPC12206B1011  ATTCAAAGAA TGATGCTTTA TTTAATTTAC ATGAAACCTA TCCAGAGGGA
I-22_H22_WPC1297B348    ATTCAAAGAA TGATGCTTTA TTTAATTTAC ATGAAACCTA TCCAGAGGGA
I-23_H30_WPC6747B1677   ATTCAAAGAA TGATGCTTTA TTTAATTTAC ATGAAACCTA TCCAGAGGGA
I-24_H27_WPC1375B464    ATTCAAAGAA TGATGCTTTA TTTAATTTAC ATGAAACCTA TCCAGAGGGA
I-25_H29_WPC1296B300    ATTCAAAGAA TGATGCTTTA TTTAATTTAC ATGAAACCTA TCCAGAGGGA
MIRABILIS_WPC1362C749   ATTCAAAGAA TGATGCTTTA TTTAATTTAC ATGAAACCTA TCCAGAGGGA

                        3151                                              3200
IIb-1_H2_WPC10122B122   ACATCTAGTA TTTTGTTAAG AGGAGTCTGC TATTATTTTA ACCAGTACAC
IIb-2_H3_WPC9464B87     ACATCTAGTA TTTTGTTAAG AGGAGTCTGC TATTATTTTA ACCAGTACAC
IIb-3_H1_WPC7629A1459   ACATCTAGTA TTTTGTTAAG AGGAGTCTGC TATTATTTTA ACCAGTACAC
IIb-4_H12_AY898628_IIb  ACATCTAGTA TTTTGTTAAG AGGAGTCTGC TATTATTTTA ACCAGTACAC
IIa-1_H4_WPC12021A1331  ACATCTAGTA TTTTGTTAAG AGGAGTCTGC TATTATTTTA ACCAGTACAC
IIa-2_H5_WPC10110A1131  ACATCTAGTA TTTTGTTAAG AGGAGTCTGC TATTATTTTA ACCAGTACAC
IIa-3_H6_WPC10257B191   ACATCTAGTA TTTTGTTAAG AGGAGTCTGC TATTATTTTA ACCAGTACAC
IIa-4_H10_WPC15149B1931 ACATCTAGTA TTTTGTTAAG AGGAGTCTGC TATTATTTTA ACCAGTACAC
IIa-5_H8_WPC12043A1407  ACATCTAGTA TTTTGTTAAG AGGAGTCTGC TATTATTTTA ACCAGTACAC
IIa-6_H7_WPC15101D195   ACATCTAGTA TTTTGTTAAG AGGAGTCTGC TATTATTTTA ACCAGTACAC
IIa-7_H11_WPC12203B663  ACATCTAGTA TTTTGTTAAG AGGAGTCTGC TATTATTTTA ACCAGTACAC
IIa-8_H9_WPC6750B374    ACATCTAGTA TTTTGTTAAG AGGAGTCTGC TATTATTTTA ACCAGTACAC
andina_H16_WPC13803B621 ACATCTAGTA TTTTGTTAAG AGGAGTCTGC TATTATTTTA ACCAGTACAC
I-1_H15_WPC3683B77      ACATCTAGTA TTTTGTTAAG AGGAGTCTGC TATTATTTTA ACCAGTACAC
I-2_H36_AY894835_Ia     ACATCTAGTA TTTTGTTAAG AGGAGTCTGC TATTATTTTA ACCAGTACAC
I-3_H35_WPC17708D1797   ACATCTAGTA TTTTGTTAAG AGGAGTCTGC TATTATTTTA ACCAGTACAC
I-4_H14_WPC15943D674    ACATCTAGTA TTTTGTTAAG AGGAGTCTGC TATTATTTTA ACCAGTACAC
I-5_H34_WPC17721D1792   ACATCTAGTA TTTTGTTAAG AGGAGTCTGC TATTATTTTA ACCAGTACAC
I-6_H37_KM177513        ACATCTAGTA TTTTGTTAAG AGGAGTCTGC TATTATTTTA ACCAGTACAC
I-7_H38_M-0182898       ACATCTAGTA TTTTGTTAAG AGGAGTCTGC TATTATTTTA ACCAGTACAC
I-8_H23_WPC10112B1666   ACATCTAGTA TTTTGTTAAG AGGAGTCTGC TATTATTTTA ACCAGTACAC
I-9_H18_WPC6744B3       ACATCTAGTA TTTTGTTAAG AGGAGTCTGC TATTATTTTA ACCAGTACAC
I-10_H25_WPC17703D1808  ACATCTAGTA TTTTGTTAAG AGGAGTCTGC TATTATTTTA ACCAGTACAC
I-11_H26_WPC6629B453    ACATCTAGTA TTTTGTTAAG AGGAGTCTGC TATTATTTTA ACCAGTACAC
I-12_H32_WPC10650A847   ACATCTAGTA TTTTGTTAAG AGGAGTCTGC TATTATTTTA ACCAGTACAC
I-13_H39_063928A        ACATCTAGTA TTTTGTTAAG AGGAGTCTGC TATTATTTTA ACCAGTACAC
I-14_H21_WPC12205B727   ACATCTAGTA TTTTGTTAAG AGGAGTCTGC TATTATTTTA ACCAGTACAC
I-15_H13_WPC12201B967   ACATCTAGTA TTTTGTTAAG AGGAGTCTGC TATTATTTTA ACCAGTACAC
I-16_H33_WPC10375B241   ACATCTAGTA TTTTGTTAAG AGGAGTCTGC TATTATTTTA ACCAGTACAC
I-17_H28_WPC10113B78    ACATCTAGTA TTTTGTTAAG AGGAGTCTGC TATTATTTTA ACCAGTACAC
I-18_H20_WPC15907D16    ACATCTAGTA TTTTGTTAAG AGGAGTCTGC TATTATTTTA ACCAGTACAC
I-19_H19_WPC13841B953   ACATCTAGTA TTTTGTTAAG AGGAGTCTGC TATTATTTTA ACCAGTACAC
I-20_H17_WPC3681B463    ACATCTAGTA TTTTGTTAAG AGGAGTCTGC TATTATTTTA ACCAGTACAC
I-21_H24_WPC12206B1011  ACATCTAGTA TTTTGTTAAG AGGAGTCTGC TATTATTTTA ACCAGTACAC
I-22_H22_WPC1297B348    ACATCTAGTA TTTTGTTAAG AGGAGTCTGC TATTATTTTA ACCAGTACAC
I-23_H30_WPC6747B1677   ACATCTAGTA TTTTGTTAAG AGGAGTCTGC TATTATTTTA ACCAGTACAC
I-24_H27_WPC1375B464    ACATCTAGTA TTTTGTTAAG AGGAGTCTGC TATTATTTTA ACCAGTACAC
I-25_H29_WPC1296B300    ACATCTAGTA TTTTGTTAAG AGGAGTCTGC TATTATTTTA ACCAGTACAC
MIRABILIS_WPC1362C749   ACATTTAGTA TTTTGTTAAG AGGAGTCTGC TATTATTTTA ACCAGTACAC

                        3201                                              3250
IIb-1_H2_WPC10122B122   CCTTTTTTAA GAGATATTGA TGAAAATAAA AATTAAAAAA AA.CATTTAT
IIb-2_H3_WPC9464B87     CCTTTTTTAA GAGATATTGA TGAAAATAAA AATTAAAAAA AA.CATTTAT
IIb-3_H1_WPC7629A1459   CCTTTTTTAA GAGATATTGA TGAAAATAAA AATTAAAAAA AA.CATTTAT
IIb-4_H12_AY898628_IIb  CCTTTTTTAA GAGATATTGA TGAAAATAAA AATTAAAAAA AA.CATTTAT
IIa-1_H4_WPC12021A1331  CCTTTTTTAA GAGATATTGA TGAAAATAAA AATTAAAAAA AA.CATTTAT
IIa-2_H5_WPC10110A1131  CCTTTTTTAA GAGATATTGA TGAAAATAAA AATTAAAAAA AA.CATTTAT
IIa-3_H6_WPC10257B191   CCTTTTTTAA GAGATATTGA TGAAAATAAA AATTAAAAAA AA.CATTTAT
IIa-4_H10_WPC15149B1931 CCTTTTTTAA GAGATATTGA TGAAAATAAA AATTAAAAAA AA.CATTTAT
IIa-5_H8_WPC12043A1407  CCTTTTTTAA GAGATATTGA TGAAAATAAA AATTAAAAAA AA.CATTTAT
IIa-6_H7_WPC15101D195   CCTTTTTTAA GAGATATTGA TGAAAATAAA AATTAAAAAA AA.CATTTAT
IIa-7_H11_WPC12203B663  CCTTTTTTAA GAGATATTGA TGAAAATAAA AATTAAAAAA AA.CATTTAT
IIa-8_H9_WPC6750B374    CCTTTTTTAA GAGATATTGA TGAAAATAAA AATTAAAAAA AA.CATTTAT
andina_H16_WPC13803B621 CCTTTTTTAA GAGATATTGA TGAAAATAAA AATTAAAAAA AA.CATTTAT
I-1_H15_WPC3683B77      CCTTTTTTAA GAGATATTGA TGAAAATAAA AATTAAAAAA AA.CATTTAT
I-2_H36_AY894835_Ia     CCTTTTTTAA GAGATATTGA TGAAAATAAA AATTAAAAAA AA.CATTTAT
I-3_H35_WPC17708D1797   CCTTTTTTAA GAGATATTGA TGAAAATAAA AATTAAAAAA AA.CATTTAT
I-4_H14_WPC15943D674    CCTTTTTTAA GAGATATTGA TGAAAATAAA AATTAAAAAA AA.CATTTAT
I-5_H34_WPC17721D1792   CCTTTTTTAA GAGATATTGA TGAAAATAAA AATTAAAAAA AA.CATTTAT
I-6_H37_KM177513        CCTTTTTTAA GAGATATTGA TGAAAATAAA AATTAAAAAA AA.CATTTAT
I-7_H38_M-0182898       CCTTTTTTAA GAGATATTGA TGAAAATAAA AATTAAAAAA AA.CATTTAT
I-8_H23_WPC10112B1666   CCTTTTTTAA GAGATATTGA TGAAAATAAA AATTAAAAAA AA.CATTTAT
I-9_H18_WPC6744B3       CCTTTTTTAA GAGATATTGA TGAAAATAAA AATTAAAAAA AA.CATTTAT
I-10_H25_WPC17703D1808  CCTTTTTTAA GAGATATTGA TGAAAATAAA AATTAAAAAA AA.CATTTAT
I-11_H26_WPC6629B453    CCTTTTTTAA GAGATATTGA TGAAAATAAA AATTAAAAAA AA.CATTTAT
I-12_H32_WPC10650A847   CCTTTTTTAA GAGATATTGA TGAAAATAAA AATTAAAAAA AA.CATTTAT
I-13_H39_063928A        CCTTTTTTAA GAGATATTGA TGAAAATAAA AATTAAAAAA AA.CATTTAT
I-14_H21_WPC12205B727   CCTTTTTTAA GAGATATTGA TGAAAATAAA AATTAAAAAA AA.CATTTAT
I-15_H13_WPC12201B967   CCTTTTTTAA GAGATATTGA TGAAAATAAA AATTAAAAAA AA.CATTTAT
I-16_H33_WPC10375B241   CCTTTTTTAA GAGATATTGA TGAAAATAAA AATTAAAAAA A..CATTTAT
I-17_H28_WPC10113B78    CCTTTTTTAA GAGATATTGA TGAAAATAAA AATTAAAAAA AA.CATTTAT
I-18_H20_WPC15907D16    CCTTTTTTAA GAGATATTGA TGAAAATAAA AATTAAAAAA AA.CATTTAT
I-19_H19_WPC13841B953   CCTTTTTTAA GAGATATTGA TGAAAATAAA AATTAAAAAA AA.CATTTAT
I-20_H17_WPC3681B463    CCTTTTTTAA GAGATATTGA TGAAAATAAA AATTAAAAAA AA.CATTTAT
I-21_H24_WPC12206B1011  CCTTTTTTAA GAGATATTGA TGAAAATAAA AATTAAAAAA AA.CATTTAT
I-22_H22_WPC1297B348    CCTTTTTTAA GAGATATTGA TGAAAATAAA AATTAAAAAA AA.CATTTAT
I-23_H30_WPC6747B1677   CCTTTTTTAA GAGATATTGA TGAAAATAAA AATTAAAAAA AA.CATTTAT
I-24_H27_WPC1375B464    CCTTTTTTAA GAGATATTGA TGAAAATAAA AATTAAAAAA AA.CATTTAT
I-25_H29_WPC1296B300    CCTTTTTTAA GAGATATTGA TGAAAATAAA AATTAAAAAA AA.CATTTAT
MIRABILIS_WPC1362C749   .TTTTTTTAA GAGATATTGA TGAAAATAAA AATTAAAAAA AAACATTTAT

                        3251                                              3300
IIb-1_H2_WPC10122B122   AATAAATAAA TGTTTTTTAA ATATAATTTA AATAAAAATA ATAGAAATTT
IIb-2_H3_WPC9464B87     AATAAATAAA TGTTTTTTAA ATATAATTTA AATAAAAATA ATAGAAATTT
IIb-3_H1_WPC7629A1459   AATAAATAAA TGTTTTTTAA ATATAATTTA AATAAAAATA ATAGAAATTT
IIb-4_H12_AY898628_IIb  AATAAATAAA TGTTTTTTAA ATATAATTTA AATAAAAATA ATAGAAATTT
IIa-1_H4_WPC12021A1331  AATAAATAAA TGTTTTTTAA ATATAATTTA AATAAAAATA ATAGAAATTT
IIa-2_H5_WPC10110A1131  AATAAATAAA TGTTTTTTAA ATATAATTTA AATAAAAATA ATAGAAATTT
IIa-3_H6_WPC10257B191   AATAAATAAA TGTTTTTTAA ATATAATTTA AATAAAAATA ATAGAAATTT
IIa-4_H10_WPC15149B1931 AATAAATAAA TGTTTTTTAA ATATAATTTA AATAAAAATA ATAGAAATTT
IIa-5_H8_WPC12043A1407  AATAAATAAA TGTTTTTTAA ATATAATTTA AATAAAAATA ATAGAAATTT
IIa-6_H7_WPC15101D195   AATAAATAAA TGTTTTTTAA ATATAATTTA AATAAAAATA ATAGAAATTT
IIa-7_H11_WPC12203B663  AATAAATAAA TGTTTTTTAA ATATAATTTA AATAAAAATA ATAGAAATTT
IIa-8_H9_WPC6750B374    AATAAATAAA TGTTTTTTAA ATATAATTTA AATAAAAATA ATAGAAATTT
andina_H16_WPC13803B621 AATAAATAAA TGTTTTTTAA ATATAATTTA AATAAAAATA ATAGAAATTT
I-1_H15_WPC3683B77      AATAAATAAA TGTTTTTTAA ATATAATTTA AATAAAAATA ATAGAAATTT
I-2_H36_AY894835_Ia     AATAAATAAA TGTTTTTTAA ATATAATTTA AATAAAAATA ATAGAAATTT
I-3_H35_WPC17708D1797   AATAAATAAA TGTTTTTTAA ATATAATTTA AATAAAAATA ATAGAAATTT
I-4_H14_WPC15943D674    AATAAATAAA TGTTTTTTAA ATATAATTTA AATAAAAATA ATAGAAATTT
I-5_H34_WPC17721D1792   AATAAATAAA TGTTTTTTAA ATATAATTTA AATAAAAATA ATAGAAATTT
I-6_H37_KM177513        AATAAATAAA TGTTTTTTAA ATATAATTTA AATAAAAATA ATAGAAATTT
I-7_H38_M-0182898       AATAAATAAA TGTTTTTTAA ATATAATTTA AATAAAAATA ATAGAAATTT
I-8_H23_WPC10112B1666   AATAAATAAA TGTTTTTTAA ATATAATTTA AATAAAAATA ATAGAAATTT
I-9_H18_WPC6744B3       AATAAATAAA TGTTTTTTAA ATATAATTTA AATAAAAATA ATAGAAATTT
I-10_H25_WPC17703D1808  AATAAATAAA TGTTTTTTAA ATATAATTTA AATAAAAATA ATAGAAATTT
I-11_H26_WPC6629B453    AATAAATAAA TGTTTTTTAA ATATAATTTA AATAAAAATA ATAGAAATTT
I-12_H32_WPC10650A847   AATAAATAAA TGTTTTTTAA ATATAATTTA AATAAAAATA ATAGAAATTT
I-13_H39_063928A        AATAAATAAA TGTTTTTTAA ATATAATTTA AATAAAAATA ATAGAAATTT
I-14_H21_WPC12205B727   AATAAATAAA TGTTTTTTAA ATATAATTTA AATAAAAATA ATAGAAATTT
I-15_H13_WPC12201B967   AATAAATAAA TGTTTTTTAA ATATAATTTA AATAAAAATA ATAGAAATTT
I-16_H33_WPC10375B241   AATAAATAAA TGTTTTTTAA ATATAATTTA AATAAAAATA ATAGAAATTT
I-17_H28_WPC10113B78    AATAAATAAA TGTTTTTTAA ATATAATTTA AATAAAAATA ATAGAAATTT
I-18_H20_WPC15907D16    AATAAATAAA TGTTTTTTAA ATATAATTTA AATAAAAATA ATAGAAATTT
I-19_H19_WPC13841B953   AATAAATAAA TGTTTTTTAA ATATAATTTA AATAAAAATA ATAGAAATTT
I-20_H17_WPC3681B463    AATAAATAAA TGTTTTTTAA ATATAATTTA AATAAAAATA ATAGAAATTT
I-21_H24_WPC12206B1011  AATAAATAAA TGTTTTTTAA ATATAATTTA AATAAAAATA ATAGAAATTT
I-22_H22_WPC1297B348    AATAAATAAA TGTTTTTTAA ATATAATTTA AATAAAAATA ATAGAAATTT
I-23_H30_WPC6747B1677   AATAAATAAA TGTTTTTTAA ATATAATTTA AATAAAAATA ATAGAAATTT
I-24_H27_WPC1375B464    AATAAATAAA TGTTTTTTAA ATATAATTTA AATAAAAATA ATAGAAATTT
I-25_H29_WPC1296B300    AATAAATAAA TGTTTTTTAA ATATAATTTA AATAAAAATA ATAGAAATTT
MIRABILIS_WPC1362C749   AATAAATAAA TGTTTTTTAA ATATAATTTA AATAAAAATA ATAGAAATTT

                        3301                                              3350
IIb-1_H2_WPC10122B122   TTTATCCTTT AAGACAATAT AAAATGAGAA TTAATATAAG AATGTTATAT
IIb-2_H3_WPC9464B87     TTTATCCTTT AAGACAATAT AAAATGAGAA TTAATATAAG AATGTTATAT
IIb-3_H1_WPC7629A1459   TTTATCCTTT AAGACAATAT AAAATGAGAA TTAATATAAG AATGTTATAT
IIb-4_H12_AY898628_IIb  TTTATCCTTT AAGACAATAT AAAATGAGAA TTAATATAAG AATGTTATAT
IIa-1_H4_WPC12021A1331  TTTATCCTTT AAGACAATAT AAAATGAGAA TTAATATAAG AATGTTATAT
IIa-2_H5_WPC10110A1131  TTTATCCTTT AAGACAATAT AAAATGAGAA TTAATATAAG AATGTTATAT
IIa-3_H6_WPC10257B191   TTTATCCTTT AAGACAATAT AAAATGAGAA TTAATATAAG AATGTTATAT
IIa-4_H10_WPC15149B1931 TTTATCCTTT AAGACAATAT AAAATGAGAA TTAATATAAG AATGTTATAT
IIa-5_H8_WPC12043A1407  TTTATCCTTT AAGACAATAT AAAATGAGAA TTAATATAAG AATGTTATAT
IIa-6_H7_WPC15101D195   TTTATCCTTT AAGACAATAT AAAATGAGAA TTAATATAAG AATGTTATAT
IIa-7_H11_WPC12203B663  TTTATCCTTT AAGACAATAT AAAATGAGAA TTAATATAAG AATGTTATAT
IIa-8_H9_WPC6750B374    TTTATCCTTT AAGACAATAT AAAATGAGAA TTAATATAAG AATGTTATAT
andina_H16_WPC13803B621 TTTATCCTTT AAGACAATAT AAAATGAGAA TTAATATAAG AATGTTATAT
I-1_H15_WPC3683B77      TTTATCCTTT AAGACAATAT AAAATGAGAA TTAATATAAG AATGTTATAT
I-2_H36_AY894835_Ia     TTTATCCTTT AAGACAATAT AAAATGAGAA TTAATATAAG AATGTTATAT
I-3_H35_WPC17708D1797   TTTATCCTTT AAGACAATAT AAAATGAGAA TTAATATAAG AATGTTATAT
I-4_H14_WPC15943D674    TTTATCCTTT AAGACAATAT AAAATGAGAA TTAATATAAG AATGTTATAT
I-5_H34_WPC17721D1792   TTTATCCTTT AAGACAATAT AAAATGAGAA TTAATATAAG AATGTTATAT
I-6_H37_KM177513        TTTATCCTTT AAGACAATAT AAAATGAGAA TTAATATAAG AATGTTATAT
I-7_H38_M-0182898       TTTATCCTTT AAGACAATAT AAAATGAGAA TTAATATAAG AATGTTATAT
I-8_H23_WPC10112B1666   TTTATCCTTT AAGACAATAT AAAATGAGAA TTAATATAAG AATGTTATAT
I-9_H18_WPC6744B3       TTTATCCTTT AAGACAATAT AAAATGAGAA TTAATATAAG AATGTTATAT
I-10_H25_WPC17703D1808  TTTATCCTTT AAGACAATAT AAAATGAGAA TTAATATAAG AATGTTATAT
I-11_H26_WPC6629B453    TTTATCCTTT AAGACAATAT AAAATGAGAA TTAATATAAG AATGTTATAT
I-12_H32_WPC10650A847   TTTATCCTTT AAGACAATAT AAAATGAGAA TTAATATAAG AATGTTATAT
I-13_H39_063928A        TTTATCCTTT AAGACAATAT AAAATGAGAA TTAATATAAG AATGTTATAT
I-14_H21_WPC12205B727   TTTATCCTTT AAGACAATAT AAAATGAGAA TTAATATAAG AATGTTATAT
I-15_H13_WPC12201B967   TTTATCCTTT AAGACAATAT AAAATGAGAA TTAATATAAG AATGTTATAT
I-16_H33_WPC10375B241   TTTATCCTTT AAGACAATAT AAAATGAGAA TTAATATAAG AATGTTATAT
I-17_H28_WPC10113B78    TTTATCCTTT AAGACAATAT AAAATGAGAA TTAATATAAG AATGTTATAT
I-18_H20_WPC15907D16    TTTATCCTTT AAGACAATAT AAAATGAGAA TTAATATAAG AATGTTATAT
I-19_H19_WPC13841B953   TTTATCCTTT AAGACAATAT AAAATGAGAA TTAATATAAG AATGTTATAT
I-20_H17_WPC3681B463    TTTATCCTTT AAGACAATAT AAAATGAGAA TTAATATAAG AATGTTATAT
I-21_H24_WPC12206B1011  TTTATCCTTT AAGACAATAT AAAATGAGAA TTAATATAAG AATGTTATAT
I-22_H22_WPC1297B348    TTTATCCTTT AAGACAATAT AAAATGAGAA TTAATATAAG AATGTTATAT
I-23_H30_WPC6747B1677   TTTATCCTTT AAGACAATAT AAAATGAGAA TTAATATAAG AATGTTATAT
I-24_H27_WPC1375B464    TTTATCCTTT AAGACAATAT AAAATGAGAA TTAATATAAG AATGTTATAT
I-25_H29_WPC1296B300    TTTATCCTTT AAGACAATAT AAAATGAGAA TTAATATAAG AATGTTATAT
MIRABILIS_WPC1362C749   TTTATCCTTT AAGACAATAT AAAATGAGAA TTAATATAAG AATGTTATAT

                        3351                                              3400
IIb-1_H2_WPC10122B122   TATTAAAATT TAAATCTTTG TTATTTTAAA AATATATATT AAATCATTAA
IIb-2_H3_WPC9464B87     TATTAAAATT TAAATCTTTG TTATTTTAAA AATATATATT AAATCATTAA
IIb-3_H1_WPC7629A1459   TATTAAAATT TAAATCTTTG TTATTTTAAA AATATATATT AAATCATTAA
IIb-4_H12_AY898628_IIb  TATTAAAATT TAAATCTTTG TTATTTTAAA AATATATATT AAATCATTAA
IIa-1_H4_WPC12021A1331  TATTAAAATT TAAATCTTTG TTATTTTAAA AATATATATT AAATCATTAA
IIa-2_H5_WPC10110A1131  TATTAAAATT TAAATCTTTG TTATTTTAAA AATATATATT AAATCATTAA
IIa-3_H6_WPC10257B191   TATTAAAATT TAAATCTTTG TTATTTTAAA AATATATATT AAATCATTAA
IIa-4_H10_WPC15149B1931 TATTAAAATT TAAATCTTTG TTATTTTAAA AATATATATT AAATCATTAA
IIa-5_H8_WPC12043A1407  TATTAAAATT TAAATCTTTG TTATTTTAAA AATATATATT AAATCATTAA
IIa-6_H7_WPC15101D195   TATTAAAATT TAAATCTTTG TTATTTTAAA AATATATATT AAATCATTAA
IIa-7_H11_WPC12203B663  TATTAAAATT TAAATCTTTG TTATTTTAAA AATATATATT AAATCATTAA
IIa-8_H9_WPC6750B374    TATTAAAATT TAAATCTTTG TTATTTTAAA AATATATATT AAATCATTAA
andina_H16_WPC13803B621 TATTAAAATT TAAATCTTTG TTATTTTAAA AATATATATT AAATCATTAA
I-1_H15_WPC3683B77      TATTAAAATT TAAATCTTTG TTATTTTAAA AATATATATT AAATCATTAA
I-2_H36_AY894835_Ia     TATTAAAATT TAAATCTTTG TTATTTTAAA AATATATATT AAATCATTAA
I-3_H35_WPC17708D1797   TATTAAAATT TAAATCTTTG TTATTTTAAA AATATATATT AAATCATTAA
I-4_H14_WPC15943D674    TATTAAAATT TAAATCTTTG TTATTTTAAA AATATATATT AAATCATTAA
I-5_H34_WPC17721D1792   TATTAAAATT TAAATCTTTG TTATTTTAAA AATATATATT AAATCATTAA
I-6_H37_KM177513        TATTAAAATT TAAATCTTTG TTATTTTAAA AATATATATT AAATCATTAA
I-7_H38_M-0182898       TATTAAAATT TAAATCTTTG TTATTTTAAA AATATATATT AAATCATTAA
I-8_H23_WPC10112B1666   TATTAAAATT TAAATCTTTG TTATTTTAAA AATATATATT AAATCATTAA
I-9_H18_WPC6744B3       TATTAAAATT TAAATCTTTG TTATTTTAAA AATATATATT AAATCATTAA
I-10_H25_WPC17703D1808  TATTAAAATT TAAATCTTTG TTATTTTAAA AATATATATT AAATCATTAA
I-11_H26_WPC6629B453    TATTAAAATT TAAATCTTTG TTATTTTAAA AATATATATT AAATCATTAA
I-12_H32_WPC10650A847   TATTAAAATT TAAATCTTTG TTATTTTAAA AATATATATT AAATCATTAA
I-13_H39_063928A        TATTAAAATT TAAATCTTTG TTATTTTAAA AATATATATT AAATCATTAA
I-14_H21_WPC12205B727   TATTAAAATT TAAATCTTTG TTATTTTAAA AATATATATT AAATCATTAA
I-15_H13_WPC12201B967   TATTAAAATT TAAATCTTTG TTATTTTAAA AATATATATT AAATCATTAA
I-16_H33_WPC10375B241   TATTAAAATT TAAATCTTTG TTATTTTAAA AATATATATT AAATCATTAA
I-17_H28_WPC10113B78    TATTAAAATT TAAATCTTTG TTATTTTAAA AATATATATT AAATCATTAA
I-18_H20_WPC15907D16    TATTAAAATT TAAATCTTTG TTATTTTAAA AATATATATT AAATCATTAA
I-19_H19_WPC13841B953   TATTAAAATT TAAATCTTTG TTATTTTAAA AATATATATT AAATCATTAA
I-20_H17_WPC3681B463    TATTAAAATT TAAATCTTTG TTATTTTAAA AATATATATT AAATCATTAA
I-21_H24_WPC12206B1011  TATTAAAATT TAAATCTTTG TTATTTTAAA AATATATATT AAATCATTAA
I-22_H22_WPC1297B348    TATTAAAATT TAAATCTTTG TTATTTTAAA AATATATATT AAATCATTAA
I-23_H30_WPC6747B1677   TATTAAAATT TAAATCTTTG TTATTTTAAA AATATATATT AAATCATTAA
I-24_H27_WPC1375B464    TATTAAAATT TAAATCTTTG TTATTTTAAA AATATATATT AAATCATTAA
I-25_H29_WPC1296B300    TATTAAAATT TAAATCTTTG TTATTTTAAA AATATATATT AAATCATTAA
MIRABILIS_WPC1362C749   TATTAAAATT TAAATCTTTG TTATTTTAAA AATATATATT AAATCATTAA

                        3401                                              3450
IIb-1_H2_WPC10122B122   TATAAAAATT AAATAGAGTT TGATCCTGGC TCAGAATAAA TGCTATCGGT
IIb-2_H3_WPC9464B87     TATAAAAATT AAATAGAGTT TGATCCTGGC TCAGAATAAA TGCTATCGGT
IIb-3_H1_WPC7629A1459   TATAAAAATT AAATAGAGTT TGATCCTGGC TCAGAATAAA TGCTATCGGT
IIb-4_H12_AY898628_IIb  TATAAAAATT AAATAGAGTT TGATCCTGGC TCAGAATAAA TGCTATCGGT
IIa-1_H4_WPC12021A1331  TATAAAAATT AAATAGAGTT TGATCCTGGC TCAGAATAAA TGCTATCGGT
IIa-2_H5_WPC10110A1131  TATAAAAATT AAATAGAGTT TGATCCTGGC TCAGAATAAA TGCTATCGGT
IIa-3_H6_WPC10257B191   TATAAAAATT AAATAGAGTT TGATCCTGGC TCAGAATAAA TGCTATCGGT
IIa-4_H10_WPC15149B1931 TATAAAAATT AAATAGAGTT TGATCCTGGC TCAGAATAAA TGCTATCGGT
IIa-5_H8_WPC12043A1407  TATAAAAATT AAATAGAGTT TGATCCTGGC TCAGAATAAA TGCTATCGGT
IIa-6_H7_WPC15101D195   TATAAAAATT AAATAGAGTT TGATCCTGGC TCAGAATAAA TGCTATCGGT
IIa-7_H11_WPC12203B663  TATAAAAATT AAATAGAGTT TGATCCTGGC TCAGAATAAA TGCTATCGGT
IIa-8_H9_WPC6750B374    TATAAAAATT AAATAGAGTT TGATCCTGGC TCAGAATAAA TGCTATCGGT
andina_H16_WPC13803B621 TATAAAAATT AAATAGAGTT TGATCCTGGC TCAGAATAAA TGCTATCGGT
I-1_H15_WPC3683B77      TATAAAAATT AAATAGAGTT TGATCCTGGC TCAGAATAAA TGCTATCGGT
I-2_H36_AY894835_Ia     TATAAAAATT AAATAGAGTT TGATCCTGGC TCAGAATAAA TGCTATCGGT
I-3_H35_WPC17708D1797   TATAAAAATT AAATAGAGTT TGATCCTGGC TCAGAATAAA TGCTATCGGT
I-4_H14_WPC15943D674    TATAAAAATT AAATAGAGTT TGATCCTGGC TCAGAATAAA TGCTATCGGT
I-5_H34_WPC17721D1792   TATAAAAATT AAATAGAGTT TGATCCTGGC TCAGAATAAA TGCTATCGGT
I-6_H37_KM177513        TATAAAAATT AAATAGAGTT TGATCCTGGC TCAGAATAAA TGCTATCGGT
I-7_H38_M-0182898       TATAAAAATT AAATAGAGTT TGATCCTGGC TCAGAATAAA TGCTATCGGT
I-8_H23_WPC10112B1666   TATAAAAATT AAATAGAGTT TGATCCTGGC TCAGAATAAA TGCTATCGGT
I-9_H18_WPC6744B3       TATAAAAATT AAATAGAGTT TGATCCTGGC TCAGAATAAA TGCTATCGGT
I-10_H25_WPC17703D1808  TATAAAAATT AAATAGAGTT TGATCCTGGC TCAGAATAAA TGCTATCGGT
I-11_H26_WPC6629B453    TATAAAAATT AAATAGAGTT TGATCCTGGC TCAGAATAAA TGCTATCGGT
I-12_H32_WPC10650A847   TATAAAAATT AAATAGAGTT TGATCCTGGC TCAGAATAAA TGCTATCGGT
I-13_H39_063928A        TATAAAAATT AAATAGAGTT TGATCCTGGC TCAGAATAAA TGCTATCGGT
I-14_H21_WPC12205B727   TATAAAAATT AAATAGAGTT TGATCCTGGC TCAGAATAAA TGCTATCGGT
I-15_H13_WPC12201B967   TATAAAAATT AAATAGAGTT TGATCCTGGC TCAGAATAAA TGCTATCGGT
I-16_H33_WPC10375B241   TATAAAAATT AAATAGAGTT TGATCCTGGC TCAGAATAAA TGCTATCGGT
I-17_H28_WPC10113B78    TATAAAAATT AAATAGAGTT TGATCCTGGC TCAGAATAAA TGCTATCGGT
I-18_H20_WPC15907D16    TATAAAAATT AAATAGAGTT TGATCCTGGC TCAGAATAAA TGCTATCGGT
I-19_H19_WPC13841B953   TATAAAAATT AAATAGAGTT TGATCCTGGC TCAGAATAAA TGCTATCGGT
I-20_H17_WPC3681B463    TATAAAAATT AAATAGAGTT TGATCCTGGC TCAGAATAAA TGCTATCGGT
I-21_H24_WPC12206B1011  TATAAAAATT AAATAGAGTT TGATCCTGGC TCAGAATAAA TGCTATCGGT
I-22_H22_WPC1297B348    TATAAAAATT AAATAGAGTT TGATCCTGGC TCAGAATAAA TGCTATCGGT
I-23_H30_WPC6747B1677   TATAAAAATT AAATAGAGTT TGATCCTGGC TCAGAATAAA TGCTATCGGT
I-24_H27_WPC1375B464    TATAAAAATT AAATAGAGTT TGATCCTGGC TCAGAATAAA TGCTATCGGT
I-25_H29_WPC1296B300    TATAAAAATT AAATAGAGTT TGATCCTGGC TCAGAATAAA TGCTATCGGT
MIRABILIS_WPC1362C749   TATAAAAATT AAATAGAGTT TGATCCTGGC TCAGAATAAA TGCTATCGGT

                        3451                                              3500
IIb-1_H2_WPC10122B122   ATGCTTAACA CATGCAAGTT GAACATTTTT TAGGTTTAGC GGGTATGCCT
IIb-2_H3_WPC9464B87     ATGCTTAACA CATGCAAGTT GAACATTTTT TAGGTTTAGC GGGTATGCCT
IIb-3_H1_WPC7629A1459   ATGCTTAACA CATGCAAGTT GAACATTTTT TAGGTTTAGC GGGTATGCCT
IIb-4_H12_AY898628_IIb  ATGCTTAACA CATGCAAGTT GAACATTTTT TAGGTTTAGC GGGTATGCCT
IIa-1_H4_WPC12021A1331  ATGCTTAACA CATGCAAGTT GAACATTTTT TAGGTTTAGC GGGTATGCCT
IIa-2_H5_WPC10110A1131  ATGCTTAACA CATGCAAGTT GAACATTTTT TAGGTTTAGC GGGTATGCCT
IIa-3_H6_WPC10257B191   ATGCTTAACA CATGCAAGTT GAACATTTTT TAGGTTTAGC GGGTATGCCT
IIa-4_H10_WPC15149B1931 ATGCTTAACA CATGCAAGTT GAACATTTTT TAGGTTTAGC GGGTATGCCT
IIa-5_H8_WPC12043A1407  ATGCTTAACA CATGCAAGTT GAACATTTTT TAGGTTTAGC GGGTATGCCT
IIa-6_H7_WPC15101D195   ATGCTTAACA CATGCAAGTT GAACATTTTT TAGGTTTAGC GGGTATGCCT
IIa-7_H11_WPC12203B663  ATGCTTAACA CATGCAAGTT GAACATTTTT TAGGTTTAGC GGGTATGCCT
IIa-8_H9_WPC6750B374    ATGCTTAACA CATGCAAGTT GAACATTTTT TAGGTTTAGC GGGTATGCCT
andina_H16_WPC13803B621 ATGCTTAACA CATGCAAGTT GAACATTTTT TAGGTTTAGC GGGTATGCCT
I-1_H15_WPC3683B77      ATGCTTAACA CATGCAAGTT GAACATTTTT TAGGTTTAGC GGGTATGCCT
I-2_H36_AY894835_Ia     ATGCTTAACA CATGCAAGTT GAACATTTTT TAGGTTTAGC GGGTATGCCT
I-3_H35_WPC17708D1797   ATGCTTAACA CATGCAAGTT GAACATTTTT TAGGTTTAGC GGGTATGCCT
I-4_H14_WPC15943D674    ATGCTTAACA CATGCAAGTT GAACATTTTT TAGGTTTAGC GGGTATGCCT
I-5_H34_WPC17721D1792   ATGCTTAACA CATGCAAGTT GAACATTTTT TAGGTTTAGC GGGTATGCCT
I-6_H37_KM177513        ATGCTTAACA CATGCAAGTT GAACATTTTT TAGGTTTAGC GGGTATGCCT
I-7_H38_M-0182898       ATGCTTAACA CATGCAAGTT GAACATTTTT TAGGTTTAGC GGGTATGCCT
I-8_H23_WPC10112B1666   ATGCTTAACA CATGCAAGTT GAACATTTTT TAGGTTTAGC GGGTATGCCT
I-9_H18_WPC6744B3       ATGCTTAACA CATGCAAGTT GAACATTTTT TAGGTTTAGC GGGTATGCCT
I-10_H25_WPC17703D1808  ATGCTTAACA CATGCAAGTT GAACATTTTT TAGGTTTAGC GGGTATGCCT
I-11_H26_WPC6629B453    ATGCTTAACA CATGCAAGTT GAACATTTTT TAGGTTTAGC GGGTATGCCT
I-12_H32_WPC10650A847   ATGCTTAACA CATGCAAGTT GAACATTTTT TAGGTTTAGC GGGTATGCCT
I-13_H39_063928A        ATGCTTAACA CATGCAAGTT GAACATTTTT TAGGTTTAGC GGGTATGCCT
I-14_H21_WPC12205B727   ATGCTTAACA CATGCAAGTT GAACATTTTT TAGGTTTAGC GGGTATGCCT
I-15_H13_WPC12201B967   ATGCTTAACA CATGCAAGTT GAACATTTTT TAGGTTTAGC GGGTATGCCT
I-16_H33_WPC10375B241   ATGCTTAACA CATGCAAGTT GAACATTTTT TAGGTTTAGC GGGTATGCCT
I-17_H28_WPC10113B78    ATGCTTAACA CATGCAAGTT GAACATTTTT TAGGTTTAGC GGGTATGCCT
I-18_H20_WPC15907D16    ATGCTTAACA CATGCAAGTT GAACATTTTT TAGGTTTAGC GGGTATGCCT
I-19_H19_WPC13841B953   ATGCTTAACA CATGCAAGTT GAACATTTTT TAGGTTTAGC GGGTATGCCT
I-20_H17_WPC3681B463    ATGCTTAACA CATGCAAGTT GAACATTTTT TAGGTTTAGC GGGTATGCCT
I-21_H24_WPC12206B1011  ATGCTTAACA CATGCAAGTT GAACATTTTT TAGGTTTAGC GGGTATGCCT
I-22_H22_WPC1297B348    ATGCTTAACA CATGCAAGTT GAACATTTTT TAGGTTTAGC GGGTATGCCT
I-23_H30_WPC6747B1677   ATGCTTAACA CATGCAAGTT GAACATTTTT TAGGTTTAGC GGGTATGCCT
I-24_H27_WPC1375B464    ATGCTTAACA CATGCAAGTT GAACATTTTT TAGGTTTAGC GGGTATGCCT
I-25_H29_WPC1296B300    ATGCTTAACA CATGCAAGTT GAACATTTTT TAGGTTTAGC GGGTATGCCT
MIRABILIS_WPC1362C749   ATGCTTAACA CATGCAAGTT GAACATTTTT TAGGTTTAGC AGGTATGCCT

                        3501                                              3550
IIb-1_H2_WPC10122B122   AGAAGAATCC CTGATTTTCC TGATGCTATG AGTGGTTGGA ATGCTGTAAG
IIb-2_H3_WPC9464B87     AGAAGAATCC CTGATTTTCC TGATGCTATG AGTGGTTGGA ATGCTGTAAG
IIb-3_H1_WPC7629A1459   AGAAGAATCC CTGATTTTCC TGATGCTATG AGTGGTTGGA ATGCTGTAAG
IIb-4_H12_AY898628_IIb  AGAAGAATCC CTGATTTTCC TGATGCTATG AGTGGTTGGA ATGCTGTAAG
IIa-1_H4_WPC12021A1331  AGAAGAATCC CTGATTTTCC TGATGCTATG AGTGGTTGGA ATGCTGTAAG
IIa-2_H5_WPC10110A1131  AGAAGAATCC CTGATTTTCC TGATGCTATG AGTGGTTGGA ATGCTGTAAG
IIa-3_H6_WPC10257B191   AGAAGAATCC CTGATTTTCC TGATGCTATG AGTGGTTGGA ATGCTGTAAG
IIa-4_H10_WPC15149B1931 AGAAGAATCC CTGATTTTCC TGATGCTATG AGTGGTTGGA ATGCTGTAAG
IIa-5_H8_WPC12043A1407  AGAAGAATCC CTGATTTTCC TGATGCTATG AGTGGTTGGA ATGCTGTAAG
IIa-6_H7_WPC15101D195   AGAAGAATCC CTGATTTTCC TGATGCTATG AGTGGTTGGA ATGCTGTAAG
IIa-7_H11_WPC12203B663  AGAAGAATCC CTGATTTTCC TGATGCTATG AGTGGTTGGA ATGCTGTAAG
IIa-8_H9_WPC6750B374    AGAAGAATCC CTGATTTTCC TGATGCTATG AGTGGTTGGA ATGCTGTAAG
andina_H16_WPC13803B621 AGAAGAATCC CTGATTTTCC TGATGCTATG AGTGGTTGGA ATGCTGTAAG
I-1_H15_WPC3683B77      AGAAGAATCC CTGATTTTCC TGATGCTATG AGTGGTTGGA ATGCTGTAAG
I-2_H36_AY894835_Ia     AGAAGAATCC CTGATTTTCC TGATGCTATG AGTGGTTGGA ATGCTGTAAG
I-3_H35_WPC17708D1797   AGAAGAATCC CTGATTTTCC TGATGCTATG AGTGGTTGGA ATGCTGTAAG
I-4_H14_WPC15943D674    AGAAGAATCC CTGATTTTCC TGATGCTATG AGTGGTTGGA ATGCTGTAAG
I-5_H34_WPC17721D1792   AGAAGAATCC CTGATTTTCC TGATGCTATG AGTGGTTGGA ATGCTGTAAG
I-6_H37_KM177513        AGAAGAATCC CTGATTTTCC TGATGCTATG AGTGGTTGGA ATGCTGTAAG
I-7_H38_M-0182898       AGAAGAATCC CTGATTTTCC TGATGCTATG AGTGGTTGGA ATGCTGTAAG
I-8_H23_WPC10112B1666   AGAAGAATCC CTGATTTTCC TGATGCTATG AGTGGTTGGA ATGCTGTAAG
I-9_H18_WPC6744B3       AGAAGAATCC CTGATTTTCC TGATGCTATG AGTGGTTGGA ATGCTGTAAG
I-10_H25_WPC17703D1808  AGAAGAATCC CTGATTTTCC TGATGCTATG AGTGGTTGGA ATGCTGTAAG
I-11_H26_WPC6629B453    AGAAGAATCC CTGATTTTCC TGATGCTATG AGTGGTTGGA ATGCTGTAAG
I-12_H32_WPC10650A847   AGAAGAATCC CTGATTTTCC TGATGCTATG AGTGGTTGGA ATGCTGTAAG
I-13_H39_063928A        AGAAGAATCC CTGATTTTCC TGATGCTATG AGTGGTTGGA ATGCTGTAAG
I-14_H21_WPC12205B727   AGAAGAATCC CTGATTTTCC TGATGCTATG AGTGGTTGGA ATGCTGTAAG
I-15_H13_WPC12201B967   AGAAGAATCC CTGATTTTCC TGATGCTATG AGTGGTTGGA ATGCTGTAAG
I-16_H33_WPC10375B241   AGAAGAATCC CTGATTTTCC TGATGCTATG AGTGGTTGGA ATGCTGTAAG
I-17_H28_WPC10113B78    AGAAGAATCC CTGATTTTCC TGATGCTATG AGTGGTTGGA ATGCTGTAAG
I-18_H20_WPC15907D16    AGAAGAATCC CTGATTTTCC TGATGCTATG AGTGGTTGGA ATGCTGTAAG
I-19_H19_WPC13841B953   AGAAGAATCC CTGATTTTCC TGATGCTATG AGTGGTTGGA ATGCTGTAAG
I-20_H17_WPC3681B463    AGAAGAATCC CTGATTTTCC TGATGCTATG AGTGGTTGGA ATGCTGTAAG
I-21_H24_WPC12206B1011  AGAAGAATCC CTGATTTTCC TGATGCTATG AGTGGTTGGA ATGCTGTAAG
I-22_H22_WPC1297B348    AGAAGAATCC CTGATTTTCC TGATGCTATG AGTGGTTGGA ATGCTGTAAG
I-23_H30_WPC6747B1677   AGAAGAATCC CTGATTTTCC TGATGCTATG AGTGGTTGGA ATGCTGTAAG
I-24_H27_WPC1375B464    AGAAGAATCC CTGATTTTCC TGATGCTATG AGTGGTTGGA ATGCTGTAAG
I-25_H29_WPC1296B300    AGAAGAATCC CTGATTTTCC TGATGCTATG AGTGGTTGGA ATGCTGTAAG
MIRABILIS_WPC1362C749   AGAAGAATCC CAGATTTTCC TGATGCTATG AGTGGTTGGA ATGCTGTAAG

                        3551                                              3600
IIb-1_H2_WPC10122B122   TAGTTTTGGT TCTTATATTT CATTTTTTTC AGCTTTATTC TTTTTTTACA
IIb-2_H3_WPC9464B87     TAGTTTTGGT TCTTATATTT CATTTTTTTC AGCTTTATTC TTTTTTTACA
IIb-3_H1_WPC7629A1459   TAGTTTTGGT TCTTATATTT CATTTTTTTC AGCTTTATTC TTTTTTTACA
IIb-4_H12_AY898628_IIb  TAGTTTTGGT TCTTATATTT CATTTTTTTC AGCTTTATTC TTTTTTTACA
IIa-1_H4_WPC12021A1331  TAGTTTTGGT TCTTATATTT CATTTTTTTC AGCTTTATTC TTTTTTTACA
IIa-2_H5_WPC10110A1131  TAGTTTTGGT TCTTATATTT CATTTTTTTC AGCTTTATTC TTTTTTTACA
IIa-3_H6_WPC10257B191   TAGTTTTGGT TCTTATATTT CATTTTTTTC AGCTTTATTC TTTTTTTACA
IIa-4_H10_WPC15149B1931 TAGTTTTGGT TCTTATATTT CATTTTTTTC AGCTTTATTC TTTTTTTACA
IIa-5_H8_WPC12043A1407  TAGTTTTGGT TCTTATATTT CATTTTTTTC AGCTTTATTC TTTTTTTACA
IIa-6_H7_WPC15101D195   TAGTTTTGGT TCTTATATTT CATTTTTTTC AGCTTTATTC TTTTTTTACA
IIa-7_H11_WPC12203B663  TAGTTTTGGT TCTTATATTT CATTTTTTTC AGCTTTATTC TTTTTTTACA
IIa-8_H9_WPC6750B374    TAGTTTTGGT TCTTATATTT CATTTTTTTC AGCTTTATTC TTTTTTTACA
andina_H16_WPC13803B621 TAGTTTTGGT TCTTATATTT CATTTTTTTC AGCTTTATTC TTTTTTTACA
I-1_H15_WPC3683B77      TAGTTTTGGT TCTTATATTT CATTTTTTTC AGCTTTATTC TTTTTTTACA
I-2_H36_AY894835_Ia     TAGTTTTGGT TCTTATATTT CATTTTTTTC AGCTTTATTC TTTTTTTACA
I-3_H35_WPC17708D1797   TAGTTTTGGT TCTTATATTT CATTTTTTTC AGCTTTATTC TTTTTTTACA
I-4_H14_WPC15943D674    TAGTTTTGGT TCTTATATTT CATTTTTTTC AGCTTTATTC TTTTTTTACA
I-5_H34_WPC17721D1792   TAGTTTTGGT TCTTATATTT CATTTTTTTC AGCTTTATTC TTTTTTTACA
I-6_H37_KM177513        TAGTTTTGGT TCTTATATTT CATTTTTTTC AGCTTTATTC TTTTTTTACA
I-7_H38_M-0182898       TAGTTTTGGT TCTTATATTT CATTTTTTTC AGCTTTATTC TTTTTTTACA
I-8_H23_WPC10112B1666   TAGTTTTGGT TCTTATATTT CATTTTTTTC AGCTTTATTC TTTTTTTACA
I-9_H18_WPC6744B3       TAGTTTTGGT TCTTATATTT CATTTTTTTC AGCTTTATTC TTTTTTTACA
I-10_H25_WPC17703D1808  TAGTTTTGGT TCTTATATTT CATTTTTTTC AGCTTTATTC TTTTTTTACA
I-11_H26_WPC6629B453    TAGTTTTGGT TCTTATATTT CATTTTTTTC AGCTTTATTC TTTTTTTACA
I-12_H32_WPC10650A847   TAGTTTTGGT TCTTATATTT CATTTTTTTC AGCTTTATTC TTTTTTTACA
I-13_H39_063928A        TAGTTTTGGT TCTTATATTT CATTTTTTTC AGCTTTATTC TTTTTTTACA
I-14_H21_WPC12205B727   TAGTTTTGGT TCTTATATTT CATTTTTTTC AGCTTTATTC TTTTTTTACA
I-15_H13_WPC12201B967   TAGTTTTGGT TCTTATATTT CATTTTTTTC AGCTTTATTC TTTTTTTACA
I-16_H33_WPC10375B241   TAGTTTTGGT TCTTATATTT CATTTTTTTC AGCTTTATTC TTTTTTTACA
I-17_H28_WPC10113B78    TAGTTTTGGT TCTTATATTT CATTTTTTTC AGCTTTATTC TTTTTTTACA
I-18_H20_WPC15907D16    TAGTTTTGGT TCTTATATTT CATTTTTTTC AGCTTTATTC TTTTTTTACA
I-19_H19_WPC13841B953   TAGTTTTGGT TCTTATATTT CATTTTTTTC AGCTTTATTC TTTTTTTACA
I-20_H17_WPC3681B463    TAGTTTTGGT TCTTATATTT CATTTTTTTC AGCTTTATTC TTTTTTTACA
I-21_H24_WPC12206B1011  TAGTTTTGGT TCTTATATTT CATTTTTTTC AGCTTTATTC TTTTTTTACA
I-22_H22_WPC1297B348    TAGTTTTGGT TCTTATATTT CATTTTTTTC AGCTTTATTC TTTTTTTACA
I-23_H30_WPC6747B1677   TAGTTTTGGT TCTTATATTT CATTTTTTTC AGCTTTATTC TTTTTTTACA
I-24_H27_WPC1375B464    TAGTTTTGGT TCTTATATTT CATTTTTTTC AGCTTTATTC TTTTTTTACA
I-25_H29_WPC1296B300    TAGTTTTGGT TCTTATATTT CATTTTTTTC AGCTTTATTC TTTTTTTACA
MIRABILIS_WPC1362C749   TAGTTTTGGT TCTTATATTT CATTTTTTTC AGCTTTATTC TTTTTTTACA

                        3601                                              3650
IIb-1_H2_WPC10122B122   TTGTATATGT AACATTAGTT CACGGTAAAA AAATTGAAAA TTAAAAAATA
IIb-2_H3_WPC9464B87     TTGTATATGT AACATTAGTT CACGGTAAAA AAATTGAAAA TTAAAAAATA
IIb-3_H1_WPC7629A1459   TTGTATATGT AACATTAGTT CACGGTAAAA AAATTGAAAA TTAAAAAATA
IIb-4_H12_AY898628_IIb  TTGTATATGT AACATTAGTT CACGGTAAAA AAATTGAAAA TTAAAAAATA
IIa-1_H4_WPC12021A1331  TTGTATATGT AACATTAGTT CACGGTAAAA AAATTGAAAA TTAAAAAATA
IIa-2_H5_WPC10110A1131  TTGTATATGT AACATTAGTT CACGGTAAAA AAATTGAAAA TTAAAAAATA
IIa-3_H6_WPC10257B191   TTGTATATGT AACATTAGTT CACGGTAAAA AAATTGAAAA TTAAAAAATA
IIa-4_H10_WPC15149B1931 TTGTATATGT AACATTAGTT CACGGTAAAA AAATTGAAAA TTAAAAAATA
IIa-5_H8_WPC12043A1407  TTGTATATGT AACATTAGTT CACGGTAAAA AAATTGAAAA TTAAAAAATA
IIa-6_H7_WPC15101D195   TTGTATATGT AACATTAGTT CACGGTAAAA AAATTGAAAA TTAAAAAATA
IIa-7_H11_WPC12203B663  TTGTATATGT AACATTAGTT CACGGTAAAA AAATTGAAAA TTAAAAAATA
IIa-8_H9_WPC6750B374    TTGTATATGT AACATTAGTT CACGGTAAAA AAATTGAAAA TTAAAAAATA
andina_H16_WPC13803B621 TTGTATATGT AACATTAGTT CACGGTAAAA AAATTGAAAA TTAAAAAATA
I-1_H15_WPC3683B77      TTGTATATGT AACATTAGTT CACGGTAAAA AAATTGAAAA TTAAAAAATA
I-2_H36_AY894835_Ia     TTGTATATGT AACATTAGTT CACGGTAAAA AAATTGAAAA TTAAAAAATA
I-3_H35_WPC17708D1797   TTGTATATGT AACATTAGTT CACGGTAAAA AAATTGAAAA TTAAAAAATA
I-4_H14_WPC15943D674    TTGTATATGT AACATTAGTT CACGGTAAAA AAATTGAAAA TTAAAAAATA
I-5_H34_WPC17721D1792   TTGTATATGT AACATTAGTT CACGGTAAAA AAATTGAAAA TTAAAAAATA
I-6_H37_KM177513        TTGTATATGT AACATTAGTT CACGGTAAAA AAATTGAAAA TTAAAAAATA
I-7_H38_M-0182898       TTGTATATGT AACATTAGTT CACGGTAAAA AAATTGAAAA TTAAAAAATA
I-8_H23_WPC10112B1666   TTGTATATGT AACATTAGTT CACGGTAAAA AAATTGAAAA TTAAAAAATA
I-9_H18_WPC6744B3       TTGTATATGT AACATTAGTT CACGGTAAAA AAATTGAAAA TTAAAAAATA
I-10_H25_WPC17703D1808  TTGTATATGT AACATTAGTT CACGGTAAAA AAATTGAAAA TTAAAAAATA
I-11_H26_WPC6629B453    TTGTATATGT AACATTAGTT CACGGTAAAA AAATTGAAAA TTAAAAAATA
I-12_H32_WPC10650A847   TTGTATATGT AACATTAGTT CACGGTAAAA AAATTGAAAA TTAAAAAATA
I-13_H39_063928A        TTGTATATGT AACATTAGTT CACGGTAAAA AAATTGAAAA TTAAAAAATA
I-14_H21_WPC12205B727   TTGTATATGT AACATTAGTT CACGGTAAAA AAATTGAAAA TTAAAAAATA
I-15_H13_WPC12201B967   TTGTATATGT AACATTAGTT CACGGTAAAA AAATTGAAAA TTAAAAAATA
I-16_H33_WPC10375B241   TTGTATATGT AACATTAGTT CACGGTAAAA AAATTGAAAA TTAAAAAATA
I-17_H28_WPC10113B78    TTGTATATGT AACATTAGTT CACGGTAAAA AAATTGAAAA TTAAAAAATA
I-18_H20_WPC15907D16    TTGTATATGT AACATTAGTT CACGGTAAAA AAATTGAAAA TTAAAAAATA
I-19_H19_WPC13841B953   TTGTATATGT AACATTAGTT CACGGTAAAA AAATTGAAAA TTAAAAAATA
I-20_H17_WPC3681B463    TTGTATATGT AACATTAGTT CACGGTAAAA AAATTGAAAA TTAAAAAATA
I-21_H24_WPC12206B1011  TTGTATATGT AACATTAGTT CACGGTAAAA AAATTGAAAA TTAAAAAATA
I-22_H22_WPC1297B348    TTGTATATGT AACATTAGTT CACGGTAAAA AAATTGAAAA TTAAAAAATA
I-23_H30_WPC6747B1677   TTGTATATGT AACATTAGTT CACGGTAAAA AAATTGAAAA TTAAAAAATA
I-24_H27_WPC1375B464    TTGTATATGT AACATTAGTT CACGGTAAAA AAATTGAAAA TTAAAAAATA
I-25_H29_WPC1296B300    TTGTATATGT AACATTAGTT CACGGTAAAA AAATTGAAAA TTAAAAAATA
MIRABILIS_WPC1362C749   TTGTATATGT AACATTAGTT CACGGTAAAA AAATTGAAAA TTAAAAAATA

                        3651                                              3700
IIb-1_H2_WPC10122B122   TAAATAATAG AATTTAAATT TTAAATAAAA TAGCACAAAT TTAATATACT
IIb-2_H3_WPC9464B87     TAAATAATAG AATTTAAATT TTAAATAAAA TAGCACAAAT TTAATATACT
IIb-3_H1_WPC7629A1459   TAAATAATAG AATTTAAATT TTAAATAAAA TAGCACAAAT TTAATATACT
IIb-4_H12_AY898628_IIb  TAAATAATAG AATTTAAATT TTAAATAAAA TAGCACAAAT TTAATATACT
IIa-1_H4_WPC12021A1331  TAAATAATAG AATTTAAATT TTAAATAAAA TAGCACAAAT TTAATATACT
IIa-2_H5_WPC10110A1131  TAAATAATAG AATTTAAATT TTAAATAAAA TAGCACAAAT TTAATATACT
IIa-3_H6_WPC10257B191   TAAATAATAG AATTTAAATT TTAAATAAAA TAGCACAAAT TTAATATACT
IIa-4_H10_WPC15149B1931 TAAATAATAG AATTTAAATT TTAAATAAAA TAGCACAAAT TTAATATACT
IIa-5_H8_WPC12043A1407  TAAATAATAG AATTTAAATT TTAAATAAAA TAGCACAAAT TTAATATACT
IIa-6_H7_WPC15101D195   TAAATAATAG AATTTAAATT TTAAATAAAA TAGCACAAAT TTAATATACT
IIa-7_H11_WPC12203B663  TAAATAATAG AATTTAAATT TTAAATAAAA TAGCACAAAT TTAATATACT
IIa-8_H9_WPC6750B374    TAAATAATAG AATTTAAATT TTAAATAAAA TAGCACAAAT TTAATATACT
andina_H16_WPC13803B621 TAAATAATAG AATTCAAATT TTAAATAAAA TAGCACAAAT TTAATATACT
I-1_H15_WPC3683B77      TAAATAATAG AATTCAAATT TTAAATAAAA TAGCACAAAT TTAATATACT
I-2_H36_AY894835_Ia     TAAATAATAG AATTCAAATT TTAAATAAAA TAGCACAAAT TTAATATACT
I-3_H35_WPC17708D1797   TAAATAATAG AATTCAAATT TTAAATAAAA TAGCACAAAT TTAATATACT
I-4_H14_WPC15943D674    TAAATAATAG AATTCAAATT TTAAATAAAA TAGCACAAAT TTAATATACT
I-5_H34_WPC17721D1792   TAAATAATAG AATTTAAATT TTAAATAAAA TAGCACAAAT TTAATATACT
I-6_H37_KM177513        TAAATAATAG AATTCAAATT TTAAATAAAA TAGCACAAAT TTAATATACT
I-7_H38_M-0182898       TAAATAATAG AATTCAAATT TTAAATAAAA TAGCACAAAT TTAATATACT
I-8_H23_WPC10112B1666   TAAATAATAG AATTCAAATT TTAAATAAAA TAGCACAAAT TTAATATACT
I-9_H18_WPC6744B3       TAAATAATAG AATTCAAATT TTAAATAAAA TAGCACAAAT TTAATATACT
I-10_H25_WPC17703D1808  TAAATAATAG AATTCAAATT TTAAATAAAA TAGCACAAAT TTAATATACT
I-11_H26_WPC6629B453    TAAATAATAG AATTCAAATT TTAAATAAAA TAGCACAAAT TTAATATACT
I-12_H32_WPC10650A847   TAAATAATAG AATTCAAATT TTAAATAAAA TAGCACAAAT TTAATATACT
I-13_H39_063928A        TAAATAATAG AATTCAAATT TTAAATAAAA TAGCACAAAT TTAATATACT
I-14_H21_WPC12205B727   TAAATAATAG AATTCAAATT TTAAATAAAA TAGCACAAAT TTAATATACT
I-15_H13_WPC12201B967   TAAATAATAG AATTCAAATT TTAAATAAAA TAGCACAAAT TTAATATACT
I-16_H33_WPC10375B241   TAAATAATAG AATTCAAATT TTAAATAAAA TAGCACAAAT TTAATATACT
I-17_H28_WPC10113B78    TAAATAATAG AATTCAAATT TTAAATAAAA TAGCACAAAT TTAATATACT
I-18_H20_WPC15907D16    TAAATAATAG AATTCAAATT TTAAATAAAA TAGCACAAAT TTAATATACT
I-19_H19_WPC13841B953   TAAATAATAG AATTCAAATT TTAAATAAAA TAGCACAAAT TTAATATACT
I-20_H17_WPC3681B463    TAAATAATAG AATTCAAATT TTAAATAAAA TAGCACAAAT TTAATATACT
I-21_H24_WPC12206B1011  TAAATAATAG AATTCAAATT TTAAATAAAA TAGCACAAAT TTAATATACT
I-22_H22_WPC1297B348    TAAATAATAG AATTCAAATT TTAAATAAAA TAGCACAAAT TTAATATACT
I-23_H30_WPC6747B1677   TAAATAATAG AATTCAAATT TTAAATAAAA TAGCACAAAT TTAATATACT
I-24_H27_WPC1375B464    TAAATAATAG AATTCAAATT TTAAATAAAA TAGCACAAAT TTAATATACT
I-25_H29_WPC1296B300    TAAATAATAG AATTCAAATT TTAAATAAAA TAGCACAAAT TTAATATACT
MIRABILIS_WPC1362C749   TAAATAATAG GATTCAGATT TTAAATAAAA TAGCACAAAT TTAATATACT

                        3701                                              3750
IIb-1_H2_WPC10122B122   TATAATTTAA TACCACGATC TTAAATTATA ATATTAAAAA AAATATATTC
IIb-2_H3_WPC9464B87     TATAATTTAA TACCACGATC TTAAATTATA ATATTAAAAA AAATATATTC
IIb-3_H1_WPC7629A1459   TATAATTTAA TACCACGATC TTAAATTATA ATATTAAAAA AAATATATTC
IIb-4_H12_AY898628_IIb  TATAATTTAA TACCACGATC TTAAATTATA ATATTAAAAA AAATATATTC
IIa-1_H4_WPC12021A1331  TATAATTTAA TACCACGATC TTAAATTATA ATATTAAAAA AAATATATTC
IIa-2_H5_WPC10110A1131  TATAATTTAA TACCACGATC TTAAATTATA ATATTAAAAA AAATATATTC
IIa-3_H6_WPC10257B191   TATAATTTAA TACCACGATC TTAAATTATA ATATTAAAAA AAATATATTC
IIa-4_H10_WPC15149B1931 TATAATTTAA TACCACGATC TTAAATTATA ATATTAAAAA AAATATATTC
IIa-5_H8_WPC12043A1407  TATAATTTAA TACCACGATC TTAAATTATA ATATTAAAAA AAATATATTC
IIa-6_H7_WPC15101D195   TATAATTTAA TACCACGATC TTAAATTATA ATATTAAAAA AAATATATTC
IIa-7_H11_WPC12203B663  TATAATTTAA TACCACGATC TTAAATTATA ATATTAAAAA AAATATATTC
IIa-8_H9_WPC6750B374    TATAATTTAA TACCACGATC TTAAATTATA ATATTAAAAA AAATATATTC
andina_H16_WPC13803B621 TATAATTTAA TACCACGATC TTAAATTATA ATATTAAAAA AAATATATTC
I-1_H15_WPC3683B77      TATAATTTAA TACCACGATC TTAAATTATA ATATTAAAAA AAATATATTC
I-2_H36_AY894835_Ia     TATAATTTAA TACCACGATC TTAAATTATA ATATTAAAAA AAATATATTC
I-3_H35_WPC17708D1797   TATAATTTAA TACCACGATC TTAAATTATA ATATTAAAAA AAATATATTC
I-4_H14_WPC15943D674    TATAATTTAA TACCACGATC TTAAATTATA ATATTAAAAA AAATATATTC
I-5_H34_WPC17721D1792   TATAATTTAA TACCACGATC TTAAATTATA ATATTAAAAA AAATATATTC
I-6_H37_KM177513        TATAATTTAA TACCACGATC TTAAATTATA ATATTAAAAA AAATATATTC
I-7_H38_M-0182898       TATAATTTAA TACCACGATC TTAAATTATA ATATTAAAAA AAATATATTC
I-8_H23_WPC10112B1666   TATAATTTAA TACCACGATC TTAAATTATA ATATTAAAAA AAATATATTC
I-9_H18_WPC6744B3       TATAATTTAA TACCACGATC TTAAATTATA ATATTAAAAA AAATATATTC
I-10_H25_WPC17703D1808  TATAATTTAA TACCACGATC TTAAATTATA ATATTAAAAA AAATATATTC
I-11_H26_WPC6629B453    TATAATTTAA TACCACGATC TTAAATTATA ATATTAAAAA AAATATATTC
I-12_H32_WPC10650A847   TATAATTTAA TACCACGATC TTAAATTATA ATATTAAAAA AAATATATTC
I-13_H39_063928A        TATAATTTAA TACCACGATC TTAAATTATA ATATTAAAAA AAATATATTC
I-14_H21_WPC12205B727   TATAATTTAA TACCACGATC TTAAATTATA ATATTAAAAA AAATATATTC
I-15_H13_WPC12201B967   TATAATTTAA TACCACGATC TTAAATTATA ATATTAAAAA AAATATATTC
I-16_H33_WPC10375B241   TATAATTTAA TACCACGATC TTAAATTATA ATATTAAAAA AAATATATTC
I-17_H28_WPC10113B78    TATAATTTAA TACCACGATC TTAAATTATA ATATTAAAAA AAATATATTC
I-18_H20_WPC15907D16    TATAATTTAA TACCACGATC TTAAATTATA ATATTAAAAA AAATATATTC
I-19_H19_WPC13841B953   TATAATTTAA TACCACGATC TTAAATTATA ATATTAAAAA AAATATATTC
I-20_H17_WPC3681B463    TATAATTTAA TACCACGATC TTAAATTATA ATATTAAAAA AAATATATTC
I-21_H24_WPC12206B1011  TATAATTTAA TACCACGATC TTAAATTATA ATATTAAAAA AAATATATTC
I-22_H22_WPC1297B348    TATAATTTAA TACCACGATC TTAAATTATA ATATTAAAAA AAATATATTC
I-23_H30_WPC6747B1677   TATAATTTAA TACCACGATC TTAAATTATA ATATTAAAAA AAATATATTC
I-24_H27_WPC1375B464    TATAATTTAA TACCACGATC TTAAATTATA ATATTAAAAA AAATATATTC
I-25_H29_WPC1296B300    TATAATTTAA TACCACGATC TTAAATTATA ATATTAAAAA AAATATATTC
MIRABILIS_WPC1362C749   TATAATTTAA TACCACGATC TTAAATTATA ATATTAAAAA AAATATATTC

                        3751                                              3800
IIb-1_H2_WPC10122B122   TTTAAGATAT TTTAAATAAT TAAAAAAATT AATAATATAT TTATGTTATT
IIb-2_H3_WPC9464B87     TTTAAGATAT TTTAAATAAT TAAAAAAATT AATAATATAT TTATGTTATT
IIb-3_H1_WPC7629A1459   TTTAAGATAT TTTAAATAAT TAAAAAAATT AATAATATAT TTATGTTATT
IIb-4_H12_AY898628_IIb  TTTAAGATAT TTTAAATAAT TAAAAAAATT AATAATATAT TTATGTTATT
IIa-1_H4_WPC12021A1331  TTTAAGATAT TTTAAATAAT TAAAAAAATT AATAATATAT TTATGTTATT
IIa-2_H5_WPC10110A1131  TTTAAGATAT TTTAAATAAT TAAAAAAATT AATAATATAT TTATGTTATT
IIa-3_H6_WPC10257B191   TTTAAGATAT TTTAAATAAT TAAAAAAATT AATAATATAT TTATGTTATT
IIa-4_H10_WPC15149B1931 TTTAAGATAT TTTAAATAAT TAAAAAAATT AATAATATAT TTATGTTATT
IIa-5_H8_WPC12043A1407  TTTAAGATAT TTTAAATAAT TAAAAAAATT AATAATATAT TTATGTTATT
IIa-6_H7_WPC15101D195   TTTAAGATAT TTTAAATAAT TAAAAAAATT AATAATATAT TTATGTTATT
IIa-7_H11_WPC12203B663  TTTAAGATAT TTTAAATAAT TAAAAAAATT AATAATATAT TTATGTTATT
IIa-8_H9_WPC6750B374    TTTAAGATAT TTTAAATAAT TAAAAAAATT AATAATATAT TTATGTTATT
andina_H16_WPC13803B621 TTTAAGATAT TTTAAATAAT TAAAAAAATT AATAATATAT TTATGTTATT
I-1_H15_WPC3683B77      TTTAAGATAT TTTAAATAAT TAAAAAAATT AATAATATAT TTATGTTATT
I-2_H36_AY894835_Ia     TTTAAGATAT TTTAAATAAT TAAAAAAATT AATAATATAT TTATGTTATT
I-3_H35_WPC17708D1797   TTTAAGATAT TTTAAATAAT TAAAAAAATT AATAATATAT TTATGTTATT
I-4_H14_WPC15943D674    TTTAAGATAT TTTAAATAAT TAAAAAAATT AATAATATAT TTATGTTATT
I-5_H34_WPC17721D1792   TTTAAGATAT TTTAAATAAT TAAAAAAATT AATAATATAT TTATGTTATT
I-6_H37_KM177513        TTTAAGATAT TTTAAATAAT TAAAAAAATT AATAATATAT TTATGTTATT
I-7_H38_M-0182898       TTTAAGATAT TTTAAATAAT TAAAAAAATT AATAATATAT TTATGTTATT
I-8_H23_WPC10112B1666   TTTAAGATAT TTTAAATAAT TAAAAAAATT AATAATATAT TTATGTTATT
I-9_H18_WPC6744B3       TTTAAGATAT TTTAAATAAT TAAAAAAATT AATAATATAT TTATGTTATT
I-10_H25_WPC17703D1808  TTTAAGATAT TTTAAATAAT TAAAAAAATT AATAATATAT TTATGTTATT
I-11_H26_WPC6629B453    TTTAAGATAT TTTAAATAAT TAAAAAAATT AATAATATAT TTATGTTATT
I-12_H32_WPC10650A847   TTTAAGATAT TTTAAATAAT TAAAAAAATT AATAATATAT TTATGTTATT
I-13_H39_063928A        TTTAAGATAT TTTAAATAAT TAAAAAAATT AATAATATAT TTATGTTATT
I-14_H21_WPC12205B727   TTTAAGATAT TTTAAATAAT TAAAAAAATT AATAATATAT TTATGTTATT
I-15_H13_WPC12201B967   TTTAAGATAT TTTAAATAAT TAAAAAAATT AATAATATAT TTATGTTATT
I-16_H33_WPC10375B241   TTTAAGATAT TTTAAATAAT TAAAAAAATT AATAATATAT TTATGTTATT
I-17_H28_WPC10113B78    TTTAAGATAT TTTAAATAAT TAAAAAAATT AATAATATAT TTATGTTATT
I-18_H20_WPC15907D16    TTTAAGATAT TTTAAATAAT TAAAAAAATT AATAATATAT TTATGTTATT
I-19_H19_WPC13841B953   TTTAAGATAT TTTAAATAAT TAAAAAAATT AATAATATAT TTATGTTATT
I-20_H17_WPC3681B463    TTTAAGATAT TTTAAATAAT TAAAAAAATT AATAATATAT TTATGTTATT
I-21_H24_WPC12206B1011  TTTAAGATAT TTTAAATAAT TAAAAAAATT AATAATATAT TTATGTTATT
I-22_H22_WPC1297B348    TTTAAGATAT TTTAAATAAT TAAAAAAATT AATAATATAT TTATGTTATT
I-23_H30_WPC6747B1677   TTTAAGATAT TTTAAATAAT TAAAAAAATT AATAATATAT TTATGTTATT
I-24_H27_WPC1375B464    TTTAAGATAT TTTAAATAAT TAAAAAAATT AATAATATAT TTATGTTATT
I-25_H29_WPC1296B300    TTTAAGATAT TTTAAATAAT TAAAAAAATT AATAATATAT TTATGTTATT
MIRABILIS_WPC1362C749   TTTAAGATAT TTTAAATAAT TAAAAAAATT AATAATATAT TTATGTTATT

                        3801                                              3850
IIb-1_H2_WPC10122B122   ACAAGCTTCT AAATTTTTAG GTGCAGGATT AGCTACTTTA GGATTAATTG
IIb-2_H3_WPC9464B87     ACAAGCTTCT AAATTTTTAG GTGCAGGATT AGCTACTTTA GGATTAATTG
IIb-3_H1_WPC7629A1459   ACAAGCTTCT AAATTTTTAG GTGCAGGATT AGCTACTTTA GGATTAATTG
IIb-4_H12_AY898628_IIb  ACAAGCTTCT AAATTTTTAG GTGCAGGATT AGCTACTTTA GGATTAATTG
IIa-1_H4_WPC12021A1331  ACAAGCTTCT AAATTTTTAG GTGCAGGATT AGCTACTTTA GGATTAATTG
IIa-2_H5_WPC10110A1131  ACAAGCTTCT AAATTTTTAG GTGCAGGATT AGCTACTTTA GGATTAATTG
IIa-3_H6_WPC10257B191   ACAAGCTTCT AAATTTTTAG GTGCAGGATT AGCTACTTTA GGATTAATTG
IIa-4_H10_WPC15149B1931 ACAAGCTTCT AAATTTTTAG GTGCAGGATT AGCTACTTTA GGATTAATTG
IIa-5_H8_WPC12043A1407  ACAAGCTTCT AAATTTTTAG GTGCAGGATT AGCTACTTTA GGATTAATTG
IIa-6_H7_WPC15101D195   ACAAGCTTCT AAATTTTTAG GTGCAGGATT AGCTACTTTA GGATTAATTG
IIa-7_H11_WPC12203B663  ACAAGCTTCT AAATTTTTAG GTGCAGGATT AGCTACTTTA GGATTAATTG
IIa-8_H9_WPC6750B374    ACAAGCTTCT AAATTTTTAG GTGCAGGATT AGCTACTTTA GGATTAATTG
andina_H16_WPC13803B621 ACAAGCTTCT AAATTTTTAG GTGCAGGATT AGCTACTTTA GGATTAATTG
I-1_H15_WPC3683B77      ACAAGCTTCT AAATTTTTAG GTGCAGGATT AGCTACTTTA GGATTAATTG
I-2_H36_AY894835_Ia     ACAAGCTTCT AAATTTTTAG GTGCAGGATT AGCTACTTTA GGATTAATTG
I-3_H35_WPC17708D1797   ACAAGCTTCT AAATTTTTAG GTGCAGGATT AGCTACTTTA GGATTAATTG
I-4_H14_WPC15943D674    ACAAGCTTCT AAATTTTTAG GTGCAGGATT AGCTACTTTA GGATTAATTG
I-5_H34_WPC17721D1792   ACAAGCTTCT AAATTTTTAG GTGCAGGATT AGCTACTTTA GGATTAATTG
I-6_H37_KM177513        ACAAGCTTCT AAATTTTTAG GTGCAGGATT AGCTACTTTA GGATTAATTG
I-7_H38_M-0182898       ACAAGCTTCT AAATTTTTAG GTGCAGGATT AGCTACTTTA GGATTAATTG
I-8_H23_WPC10112B1666   ACAAGCTTCT AAATTTTTAG GTGCAGGATT AGCTACTTTA GGATTAATTG
I-9_H18_WPC6744B3       ACAAGCTTCT AAATTTTTAG GTGCAGGATT AGCTACTTTA GGATTAATTG
I-10_H25_WPC17703D1808  ACAAGCTTCT AAATTTTTAG GTGCAGGATT AGCTACTTTA GGATTAATTG
I-11_H26_WPC6629B453    ACAAGCTTCT AAATTTTTAG GTGCAGGATT AGCTACTTTA GGATTAATTG
I-12_H32_WPC10650A847   ACAAGCTTCT AAATTTTTAG GTGCAGGATT AGCTACTTTA GGATTAATTG
I-13_H39_063928A        ACAAGCTTCT AAATTTTTAG GTGCAGGATT AGCTACTTTA GGATTAATTG
I-14_H21_WPC12205B727   ACAAGCTTCT AAATTTTTAG GTGCAGGATT AGCTACTTTA GGATTAATTG
I-15_H13_WPC12201B967   ACAAGCTTCT AAATTTTTAG GTGCAGGATT AGCTACTTTA GGATTAATTG
I-16_H33_WPC10375B241   ACAAGCTTCT AAATTTTTAG GTGCAGGATT AGCTACTTTA GGATTAATTG
I-17_H28_WPC10113B78    ACAAGCTTCT AAATTTTTAG GTGCAGGATT AGCTACTTTA GGATTAATTG
I-18_H20_WPC15907D16    ACAAGCTTCT AAATTTTTAG GTGCAGGATT AGCTACTTTA GGATTAATTG
I-19_H19_WPC13841B953   ACAAGCTTCT AAATTTTTAG GTGCAGGATT AGCTACTTTA GGATTAATTG
I-20_H17_WPC3681B463    ACAAGCTTCT AAATTTTTAG GTGCAGGATT AGCTACTTTA GGATTAATTG
I-21_H24_WPC12206B1011  ACAAGCTTCT AAATTTTTAG GTGCAGGATT AGCTACTTTA GGATTAATTG
I-22_H22_WPC1297B348    ACAAGCTTCT AAATTTTTAG GTGCAGGATT AGCTACTTTA GGATTAATTG
I-23_H30_WPC6747B1677   ACAAGCTTCT AAATTTTTAG GTGCAGGATT AGCTACTTTA GGATTAATTG
I-24_H27_WPC1375B464    ACAAGCTTCT AAATTTTTAG GTGCAGGATT AGCTACTTTA GGATTAATTG
I-25_H29_WPC1296B300    ACAAGCTTCT AAATTTTTAG GTGCAGGATT AGCTACTTTA GGATTAATTG
MIRABILIS_WPC1362C749   ACAAGCTTCT AAATTTTTAG GTGCAGGATT AGCTACTTTA GGATTAATTG

                        3851                                              3900
IIb-1_H2_WPC10122B122   GTGCTGGGAT CGGTATCGGT AATGTTTTTG GTTCTTTAAT TATAGGTATT
IIb-2_H3_WPC9464B87     GTGCTGGGAT CGGTATCGGT AATGTTTTTG GTTCTTTAAT TATAGGTATT
IIb-3_H1_WPC7629A1459   GTGCTGGGAT CGGTATCGGT AATGTTTTTG GTTCTTTAAT TATAGGTATT
IIb-4_H12_AY898628_IIb  GTGCTGGGAT CGGTATCGGT AATGTTTTTG GTTCTTTAAT TATAGGTATT
IIa-1_H4_WPC12021A1331  GTGCTGGGAT CGGTATCGGT AATGTTTTTG GTTCTTTAAT TATAGGTATT
IIa-2_H5_WPC10110A1131  GTGCTGGGAT CGGTATCGGT AATGTTTTTG GTTCTTTAAT TATAGGTATT
IIa-3_H6_WPC10257B191   GTGCTGGGAT CGGTATCGGT AATGTTTTTG GTTCTTTAAT TATAGGTATT
IIa-4_H10_WPC15149B1931 GTGCTGGGAT CGGTATCGGT AATGTTTTTG GTTCTTTAAT TATAGGTATT
IIa-5_H8_WPC12043A1407  GTGCTGGGAT CGGTATCGGT AATGTTTTTG GTTCTTTAAT TATAGGTATT
IIa-6_H7_WPC15101D195   GTGCTGGGAT CGGTATCGGT AATGTTTTTG GTTCTTTAAT TATAGGTATT
IIa-7_H11_WPC12203B663  GTGCTGGGAT CGGTATCGGT AATGTTTTTG GTTCTTTAAT TATAGGTATT
IIa-8_H9_WPC6750B374    GTGCTGGGAT CGGTATCGGT AATGTTTTTG GTTCTTTAAT TATAGGTATT
andina_H16_WPC13803B621 GTGCTGGTAT CGGTATCGGT AATGTTTTTG GTTCTTTAAT TATAGGTATT
I-1_H15_WPC3683B77      GTGCTGGTAT CGGTATCGGT AATGTTTTTG GTTCTTTAAT TATAGGTATT
I-2_H36_AY894835_Ia     GTGCTGGTAT CGGTATCGGT AATGTTTTTG GTTCTTTAAT TATAGGTATT
I-3_H35_WPC17708D1797   GTGCTGGTAT CGGTATCGGT AATGTTTTTG GTTCTTTAAT TATAGGTATT
I-4_H14_WPC15943D674    GTGCTGGTAT CGGTATCGGT AATGTTTTTG GTTCTTTAAT TATAGGTATT
I-5_H34_WPC17721D1792   GTGCTGGGAT CGGTATCGGT AATGTTTTTG GTTCTTTAAT TATAGGTATT
I-6_H37_KM177513        GTGCTGGTAT CGGTATCGGT AATGTTTTTG GTTCTTTAAT TATAGGTATT
I-7_H38_M-0182898       GTGCTGGTAT CGGTATCGGT AATGTTTTTG GTTCTTTAAT TATAGGTATT
I-8_H23_WPC10112B1666   GTGCTGGTAT CGGTATCGGT AATGTTTTTG GTTCTTTAAT TATAGGTATT
I-9_H18_WPC6744B3       GTGCTGGTAT CGGTATCGGT AATGTTTTTG GTTCTTTAAT TATAGGTATT
I-10_H25_WPC17703D1808  GTGCTGGTAT CGGTATCGGT AATGTTTTTG GTTCTTTAAT TATAGGTATT
I-11_H26_WPC6629B453    GTGCTGGTAT CGGTATCGGT AATGTTTTTG GTTCTTTAAT TATAGGTATT
I-12_H32_WPC10650A847   GTGCTGGTAT CGGTATCGGT AATGTTTTTG GTTCTTTAAT TATAGGTATT
I-13_H39_063928A        GTGCTGGTAT CGGTATCGGT AATGTTTTTG GTTCTTTAAT TATAGGTATT
I-14_H21_WPC12205B727   GTGCTGGTAT CGGTATCGGT AATGTTTTTG GTTCTTTAAT TATAGGTATT
I-15_H13_WPC12201B967   GTGCTGGTAT CGGTATCGGT AATGTTTTTG GTTCTTTAAT TATAGGTATT
I-16_H33_WPC10375B241   GTGCTGGTAT CGGTATCGGT AATGTTTTTG GTTCTTTAAT TATAGGTATT
I-17_H28_WPC10113B78    GTGCTGGTAT CGGTATCGGT AATGTTTTTG GTTCTTTAAT TATAGGTATT
I-18_H20_WPC15907D16    GTGCTGGTAT CGGTATCGGT AATGTTTTTG GTTCTTTAAT TATAGGTATT
I-19_H19_WPC13841B953   GTGCTGGTAT CGGTATCGGT AATGTTTTTG GTTCTTTAAT TATAGGTATT
I-20_H17_WPC3681B463    GTGCTGGTAT CGGTATCGGT AATGTTTTTG GTTCTTTAAT TATAGGTATT
I-21_H24_WPC12206B1011  GTGCTGGTAT CGGTATCGGT AATGTTTTTG GTTCTTTAAT TATAGGTATT
I-22_H22_WPC1297B348    GTGCTGGTAT CGGTATCGGT AATGTTTTTG GTTCTTTAAT TATAGGTATT
I-23_H30_WPC6747B1677   GTGCTGGTAT CGGTATCGGT AATGTTTTTG GTTCTTTAAT TATAGGTATT
I-24_H27_WPC1375B464    GTGCTGGTAT CGGTATCGGT AATGTTTTTG GTTCTTTAAT TATAGGTATT
I-25_H29_WPC1296B300    GTGCTGGTAT CGGTATCGGT AATGTTTTTG GTTCTTTAAT TATAGGTATT
MIRABILIS_WPC1362C749   GTGCTGGTAT CGGTATCGGT AATGTTTTTG GTTCTTTAAT TATAGGTATT

                        3901                                              3950
IIb-1_H2_WPC10122B122   TCAAGAAATC CTTCTTTACA ACAAGAATTA ATGAGAACTG CTATTTTAGG
IIb-2_H3_WPC9464B87     TCAAGAAATC CTTCTTTACA ACAAGAATTA ATGAGAACTG CTATTTTAGG
IIb-3_H1_WPC7629A1459   TCAAGAAATC CTTCTTTACA ACAAGAATTA ATGAGAACTG CTATTTTAGG
IIb-4_H12_AY898628_IIb  TCAAGAAATC CTTCTTTACA ACAAGAATTA ATGAGAACTG CTATTTTAGG
IIa-1_H4_WPC12021A1331  TCAAGAAATC CTTCTTTACA ACAAGAATTA ATGAGAACTG CTATTTTAGG
IIa-2_H5_WPC10110A1131  TCAAGAAATC CTTCTTTACA ACAAGAATTA ATGAGAACTG CTATTTTAGG
IIa-3_H6_WPC10257B191   TCAAGAAATC CTTCTTTACA ACAAGAATTA ATGAGAACTG CTATTTTAGG
IIa-4_H10_WPC15149B1931 TCAAGAAATC CTTCTTTACA ACAAGAATTA ATGAGAACTG CTATTTTAGG
IIa-5_H8_WPC12043A1407  TCAAGAAATC CTTCTTTACA ACAAGAATTA ATGAGAACTG CTATTTTAGG
IIa-6_H7_WPC15101D195   TCAAGAAATC CTTCTTTACA ACAAGAATTA ATGAGAACTG CTATTTTAGG
IIa-7_H11_WPC12203B663  TCAAGAAATC CTTCTTTACA ACAAGAATTA ATGAGAACTG CTATTTTAGG
IIa-8_H9_WPC6750B374    TCAAGAAATC CTTCTTTACA ACAAAAATTA ATGAGAACTG CTATTTTAGG
andina_H16_WPC13803B621 TCAAGAAATC CTTCTTTACA ACAAGAATTA ATGAGAACTG CTATTTTAGG
I-1_H15_WPC3683B77      TCAAGAAATC CTTCTTTACA ACAAGAATTA ATGAGAACTG CTATTTTAGG
I-2_H36_AY894835_Ia     TCAAGAAATC CTTCTTTACA ACAAGAATTA ATGAGAACTG CTATTTTAGG
I-3_H35_WPC17708D1797   TCAAGAAATC CTTCTTTACA ACAAGAATTA ATGAGAACTG CTATTTTAGG
I-4_H14_WPC15943D674    TCAAGAAATC CTTCTTTACA ACAAGAATTA ATGAGAACTG CTATTTTAGG
I-5_H34_WPC17721D1792   TCAAGAAATC CTTCTTTACA ACAAGAATTA ATGAGAACTG CTATTTTAGG
I-6_H37_KM177513        TCAAGAAATC CTTCTTTACA ACAAGAATTA ATGAGAACTG CTATTTTAGG
I-7_H38_M-0182898       TCAAGAAATC CTTCTTTACA ACAAGAATTA ATGAGAACTG CTATTTTAGG
I-8_H23_WPC10112B1666   TCAAGAAATC CTTCTTTACA ACAAGAATTA ATGAGAACTG CTATTTTAGG
I-9_H18_WPC6744B3       TCAAGAAATC CTTCTTTACA ACAAGAATTA ATGAGAACTG CTATTTTAGG
I-10_H25_WPC17703D1808  TCAAGAAATC CTTCTTTACA ACAAGAATTA ATGAGAACTG CTATTTTAGG
I-11_H26_WPC6629B453    TCAAGAAATC CTTCTTTACA ACAAGAATTA ATGAGAACTG CTATTTTAGG
I-12_H32_WPC10650A847   TCAAGAAATC CTTCTTTACA ACAAGAATTA ATGAGAACTG CTATTTTAGG
I-13_H39_063928A        TCAAGAAATC CTTCTTTACA ACAAGAATTA ATGAGAACTG CTATTTTAGG
I-14_H21_WPC12205B727   TCAAGAAATC CTTCTTTACA ACAAGAATTA ATGAGAACTG CTATTTTAGG
I-15_H13_WPC12201B967   TCAAGAAATC CTTCTTTACA ACAAGAATTA ATGAGAACTG CTATTTTAGG
I-16_H33_WPC10375B241   TCAAGAAATC CTTCTTTACA ACAAGAATTA ATGAGAACTG CTATTTTAGG
I-17_H28_WPC10113B78    TCAAGAAATC CTTCTTTACA ACAAGAATTA ATGAGAACTG CTATTTTAGG
I-18_H20_WPC15907D16    TCAAGAAATC CTTCTTTACA ACAAGAATTA ATGAGAACTG CTATTTTAGG
I-19_H19_WPC13841B953   TCAAGAAATC CTTCTTTACA ACAAGAATTA ATGAGAACTG CTATTTTAGG
I-20_H17_WPC3681B463    TCAAGAAATC CTTCTTTACA ACAAGAATTA ATGAGAACTG CTATTTTAGG
I-21_H24_WPC12206B1011  TCAAGAAATC CTTCTTTACA ACAAGAATTA ATGAGAACTG CTATTTTAGG
I-22_H22_WPC1297B348    TCAAGAAATC CTTCTTTACA ACAAGAATTA ATGAGAACTG CTATTTTAGG
I-23_H30_WPC6747B1677   TCAAGAAATC CTTCTTTACA ACAAGAATTA ATGAGAACTG CTATTTTAGG
I-24_H27_WPC1375B464    TCAAGAAATC CTTCTTTACA ACAAGAATTA ATGAGAACTG CTATTTTAGG
I-25_H29_WPC1296B300    TCAAGAAATC CTTCTTTACA ACAAGAATTA ATGAGAACTG CTATTTTAGG
MIRABILIS_WPC1362C749   TCAAGAAATC CTTCTTTACA ACAAGAATTA ATGAGAACTG CTATTTTAGG

                        3951                                              4000
IIb-1_H2_WPC10122B122   TTTTGCTTTA ACTGAAGCAA TTGCTTTATT CTGTTTAATG ATGGCTTTTT
IIb-2_H3_WPC9464B87     TTTTGCTTTA ACTGAAGCAA TTGCTTTATT CTGTTTAATG ATGGCTTTTT
IIb-3_H1_WPC7629A1459   TTTTGCTTTA ACTGAAGCAA TTGCTTTATT CTGTTTAATG ATGGCTTTTT
IIb-4_H12_AY898628_IIb  TTTTGCTTTA ACTGAAGCAA TTGCTTTATT CTGTTTAATG ATGGCTTTTT
IIa-1_H4_WPC12021A1331  TTTTGCTTTA ACTGAAGCAA TTGCTTTATT CTGTTTAATG ATGGCTTTTT
IIa-2_H5_WPC10110A1131  TTTTGCTTTA ACTGAAGCAA TTGCTTTATT CTGTTTAATG ATGGCTTTTT
IIa-3_H6_WPC10257B191   TTTTGCTTTA ACTGAAGCAA TTGCTTTATT CTGTTTAATG ATGGCTTTTT
IIa-4_H10_WPC15149B1931 TTTTGCTTTA ACTGAAGCAA TTGCTTTATT CTGTTTAATG ATGGCTTTTT
IIa-5_H8_WPC12043A1407  TTTTGCTTTA ACTGAAGCAA TTGCTTTATT CTGTTTAATG ATGGCTTTTT
IIa-6_H7_WPC15101D195   TTTTGCTTTA ACTGAAGCAA TTGCTTTATT CTGTTTAATG ATGGCTTTTT
IIa-7_H11_WPC12203B663  TTTTGCTTTA ACTGAAGCAA TTGCTTTATT CTGTTTAATG ATGGCTTTTT
IIa-8_H9_WPC6750B374    TTTTGCTTTA ACTGAAGCAA TTGCTTTATT CTGTTTAATG ATGGCTTTTT
andina_H16_WPC13803B621 TTTTGCTTTA ACTGAAGCAA TTGCTTTATT CTGTTTAATG ATGGCTTTTT
I-1_H15_WPC3683B77      TTTTGCTTTA ACTGAAGCAA TTGCTTTATT CTGTTTAATG ATGGCTTTTT
I-2_H36_AY894835_Ia     TTTTGCTTTA ACTGAAGCAA TTGCTTTATT CTGTTTAATG ATGGCTTTTT
I-3_H35_WPC17708D1797   TTTTGCTTTA ACTGAAGCAA TTGCTTTATT CTGTTTAATG ATGGCTTTTT
I-4_H14_WPC15943D674    TTTTGCTTTA ACTGAAGCAA TTGCTTTATT CTGTTTAATG ATGGCTTTTT
I-5_H34_WPC17721D1792   TTTTGCTTTA ACTGAAGCAA TTGCTTTATT CTGTTTAATG ATGGCTTTTT
I-6_H37_KM177513        TTTTGCTTTA ACTGAAGCAA TTGCTTTATT CTGTTTAATG ATGGCTTTTT
I-7_H38_M-0182898       TTTTGCTTTA ACTGAAGCAA TTGCTTTATT CTGTTTAATG ATGGCTTTTT
I-8_H23_WPC10112B1666   TTTTGCTTTA ACTGAAGCAA TTGCTTTATT CTGTTTAATG ATGGCTTTTT
I-9_H18_WPC6744B3       TTTTGCTTTA ACTGAAGCAA TTGCTTTATT CTGTTTAATG ATGGCTTTTT
I-10_H25_WPC17703D1808  TTTTGCTTTA ACTGAAGCAA TTGCTTTATT CTGTTTAATG ATGGCTTTTT
I-11_H26_WPC6629B453    TTTTGCTTTA ACTGAAGCAA TTGCTTTATT CTGTTTAATG ATGGCTTTTT
I-12_H32_WPC10650A847   TTTTGCTTTA ACTGAAGCAA TTGCTTTATT CTGTTTAATG ATGGCTTTTT
I-13_H39_063928A        TTTTGCTTTA ACTGAAGCAA TTGCTTTATT CTGTTTAATG ATGGCTTTTT
I-14_H21_WPC12205B727   TTTTGCTTTA ACTGAAGCAA TTGCTTTATT CTGTTTAATG ATGGCTTTTT
I-15_H13_WPC12201B967   TTTTGCTTTA ACTGAAGCAA TTGCTTTATT CTGTTTAATG ATGGCTTTTT
I-16_H33_WPC10375B241   TTTTGCTTTA ACTGAAGCAA TTGCTTTATT CTGTTTAATG ATGGCTTTTT
I-17_H28_WPC10113B78    TTTTGCTTTA ACTGAAGCAA TTGCTTTATT CTGTTTAATG ATGGCTTTTT
I-18_H20_WPC15907D16    TTTTGCTTTA ACTGAAGCAA TTGCTTTATT CTGTTTAATG ATGGCTTTTT
I-19_H19_WPC13841B953   TTTTGCTTTA ACTGAAGCAA TTGCTTTATT CTGTTTAATG ATGGCTTTTT
I-20_H17_WPC3681B463    TTTTGCTTTA ACTGAAGCAA TTGCTTTATT CTGTTTAATG ATGGCTTTTT
I-21_H24_WPC12206B1011  TTTTGCTTTA ACTGAAGCAA TTGCTTTATT CTGTTTAATG ACGGCTTTTT
I-22_H22_WPC1297B348    TTTTGCTTTA ACTGAAGCAA TTGCTTTATT CTGTTTAATG ATGGCTTTTT
I-23_H30_WPC6747B1677   TTTTGCTTTA ACTGAAGCAA TTGCTTTATT CTGTTTAATG ATGGCTTTTT
I-24_H27_WPC1375B464    TTTTGCTTTA ACTGAAGCAA TTGCTTTATT CTGTTTAATG ATGGCTTTTT
I-25_H29_WPC1296B300    TTTTGCTTTA ACTGAAGCAA TTGCTTTATT CTGTTTAATG ATGGCTTTTT
MIRABILIS_WPC1362C749   TTTTGCTTTA ACTGAAGCAA TTGCTTTATT CTGTTTAATG ATGGCTTTTT

                        4001                                              4050
IIb-1_H2_WPC10122B122   TAATTTTATT TGCTTTTTAA TTAAAATTAA ATCCTACAAA ATATAATAAA
IIb-2_H3_WPC9464B87     TAATTTTATT TGCTTTTTAA TTAAAATTAA ATCCTACAAA ATATAATAAA
IIb-3_H1_WPC7629A1459   TAATTTTATT TGCTTTTTAA TTAAAATTAA ATCCTACAAA ATATAATAAA
IIb-4_H12_AY898628_IIb  TAATTTTATT TGCTTTTTAA TTAAAATTAA ATCCTACAAA ATATAATAAA
IIa-1_H4_WPC12021A1331  TAATTTTATT TGCTTTTTAA TTAAAATTAA ATCCTACAAA ATATAATAAA
IIa-2_H5_WPC10110A1131  TAATTTTATT TGCTTTTTAA TTAAAATTAA ATCCTACAAA ATATAATAAA
IIa-3_H6_WPC10257B191   TAATTTTATT TGCTTTTTAA TTAAAATTAA ATCCTACAAA ATATAATAAA
IIa-4_H10_WPC15149B1931 TAATTTTATT TGCTTTTTAA TTAAAATTAA ATCCTACAAA ATATAATAAA
IIa-5_H8_WPC12043A1407  TAATTTTATT TGCTTTTTAA TTAAAATTAA ATCCTACAAA ATATAATAAA
IIa-6_H7_WPC15101D195   TAATTTTATT TGCTTTTTAA TTAAAATTAA ATCCTACAAA ATATAATAAA
IIa-7_H11_WPC12203B663  TAATTTTATT TGCTTTTTAA TTAAAATTAA ATCCTACAAA ATATAATAAA
IIa-8_H9_WPC6750B374    TAATTTTATT TGCTTTTTAA TTAAAATTAA ATCCTACAAA ATATAATAAA
andina_H16_WPC13803B621 TAATTTTATT TGCTTTTTAA TTAAAATTAA ATCCTACAAA ATATAATAAA
I-1_H15_WPC3683B77      TAATTTTATT TGCTTTTTAA TTAAAATTAA ATCCTACAAA ATATAATAAA
I-2_H36_AY894835_Ia     TAATTTTATT TGCTTTTTAA TTAAAATTAA ATCCTACAAA ATATAATAAA
I-3_H35_WPC17708D1797   TAATTTTATT TGCTTTTTAA TTAAAATTAA ATCCTACAAA ATATAATAAA
I-4_H14_WPC15943D674    TAATTTTATT TGCTTTTTAA TTAAAATTAA ATCCTACAAA ATATAATAAA
I-5_H34_WPC17721D1792   TAATTTTATT TGCTTTTTAA TTAAAATTAA ATCCTACAAA ATATAATAAA
I-6_H37_KM177513        TAATTTTATT TGCTTTTTAA TTAAAATTAA ATCCTACAAA ATATAATAAA
I-7_H38_M-0182898       TAATTTTATT TGCTTTTTAA TTAAAATTAA ATCCTACAAA ATATAATAAA
I-8_H23_WPC10112B1666   TAATTTTATT TGCTTTTTAA TTAAAATTAA ATCCTACAAA ATATAATAAA
I-9_H18_WPC6744B3       TAATTTTATT TGCTTTTTAA TTAAAATTAA ATCCTACAAA ATATAATAAA
I-10_H25_WPC17703D1808  TAATTTTATT TGCTTTTTAA TTAAAATTAA ATCCTACAAA ATATAATAAA
I-11_H26_WPC6629B453    TAATTTTATT TGCTTTTTAA TTAAAATTAA ATCCTACAAA ATATAATAAA
I-12_H32_WPC10650A847   TAATTTTATT TGCTTTTTAA TTAAAATTAA ATCCTACAAA ATATAATAAA
I-13_H39_063928A        TAATTTTATT TGCTTTTTAA TTAAAATTAA ATCCTACAAA ATATAATAAA
I-14_H21_WPC12205B727   TAATTTTATT TGCTTTTTAA TTAAAATTAA ATCCTACAAA ATATAATAAA
I-15_H13_WPC12201B967   TAATTTTATT TGCTTTTTAA TTAAAATTAA ATCCTACAAA ATATAATAAA
I-16_H33_WPC10375B241   TAATTTTATT TGCTTTTTAA TTAAAATTAA ATCCTACAAA ATATAATAAA
I-17_H28_WPC10113B78    TAATTTTATT TGCTTTTTAA TTAAAATTAA ATCCTACAAA ATATAATAAA
I-18_H20_WPC15907D16    TAATTTTATT TGCTTTTTAA TTAAAATTAA ATCCTACAAA ATATAATAAA
I-19_H19_WPC13841B953   TAATTTTATT TGCTTTTTAA TTAAAATTAA ATCCTACAAA ATATAATAAA
I-20_H17_WPC3681B463    TAATTTTATT TGCTTTTTAA TTAAAATTAA ATCCTACAAA ATATAATAAA
I-21_H24_WPC12206B1011  TAATTTTATT TGCTTTTTAA TTAAAATTAA ATCCTACAAA ATATAATAAA
I-22_H22_WPC1297B348    TAATTTTATT TGCTTTTTAA TTAAAATTAA ATCCTACAAA ATATAATAAA
I-23_H30_WPC6747B1677   TAATTTTATT TGCTTTTTAA TTAAAATTAA ATCCTACAAA ATATAATAAA
I-24_H27_WPC1375B464    TAATTTTATT TGCTTTTTAA TTAAAATTAA ATCCTACAAA ATATAATAAA
I-25_H29_WPC1296B300    TAATTTTATT TGCTTTTTAA TTAAAATTAA ATCCTACAAA ATATAATAAA
MIRABILIS_WPC1362C749   TAATTTTATT TGCTTTTTAA TTAAAATTAA ATCCTACAAA ATATAATAAA

                        4051                                              4100
IIb-1_H2_WPC10122B122   AATAAATTTT TATTATATTT TTACTTTGTT ACGTAATTAT TTATAGTAAA
IIb-2_H3_WPC9464B87     AATAAATTTT TATTATATTT TTACTTTGTT ACGTAATTAT TTATAGTAAA
IIb-3_H1_WPC7629A1459   AATAAATTTT TATTATATTT TTACTTTGTT ACGTAATTAT TTATAGTAAA
IIb-4_H12_AY898628_IIb  AATAAATTTT TATTATATTT TTACTTTGTT ACGTAATTAT TTATAGTAAA
IIa-1_H4_WPC12021A1331  AATTTATTTT TATTATATTT TTACTTTGTT ACGTAATTAT TTATAGTAAA
IIa-2_H5_WPC10110A1131  AATTTATTTT TATTATATTT TTACTTTGTT ACGTAATTAT TTATAGTAAA
IIa-3_H6_WPC10257B191   AATTTATTTT TATTATATTT TTACTTTGTT ACGTAATTAT TTATAGTAAA
IIa-4_H10_WPC15149B1931 AATTTATTTT TATTATATTT TTACTTTGTT ACGTAATTAT TTATAGTAAA
IIa-5_H8_WPC12043A1407  AATTTATTTT TATTATATTT TTACTTTGTT ACGTAATTAT TTATAGTAAA
IIa-6_H7_WPC15101D195   AATTTATTTT TATTATATTT TTACTTTGTT ACGTAATTAT TTATAGTAAA
IIa-7_H11_WPC12203B663  AATTTATTTT TATTATATTT TTACTTTGTT ACGTAATTAT TTATAGTAAA
IIa-8_H9_WPC6750B374    AATTTATTTT TATTATATTT TTACTTTGTT ACGTAATTAT TTATAGTAAA
andina_H16_WPC13803B621 AATAAATTTT TATTATATTT TTACTTTGTT ACGTAATTAT TTATAGTAAA
I-1_H15_WPC3683B77      AATAAATTTT TATTATATTT TTACTTTGTT ACGTAATTAT TTATAGTAAA
I-2_H36_AY894835_Ia     AATAAATTTT TATTATATTT TTACTTTGTT ACGTAATTAT TTATAGTAAA
I-3_H35_WPC17708D1797   AATAAATTTT TATTATATTT TTACTTTGTT ACGTAATTAT TTATAGTAAA
I-4_H14_WPC15943D674    AATAAATTTT TATTATATTT TTACTTTGTT ACGTAATTAT TTATAGTAAA
I-5_H34_WPC17721D1792   AATAAATTTT TATTATATTT TTACTTTGTT ACGTAATTAT TTATAGTAAA
I-6_H37_KM177513        AATAAATTTT TATTATATTT TTACTTTGTT ACGTAATTAT TTATAGTAAA
I-7_H38_M-0182898       AATAAATTTT TATTATATTT TTACTTTGTT ACGTAATTAT TTATAGTAAA
I-8_H23_WPC10112B1666   AATAAATTTT TATTATATTT TTACTTTGTT ACGTAATTAT TTATAGTAAA
I-9_H18_WPC6744B3       AATAAATTTT TATTATATTT TTACTTTGTT ACGTAATTAT TTATAGTAAA
I-10_H25_WPC17703D1808  AATAAATTTT TATTATATTT TTACTTTGTT ACGTAATTAT TTATAGTAAA
I-11_H26_WPC6629B453    AATAAATTTT TATTATATTT TTACTTTGTT ACGTAATTAT TTATAGTAAA
I-12_H32_WPC10650A847   AATAAATTTT TATTATATTT TTACTTTGTT ACGTAATTAT TTATAGTAAA
I-13_H39_063928A        AATAAATTTT TATTATATTT TTACTTTGTT ACGTAATTAT TTATAGTAAA
I-14_H21_WPC12205B727   AATAAATTTT TATTATATTT TTACTTTGTT ACGTAATTAT TTATAGTAAA
I-15_H13_WPC12201B967   AATAAATTTT TATTATATTT TTACTTTGTT ACGTAATTAT TTATAGTAAA
I-16_H33_WPC10375B241   AATTTATTTT TATTATATTT TTACTTTGTT ACGTAATTAT TTATAGTAAA
I-17_H28_WPC10113B78    AATTTATTTT TATTATATTT TTACTTTGTT ACGTAATTAT TTATAGTAAA
I-18_H20_WPC15907D16    AATTTATTTT TATTATATTT TTACTTTGTT ACGTAATTAT TTATAGTAAA
I-19_H19_WPC13841B953   AATTTATTTT TATTATATTT TTACTTTGTT ACGTAATTAT TTATAGTAAA
I-20_H17_WPC3681B463    AATTTATTTT TATTATATTT TTACTTTGTT ACGTAATTAT TTATAGTAAA
I-21_H24_WPC12206B1011  AATTTATTTT TATTATATTT TTACTTTGTT ACGTAATTAT TTATAGTAAA
I-22_H22_WPC1297B348    AATTTATTTT TATTATATTT TTACTTTGTT ACGTAATTAT TTATAGTAAA
I-23_H30_WPC6747B1677   AATTTATTTT TATTATATTT TTACTTTGTT ACGTAATTAT TTATAGTAAA
I-24_H27_WPC1375B464    AATTTATTTT TATTATATTT TTACTTTGTT ACGTAATTAT TTATAGTAAA
I-25_H29_WPC1296B300    AATTTATTTT TATTATATTT TTACTTTGTT ACGTAATTAT TTATAGTAAA
MIRABILIS_WPC1362C749   AATAAATTTT TATTATATTT TTATTCTGTT ACATAATTAT TTATAGTAAA

                        4101                                              4150
IIb-1_H2_WPC10122B122   TATCTAAATA ATTTAAAAAA AAAAAATATT TATTTTTTTA ATAATATATA
IIb-2_H3_WPC9464B87     TATCTAAATA ATTTAAAAAA AAAAAATATT TATTTTTTTA ATAATATATA
IIb-3_H1_WPC7629A1459   TATCTAAATA ATTTAAAAAA AAAAAATATT TATTTTTTTA ATAATATATA
IIb-4_H12_AY898628_IIb  TATCTAAATA ATTTAAAAAA AAAAAATATT TATTTTTTTA ATAATATATA
IIa-1_H4_WPC12021A1331  TATCTAAATA ATTTAAAAAA AAAAAATATT TATTTTTTTA ATAATATATA
IIa-2_H5_WPC10110A1131  TATCTAAATA ATTTAAAAAA AAAAAATATT TATTTTTTTA ATAATATATA
IIa-3_H6_WPC10257B191   TATCTAAATA ATTTAAAAAA AAAAAATATT TATTTTTTTA ATAATATATA
IIa-4_H10_WPC15149B1931 TATCTAAATA ATTTAAAAAA AAAAAATATT TATTTTTTTA ATAATATATA
IIa-5_H8_WPC12043A1407  TATCTAAATA ATTTAAAAAA AAAAAATATT TATTTTTTTA ATAATATATA
IIa-6_H7_WPC15101D195   TATCTAAATA ATTTAAAAAA AAAAAATATT TATTTTTTTA ATAATATATA
IIa-7_H11_WPC12203B663  TATCTAAATA ATTTAAAAAA AAAAAATATT TATTTTTTTA ATAATATATA
IIa-8_H9_WPC6750B374    TATCTAAATA ATTTAAAAAA AAAAAATATT TATTTTTTTA ATAATATATA
andina_H16_WPC13803B621 TATCTAAATA ATTTAAAAAA AAAAAATATT TATTTTTTTA ATAATATATA
I-1_H15_WPC3683B77      TATCTAAATA ATTTAAAAAA AAAAAATATT TATTTTTTTA ATAATATATA
I-2_H36_AY894835_Ia     TATCTAAATA ATTTAAAAAA AAAAAATATT TATTTTTTTA ATAATATATA
I-3_H35_WPC17708D1797   TATCTAAATA ATTTAAAAAA AAAAAATATT TATTTTTTTA ATAATATATA
I-4_H14_WPC15943D674    TATCTAAATA ATTTAAAAAA AAAAAATATT TATTTTTTTA ATAATATATA
I-5_H34_WPC17721D1792   TATCTAAATA ATTTAAAAAA AAAAAATATT TATTTTTTTA ATAATATATA
I-6_H37_KM177513        TATCTAAATA ATTTAAAAAA AAAAAATATT TATTTTTTTA ATAATATATA
I-7_H38_M-0182898       TATCTAAATA ATTTAAAAAA AAAAAATATT TATTTTTTTA ATAATATATA
I-8_H23_WPC10112B1666   TATCTAAATA ATTTAAAAAA AAAAAATATT TATTTTTTTA ATAATATATA
I-9_H18_WPC6744B3       TATCTAAATA ATTTAAAAAA AAAAAATATT TATTTTTTTA ATAATATATA
I-10_H25_WPC17703D1808  TATCTAAATA ATTTAAAAAA AAAAAATATT TATTTTTTTA ATAATATATA
I-11_H26_WPC6629B453    TATCTAAATA ATTTAAAAAA AAAAAATATT TATTTTTTTA ATAATATATA
I-12_H32_WPC10650A847   TATCTAAATA ATTTAAAAAA AAAAAATATT TATTTTTTTA ATAATATATA
I-13_H39_063928A        TATCTAAATA ATTTAAAAAA AAAAAATATT TATTTTTTTA ATAATATATA
I-14_H21_WPC12205B727   TATCTAAATA ATTTAAAAAA AAAAAATATT TATTTTTTTA ATAATATATA
I-15_H13_WPC12201B967   TATCTAAATA ATTTAAAAAA AAAAAATATT TATTTTTTTA ATAATATATA
I-16_H33_WPC10375B241   TATCTAAATA ATTTAAAAAA AAAAAATATT TATTTTTTTA ATAATATATA
I-17_H28_WPC10113B78    TATCTAAATA ATTTAAAAAA AAAAAATATT TATTTTTTTA ATAATATATA
I-18_H20_WPC15907D16    TATCTAAATA ATTTAAAAAA AAAAAATATT TATTTTTTTA ATAATATATA
I-19_H19_WPC13841B953   TATCTAAATA ATTTAAAAAA AAAAAATATT TATTTTTTTA ATAATATATA
I-20_H17_WPC3681B463    TATCTAAATA ATTTAAAAAA AAAAAATATT TATTTTTTTA ATAATATATA
I-21_H24_WPC12206B1011  TATCTAAATA ATTTAAAAAA AAAAAATATT TATTTTTTTA ATAATATATA
I-22_H22_WPC1297B348    TATCTAAATA ATTTAAAAAA AAAAAATATT TATTTTTTTA ATAATATATA
I-23_H30_WPC6747B1677   TATCTAAATA ATTTAAAAAA AAAAAATATT TATTTTTTTA ATAATATATA
I-24_H27_WPC1375B464    TATCTAAATA ATTTAAAAAA AAAAAATATT TATTTTTTTA ATAATATATA
I-25_H29_WPC1296B300    TATCTAAATA ATTTAAAAAA AAAAAATATT TATTTTTTTA ATAATATATA
MIRABILIS_WPC1362C749   TATCTAAATA ATTTAAAAAA AAAAAATATT TATTTTTTTA ATAATATATA

                        4151                                              4200
IIb-1_H2_WPC10122B122   AAAATTTAAT ATTTATAATT ATTTTTAATT TATGAAAATT TTAAAAAAAT
IIb-2_H3_WPC9464B87     AAAATTTAAT ATTTATAATT ATTTTTAATT TATGAAAATT TTAAAAAAAT
IIb-3_H1_WPC7629A1459   AAAATTTAAT ATTTATAATT ATTTTTAATT TATGAAAATT TTAAAAAAAT
IIb-4_H12_AY898628_IIb  AAAATTTAAT ATTTATAATT ATTTTTAATT TATGAAAATT TTAAAAAAAT
IIa-1_H4_WPC12021A1331  AAAATTTAAT ATTTATAATT ATTTTTAATT TATGAAAATT TTAAAAAAAT
IIa-2_H5_WPC10110A1131  AAAATTTAAT ATTTATAATT ATTTTTAATT TATGAAAATT TTAAAAAAAT
IIa-3_H6_WPC10257B191   AAAATTTAAT ATTTATAATT ATTTTTAATT TATGAAAATT TTAAAAAAAT
IIa-4_H10_WPC15149B1931 AAAATTTAAT ATTTATAATT ATTTTTAATT TATGAAAATT TTAAAAAAAT
IIa-5_H8_WPC12043A1407  AAAATTTAAT ATTTATAATT ATTTTTAATT TATGAAAATT TTAAAAAAAT
IIa-6_H7_WPC15101D195   AAAATTTAAT ATTTATAATT ATTTTTAATT TATGAAAATT TTAAAAAAAT
IIa-7_H11_WPC12203B663  AAAATTTAAT ATTTATAATT ATTTTTAATT TATGAAAATT TTAAAAAAAT
IIa-8_H9_WPC6750B374    AAAATTTAAT ATTTATAATT ATTTTTAATT TATGAAAATT TTAAAAAAAT
andina_H16_WPC13803B621 AAAATTTAAT ATTTATAATT ATTTTTAATT TATGAAAATT TTAAAAAAAT
I-1_H15_WPC3683B77      AAAATTTAAT ATTTATAATT ATTTTTAATT TATGAAAATT TTAAAAAAAT
I-2_H36_AY894835_Ia     AAAATTTAAT ATTTATAATT ATTTTTAATT TATGAAAATT TTAAAAAAAT
I-3_H35_WPC17708D1797   AAAATTTAAT ATTTATAATT ATTTTTAATT TATGAAAATT TTAAAAAAAT
I-4_H14_WPC15943D674    AAAATTTAAT ATTTATAATT ATTTTTAATT TATGAAAATT TTAAAAAAAT
I-5_H34_WPC17721D1792   AAAATTTAAT ATTTATAATT ATTTTTAATT TATGAAAATT TTAAAAAAAT
I-6_H37_KM177513        AAAATTTAAT ATTTATAATT ATTTTTAATT TATGAAAATT TTAAAAAAAT
I-7_H38_M-0182898       AAAATTTAAT ATTTATAATT ATTTTTAATT TATGAAAATT TTAAAAAAAT
I-8_H23_WPC10112B1666   AAAATTTAAT ATTTATAATT ATTTTTAATT TATGAAAATT TTAAAAAAAT
I-9_H18_WPC6744B3       AAAATTTAAT ATTTATAATT ATTTTTAATT TATGAAAATT TTAAAAAAAT
I-10_H25_WPC17703D1808  AAAATTTAAT ATTTATAATT ATTTTTAATT TATGAAAATT TTAAAAAAAT
I-11_H26_WPC6629B453    AAAATTTAAT ATTTATAATT ATTTTTAATT TATGAAAATT TTAAAAAAAT
I-12_H32_WPC10650A847   AAAATTTAAT ATTTATAATT ATTTTTAATT TATGAAAATT TTAAAAAAAT
I-13_H39_063928A        AAAATTTAAT ATTTATAATT ATTTTTAATT TATGAAAATT TTAAAAAAAT
I-14_H21_WPC12205B727   AAAATTTAAT ATTTATAATT ATTTTTAATT TATGAAAATT TTAAAAAAAT
I-15_H13_WPC12201B967   AAAATTTAAT ATTTATAATT ATTTTTAATT TATGAAAATT TTAAAAAAAT
I-16_H33_WPC10375B241   AAAATTTAAT ATTTATAATT ATTTTTAATT TATGAAAATT TTAAAAAAAT
I-17_H28_WPC10113B78    AAAATTTAAT ATTTATAATT ATTTTTAATT TATGAAAATT TTAAAAAAAT
I-18_H20_WPC15907D16    AAAATTTAAT ATTTATAATT ATTTTTAATT TATGAAAATT TTAAAAAAAT
I-19_H19_WPC13841B953   AAAATTTAAT ATTTATAATT ATTTTTAATT TATGAAAATT TTAAAAAAAT
I-20_H17_WPC3681B463    AAAATTTAAT ATTTATAATT ATTTTTAATT TATGAAAATT TTAAAAAAAT
I-21_H24_WPC12206B1011  AAAATTTAAT ATTTATAATT ATTTTTAATT TATGAAAATT TTAAAAAAAT
I-22_H22_WPC1297B348    AAAATTTAAT ATTTATAATT ATTTTTAATT TATGAAAATT TTAAAAAAAT
I-23_H30_WPC6747B1677   AAAATTTAAT ATTTATAATT ATTTTTAATT TATGAAAATT TTAAAAAAAT
I-24_H27_WPC1375B464    AAAATTTAAT ATTTATAATT ATTTTTAATT TATGAAAATT TTAAAAAAAT
I-25_H29_WPC1296B300    AAAATTTAAT ATTTATAATT ATTTTTAATT TATGAAAATT TTAAAAAAAT
MIRABILIS_WPC1362C749   AAAATTTAAT ATTTATAATT ATTTTTAATT TATGAAAATT TTAAAAAAAT

                        4201                                              4250
IIb-1_H2_WPC10122B122   TTAGTCAATA TTTATTACAA ATTTTACCTA TAATAAATTA TACTTTATAT
IIb-2_H3_WPC9464B87     TTAGTCAATA TTTATTACAA ATTTTACCTA TAATAAATTA TACTTTATAT
IIb-3_H1_WPC7629A1459   TTAGTCAATA TTTATTACAA ATTTTACCTA TAATAAATTA TACTTTATAT
IIb-4_H12_AY898628_IIb  TTAGTCAATA TTTATTACAA ATTTTACCTA TAATAAATTA TACTTTATAT
IIa-1_H4_WPC12021A1331  TTAGTCAATA TTTATTACAA ATTTTACCTA TAATAAATTA TACTTTATAT
IIa-2_H5_WPC10110A1131  TTAGTCAATA TTTATTACAA ATTTTACCTA TAATAAATTA TACTTTATAT
IIa-3_H6_WPC10257B191   TTAGTCAATA TTTATTACAA ATTTTACCTA TAATAAATTA TACTTTATAT
IIa-4_H10_WPC15149B1931 TTAGTCAATA TTTATTACAA ATTTTACCTA TAATAAATTA TACTTTATAT
IIa-5_H8_WPC12043A1407  TTAGTCAATA TTTATTACAA ATTTTACCTA TAATAAATTA TACTTTATAT
IIa-6_H7_WPC15101D195   TTAGTCAATA TTTATTACAA ATTTTACCTA TAATAAATTA TACTTTATAT
IIa-7_H11_WPC12203B663  TTAGTCAATA TTTATTACAA ATTTTACCTA TAATAAATTA TACTTTATAT
IIa-8_H9_WPC6750B374    TTAGTCAATA TTTATTACAA ATTTTACCTA TAATAAATTA TACTTTATAT
andina_H16_WPC13803B621 TTAGTCAATA TTTATTACAA ATTTTACCTA TAATAAATTA TACTTTATAT
I-1_H15_WPC3683B77      TTAGTCAATA TTTATTACAA ATTTTACCTA TAATAAATTA TACTTTATAT
I-2_H36_AY894835_Ia     TTAGTCAATA TTTATTACAA ATTTTACCTA TAATAAATTA TACTTTATAT
I-3_H35_WPC17708D1797   TTAGTCAATA TTTATTACAA ATTTTACCTA TAATAAATTA TACTTTATAT
I-4_H14_WPC15943D674    TTAGTCAATA TTTATTACAA ATTTTACCTA TAATAAATTA TACTTTATAT
I-5_H34_WPC17721D1792   TTAGTCAATA TTTATTACAA ATTTTACCTA TAATAAATTA TACTTTATAT
I-6_H37_KM177513        TTAGTCAATA TTTATTACAA ATTTTACCTA TAATAAATTA TACTTTATAT
I-7_H38_M-0182898       TTAGTCAATA TTTATTACAA ATTTTACCTA TAATAAATTA TACTTTATAT
I-8_H23_WPC10112B1666   TTAGTCAATA TTTATTACAA ATTTTACCTA TAATAAATTA TACTTTATAT
I-9_H18_WPC6744B3       TTAGTCAATA TTTATTACAA ATTTTACCTA TAATAAATTA TACTTTATAT
I-10_H25_WPC17703D1808  TTAGTCAATA TTTATTACAA ATTTTACCTA TAATAAATTA TACTTTATAT
I-11_H26_WPC6629B453    TTAGTCAATA TTTATTACAA ATTTTACCTA TAATAAATTA TACTTTATAT
I-12_H32_WPC10650A847   TTAGTCAATA TTTATTACAA ATTTTACCTA TAATAAATTA TACTTTATAT
I-13_H39_063928A        TTAGTCAATA TTTATTACAA ATTTTACCTA TAATAAATTA TACTTTATAT
I-14_H21_WPC12205B727   TTAGTCAATA TTTATTACAA ATTTTACCTA TAATAAATTA TACTTTATAT
I-15_H13_WPC12201B967   TTAGTCAATA TTTATTACAA ATTTTACCTA TAATAAATTA TACTTTATAT
I-16_H33_WPC10375B241   TTAGTCAATA TTTATTACAA ATTTTACCTA TAATAAATTA TACTTTATAT
I-17_H28_WPC10113B78    TTAGTCAATA TTTATTACAA ATTTTACCTA TAATAAATTA TACTTTATAT
I-18_H20_WPC15907D16    TTAGTCAATA TTTATTACAA ATTTTACCTA TAATAAATTA TACTTTATAT
I-19_H19_WPC13841B953   TTAGTCAATA TTTATTACAA ATTTTACCTA TAATAAATTA TACTTTATAT
I-20_H17_WPC3681B463    TTAGTCAATA TTTATTACAA ATTTTACCTA TAATAAATTA TACTTTATAT
I-21_H24_WPC12206B1011  TTAGTCAATA TTTATTACAA ATTTTACCTA TAATAAATTA TACTTTATAT
I-22_H22_WPC1297B348    TTAGTCAATA TTTATTACAA ATTTTACCTA TAATAAATTA TACTTTATAT
I-23_H30_WPC6747B1677   TTAGTCAATA TTTATTACAA ATTTTACCTA TAATAAATTA TACTTTATAT
I-24_H27_WPC1375B464    TTAGTCAATA TTTATTACAA ATTTTACCTA TAATAAATTA TACTTTATAT
I-25_H29_WPC1296B300    TTAGTCAATA TTTATTACAA ATTTTACCTA TAATAAATTA TACTTTATAT
MIRABILIS_WPC1362C749   TTAGTCAATA TTTATTACAA ATTTTACCTA TAATAAATTA TACTTTATAT

                        4251                                              4300
IIb-1_H2_WPC10122B122   AAAAATGAAT TATGTATTAA TATTTATTGA ATTTTTAGTT GAATTAGTTA
IIb-2_H3_WPC9464B87     AAAAATGAAT TATGTATTAA TATTTATTGA ATTTTTAGTT GAATTAGTTA
IIb-3_H1_WPC7629A1459   AAAAATGAAT TATGTATTAA TATTTATTGA ATTTTTAGTT GAATTAGTTA
IIb-4_H12_AY898628_IIb  AAAAATGAAT TATGTATTAA TATTTATTGA ATTTTTAGTT GAATTAGTTA
IIa-1_H4_WPC12021A1331  AAAAATGAAT TATGTATTAA TATTTATTGA ATTTTTAGTT GAATTAGTTA
IIa-2_H5_WPC10110A1131  AAAAATGAAT TATGTATTAA TATTTATTGA ATTTTTAGTT GAATTAGTTA
IIa-3_H6_WPC10257B191   AAAAATGAAT TATGTATTAA TATTTATTGA ATTTTTAGTT GAATTAGTTA
IIa-4_H10_WPC15149B1931 AAAAATGAAT TATGTATTAA TATTTATTGA ATTTTTAGTT GAATTAGTTA
IIa-5_H8_WPC12043A1407  AAAAATGAAT TATGTATTAA TATTTATTGA ATTTTTAGTT GAATTAGTTA
IIa-6_H7_WPC15101D195   AAAAATGAAT TATGTATTAA TATTTATTGA ATTTTTAGTT GAATTAGTTA
IIa-7_H11_WPC12203B663  AAAAATGAAT TATGTATTAA TATTTATTGA ATTTTTAGTT GAATTAGTTA
IIa-8_H9_WPC6750B374    AAAAATGAAT TATGTATTAA TATTTATTGA ATTTTTAGTT GAATTAGTTA
andina_H16_WPC13803B621 AAAAATGAAT TATGTATTAA TATTTATTGA ATTTTTAGTT GAATTAGTTA
I-1_H15_WPC3683B77      AAAAATGAAT TATGTATTAA TATTTATTGA ATTTTTAGTT GAATTAGTTA
I-2_H36_AY894835_Ia     AAAAATGAAT TATGTATTAA TATTTATTGA ATTTTTAGTT GAATTAGTTA
I-3_H35_WPC17708D1797   AAAAATGAAT TATGTATTAA TATTTATTGA ATTTTTAGTT GAATTAGTTA
I-4_H14_WPC15943D674    AAAAATGAAT TATGTATTAA TATTTATTGA ATTTTTAGTT GAATTAGTTA
I-5_H34_WPC17721D1792   AAAAATGAAT TATGTATTAA TATTTATTGA ATTTTTAGTT GAATTAGTTA
I-6_H37_KM177513        AAAAATGAAT TATGTATTAA TATTTATTGA ATTTTTAGTT GAATTAGTTA
I-7_H38_M-0182898       AAAAATGAAT TATGTATTAA TATTTATTGA ATTTTTAGTT GAATTAGTTA
I-8_H23_WPC10112B1666   AAAAATGAAT TATGTATTAA TATTTATTGA ATTTTTAGTT GAATTAGTTA
I-9_H18_WPC6744B3       AAAAATGAAT TATGTATTAA TATTTATTGA ATTTTTAGTT GAATTAGTTA
I-10_H25_WPC17703D1808  AAAAATGAAT TATGTATTAA TATTTATTGA ATTTTTAGTT GAATTAGTTA
I-11_H26_WPC6629B453    AAAAATGAAT TATGTATTAA TATTTATTGA ATTTTTAGTT GAATTAGTTA
I-12_H32_WPC10650A847   AAAAATGAAT TATGTATTAA TATTTATTGA ATTTTTAGTT GAATTAGTTA
I-13_H39_063928A        AAAAATGAAT TATGTATTAA TATTTATTGA ATTTTTAGTT GAATTAGTTA
I-14_H21_WPC12205B727   AAAAATGAAT TATGTATTAA TATTTATTGA ATTTTTAGTT GAATTAGTTA
I-15_H13_WPC12201B967   AAAAATGAAT TATGTATTAA TATTTATTGA ATTTTTAGTT GAATTAGTTA
I-16_H33_WPC10375B241   AAAAATGAAT TATGTATTAA TATTTATTGA ATTTTTAGTT GAATTAGTTA
I-17_H28_WPC10113B78    AAAAATGAAT TATGTATTAA TATTTATTGA ATTTTTAGTT GAATTAGTTA
I-18_H20_WPC15907D16    AAAAATGAAT TATGTATTAA TATTTATTGA ATTTTTAGTT GAATTAGTTA
I-19_H19_WPC13841B953   AAAAATGAAT TATGTATTAA TATTTATTGA ATTTTTAGTT GAATTAGTTA
I-20_H17_WPC3681B463    AAAAATGAAT TATGTATTAA TATTTATTGA ATTTTTAGTT GAATTAGTTA
I-21_H24_WPC12206B1011  AAAAATGAAT TATGTATTAA TATTTATTGA ATTTTTAGTT GAATTAGTTA
I-22_H22_WPC1297B348    AAAAATGAAT TATGTATTAA TATTTATTGA ATTTTTAGTT GAATTAGTTA
I-23_H30_WPC6747B1677   AAAAATGAAT TATGTATTAA TATTTATTGA ATTTTTAGTT GAATTAGTTA
I-24_H27_WPC1375B464    AAAAATGAAT TATGTATTAA TATTTATTGA ATTTTTAGTT GAATTAGTTA
I-25_H29_WPC1296B300    AAAAATGAAT TATGTATTAA TATTTATTGA ATTTTTAGTT GAATTAGTTA
MIRABILIS_WPC1362C749   AAAAATGAAT TATGTATTAA TATTTATTGA ATTTTTAGTT GAATTAGTTA

                        4301                                              4350
IIb-1_H2_WPC10122B122   TAGGTTTTAT TTATATTTGG TGTAGTGATG CTTTAGAATG GTAAATTGAA
IIb-2_H3_WPC9464B87     TAGGTTTTAT TTATATTTGG TGTAGTGATG CTTTAGAATG GTAAATTGAA
IIb-3_H1_WPC7629A1459   TAGGTTTTAT TTATATTTGG TGTAGTGATG CTTTAGAATG GTAAATTGAA
IIb-4_H12_AY898628_IIb  TAGGTTTTAT TTATATTTGG TGTAGTGATG CTTTAGAATG GTAAATTGAA
IIa-1_H4_WPC12021A1331  TAGGTTTTAT TTATATTTGG TGTAGTGATG CTTTAGAATG GTAAATTGAA
IIa-2_H5_WPC10110A1131  TAGGTTTTAT TTATATTTGG TGTAGTGATG CTTTAGAATG GTAAATTGAA
IIa-3_H6_WPC10257B191   TAGGTTTTAT TTATATTTGG TGTAGTGATG CTTTAGAATG GTAAATTGAA
IIa-4_H10_WPC15149B1931 TAGGTTTTAT TTATATTTGG TGTAGTGATG CTTTAGAATG GTAAATTGAA
IIa-5_H8_WPC12043A1407  TAGGTTTTAT TTATATTTGG TGTAGTGATG CTTTAGAATG GTAAATTGAA
IIa-6_H7_WPC15101D195   TAGGTTTTAT TTATATTTGG TGTAGTGATG CTTTAGAATG GTAAATTGAA
IIa-7_H11_WPC12203B663  TAGGTTTTAT TTATATTTGG TGTAGTGATG CTTTAGAATG GTAAATTGAA
IIa-8_H9_WPC6750B374    TAGGTTTTAT TTATATTTGG TGTAGTGATG CTTTAGAATG GTAAATTGAA
andina_H16_WPC13803B621 TAGGTTTTAT TTATATTTGG TGTAGTGATG CTTTAGAATG GTAAATTGAA
I-1_H15_WPC3683B77      TAGGTTTTAT TTATATTTGG TGTAGTGATG CTTTAGAATG GTAAATTGAA
I-2_H36_AY894835_Ia     TAGGTTTTAT TTATATTTGG TGTAGTGATG CTTTAGAATG GTAAATTGAA
I-3_H35_WPC17708D1797   TAGGTTTTAT TTATATTTGG TGTAGTGATG CTTTAGAATG GTAAATTGAA
I-4_H14_WPC15943D674    TAGGTTTTAT TTATATTTGG TGTAGTGATG CTTTAGAATG GTAAATTGAA
I-5_H34_WPC17721D1792   TAGGTTTTAT TTATATTTGG TGTAGTGATG CTTTAGAATG GTAAATTGAA
I-6_H37_KM177513        TAGGTTTTAT TTATATTTGG TGTAGTGATG CTTTAGAATG GTAAATTGAA
I-7_H38_M-0182898       TAGGTTTTAT TTATATTTGG TGTAGTGATG CTTTAGAATG GTAAATTGAA
I-8_H23_WPC10112B1666   TAGGTTTTAT TTATATTTGG TGTAGTGATG CTTTAGAATG GTAAATTGAA
I-9_H18_WPC6744B3       TAGGTTTTAT TTATATTTGG TGTAGTGATG CTTTAGAATG GTAAATTGAA
I-10_H25_WPC17703D1808  TAGGTTTTAT TTATATTTGG TGTAGTGATG CTTTAGAATG GTAAATTGAA
I-11_H26_WPC6629B453    TAGGTTTTAT TTATATTTGG TGTAGTGATG CTTTAGAATG GTAAATTGAA
I-12_H32_WPC10650A847   TAGGTTTTAT TTATATTTGG TGTAGTGATG CTTTAGAATG GTAAATTGAA
I-13_H39_063928A        TAGGTTTTAT TTATATTTGG TGTAGTGATG CTTTAGAATG GTAAATTGAA
I-14_H21_WPC12205B727   TAGGTTTTAT TTATATTTGG TGTAGTGATG CTTTAGAATG GTAAATTGAA
I-15_H13_WPC12201B967   TAGGTTTTAT TTATATTTGG TGTAGTGATG CTTTAGAATG GTAAATTGAA
I-16_H33_WPC10375B241   TAGGTTTTAT TTATATTTGG TGTAGTGATG CTTTAGAATG GTAAATTGAA
I-17_H28_WPC10113B78    TAGGTTTTAT TTATATTTGG TGTAGTGATG CTTTAGAATG GTAAATTGAA
I-18_H20_WPC15907D16    TAGGTTTTAT TTATATTTGG TGTAGTGATG CTTTAGAATG GTAAATTGAA
I-19_H19_WPC13841B953   TAGGTTTTAT TTATATTTGG TGTAGTGATG CTTTAGAATG GTAAATTGAA
I-20_H17_WPC3681B463    TAGGTTTTAT TTATATTTGG TGTAGTGATG CTTTAGAATG GTAAATTGAA
I-21_H24_WPC12206B1011  TAGGTTTTAT TTATATTTGG TGTAGTGATG CTTTAGAATG GTAAATTGAA
I-22_H22_WPC1297B348    TAGGTTTTAT TTATATTTGG TGTAGTGATG CTTTAGAATG GTAAATTGAA
I-23_H30_WPC6747B1677   TAGGTTTTAT TTATATTTGG TGTAGTGATG CTTTAGAATG GTAAATTGAA
I-24_H27_WPC1375B464    TAGGTTTTAT TTATATTTGG TGTAGTGATG CTTTAGAATG GTAAATTGAA
I-25_H29_WPC1296B300    TAGGTTTTAT TTATATTTGG TGTAGTGATG CTTTAGAATG GTAAATTGAA
MIRABILIS_WPC1362C749   TAGGTTTTAT TTATATTTGG TGTAGTGATG CTTTAGAATG GTAAATTGAA

                        4351                                              4400
IIb-1_H2_WPC10122B122   AAAATATAAA TAAAATTTAT TGTTATTATT TTAATAAATC TAATAATTTG
IIb-2_H3_WPC9464B87     AAAATATAAA TAAAATTTAT TGTTATTATT TTAATAAATC TAATAATTTG
IIb-3_H1_WPC7629A1459   AAAATATAAA TAAAATTTAT TGTTATTATT TTAATAAATC TAATAATTTG
IIb-4_H12_AY898628_IIb  AAAATATAAA TAAAATTTAT TGTTATTATT TTAATAAATC TAATAATTTG
IIa-1_H4_WPC12021A1331  AAAATATAAA TAAAATTTAT TGTTATTATT TTAATAAATC TAATAATTTG
IIa-2_H5_WPC10110A1131  AAAATATAAA TAAAATTTAT TGTTATTATT TTAATAAATC TAATAATTTG
IIa-3_H6_WPC10257B191   AAAATATAAA TAAAATTTAT TGTTATTATT TTAATAAATC TAATAATTTG
IIa-4_H10_WPC15149B1931 AAAATATAAA TAAAATTTAT TGTTATTATT TTAATAAATC TAATAATTTG
IIa-5_H8_WPC12043A1407  AAAATATAAA TAAAATTTAT TGTTATTATT TTAATAAATC TAATAATTTG
IIa-6_H7_WPC15101D195   AAAATATAAA TAAAATTTAT TGTTATTATT TTAATAAATC TAATAATTTG
IIa-7_H11_WPC12203B663  AAAATATAAA TAAAATTTAT TGTTATTATT TTAATAAATC TAATAATTTG
IIa-8_H9_WPC6750B374    AAAATATAAA TAAAATTTAT TGTTATTATT TTAATAAATC TAATAATTTG
andina_H16_WPC13803B621 AAAATATAAA TAAAATTTAT TGTTATTATT TTAATAAATC TAATAATTTG
I-1_H15_WPC3683B77      AAAATATAAA TAAAATTTAT TGTTATTATT TTAATAAATC TAATAATTTG
I-2_H36_AY894835_Ia     AAAATATAAA TAAAATTTAT TGTTATTATT TTAATAAATC TAATAATTTG
I-3_H35_WPC17708D1797   AAAATATAAA TAAAATTTAT TGTTATTATT TTAATAAATC TAATAATTTG
I-4_H14_WPC15943D674    AAAATATAAA TAAAATTTAT TGTTATTATT TTAATAAATC TAATAATTTG
I-5_H34_WPC17721D1792   AAAATATAAA TAAAATTTAT TGTTATTATT TTAATAAATC TAATAATTTG
I-6_H37_KM177513        AAAATATAAA TAAAATTTAT TGTTATTATT TTAATAAATC TAATAATTTG
I-7_H38_M-0182898       AAAATATAAA TAAAATTTAT TGTTATTATT TTAATAAATC TAATAATTTG
I-8_H23_WPC10112B1666   AAAATATAAA TAAAATTTAT TGTTATTATT TTAATAAATC TAATAATTTG
I-9_H18_WPC6744B3       AAAATATAAA TAAAATTTAT TGTTATTATT TTAATAAATC TAATAATTTG
I-10_H25_WPC17703D1808  AAAATATAAA TAAAATTTAT TGTTATTATT TTAATAAATC TAATAATTTG
I-11_H26_WPC6629B453    AAAATATAAA TAAAATTTAT TGTTATTATT TTAATAAATC TAATAATTTG
I-12_H32_WPC10650A847   AAAATATAAA TAAAATTTAT TGTTATTATT TTAATAAATC TAATAATTTG
I-13_H39_063928A        AAAATATAAA TAAAATTTAT TGTTATTATT TTAATAAATC TAATAATTTG
I-14_H21_WPC12205B727   AAAATATAAA TAAAATTTAT TGTTATTATT TTAATAAATC TAATAATTTG
I-15_H13_WPC12201B967   AAAATATAAA TAAAATTTAT TGTTATTATT TTAATAAATC TAATAATTTG
I-16_H33_WPC10375B241   AAAATATAAA TAAAATTTAT TGTTATTATT TTAATAAATC TAATAATTTG
I-17_H28_WPC10113B78    AAAATATAAA TAAAATTTAT TGTTATTATT TTAATAAATC TAATAATTTG
I-18_H20_WPC15907D16    AAAATATAAA TAAAATTTAT TGTTATTATT TTAATAAATC TAATAATTTG
I-19_H19_WPC13841B953   AAAATATAAA TAAAATTTAT TGTTATTATT TTAATAAATC TAATAATTTG
I-20_H17_WPC3681B463    AAAATATAAA TAAAATTTAT TGTTATTATT TTAATAAATC TAATAATTTG
I-21_H24_WPC12206B1011  AAAATATAAA TAAAATTTAT TGTTATTATT TTAATAAATC TAATAATTTG
I-22_H22_WPC1297B348    AAAATATAAA TAAAATTTAT TGTTATTATT TTAATAAATC TAATAATTTG
I-23_H30_WPC6747B1677   AAAATATAAA TAAAATTTAT TGTTATTATT TTAATAAATC TAATAATTTG
I-24_H27_WPC1375B464    AAAATATAAA TAAAATTTAT TGTTATTATT TTAATAAATC TAATAATTTG
I-25_H29_WPC1296B300    AAAATATAAA TAAAATTTAT TGTTATTATT TTAATAAATC TAATAATTTG
MIRABILIS_WPC1362C749   AAAATATAAA TAAAATTTAT TGTTATTATT TTAATAAATT CAATAATTTG

                        4401                                              4450
IIb-1_H2_WPC10122B122   GATTTATTAA AAAAAATTAA ATAAATAAAT ATTTTATAAA AAAAA.GATA
IIb-2_H3_WPC9464B87     GATTTATTAA AAAAAATTAA ATAAATAAAT ATTTTATAAA AAAAA.GATA
IIb-3_H1_WPC7629A1459   GATTTATTAA AAAAAATTAA ATAAATAAAT ATTTTATAAA AAAAA.GATA
IIb-4_H12_AY898628_IIb  GATTTATTAA AAAAAATTAA ATAAATAAAT ATTTTATAAA AAAAA.GATA
IIa-1_H4_WPC12021A1331  GATTTATTAA AAAAAATTAA ATAAATAAAT ATTTTATAAA AAAAAAGATA
IIa-2_H5_WPC10110A1131  GATTTATTAA AAAAAATTAA ATAAATAAAT ATTTTATAAA AAAAAAGATA
IIa-3_H6_WPC10257B191   GATTTATTAA AAAAAATTAA ATAAATAAAT ATTTTATAAA AAAAAAGATA
IIa-4_H10_WPC15149B1931 GATTTATTAA AAAAAATTAA ATAAATAAAT ATTTTATAAA AAAAA.GATA
IIa-5_H8_WPC12043A1407  GATTTATTAA AAAAAATTAA ATAAATAAAT ATTTTATAAA AAAAAAGATA
IIa-6_H7_WPC15101D195   GATTTATTAA AAAAAATTAA ATAAATAAAT ATTTTATAAA AAAAAAGATA
IIa-7_H11_WPC12203B663  GATTTATTAA AAAAAATTAA ATAAATAAAT ATTTTATAAA AAAAAAGATA
IIa-8_H9_WPC6750B374    GATTTATTAA AAAAAATTAA ATAAATAAAT ATTTTATAAA AAAAAAGATA
andina_H16_WPC13803B621 GATTTATTAA AAAAAATTAA ATAAATAAAT ATTTTATAAA AAAAA.GATA
I-1_H15_WPC3683B77      GATTTATTAA AAAAAATTAA ATAAATAAAT ATTTTATAAA AAAAA.GATA
I-2_H36_AY894835_Ia     GATTTATTAA AAAAAATTAA ATAAATAAAT ATTTTATAAA AAAAA.GATA
I-3_H35_WPC17708D1797   GATTTATTAA AAAAAATTAA ATAAATAAAT ATTTTATAAA AAAAA.GATA
I-4_H14_WPC15943D674    GATTTATTAA AAAAAATTAA ATAAATAAAT ATTTTATAAA AAAAA.GATA
I-5_H34_WPC17721D1792   GATTTATTAA AAAAAATTAA ATAAATAAAT ATTTTATAAA AAAAA.GATA
I-6_H37_KM177513        GATTTATTAA AAAAAATTAA ATAAATAAAT ATTTTATAAA AAAAA.GATA
I-7_H38_M-0182898       GATTTATTAA AAAAAATTAA ATAAATAAAT ATTTTATAAA AAAAA.GATA
I-8_H23_WPC10112B1666   GATTTATTAA AAAAAATTAA ATAAATAAAT ATTTTATAAA AAAAA.GATA
I-9_H18_WPC6744B3       GATTTATTAA AAAAAATTAA ATAAATAAAT ATTTTATAAA AAAAA.GATA
I-10_H25_WPC17703D1808  GATTTATTAA AAAAAATTAA ATAAATAAAT ATTTTATAAA AAAAA.GATA
I-11_H26_WPC6629B453    GATTTATTAA AAAAAATTAA ATAAATAAAT ATTTTATAAA AAAAA.GATA
I-12_H32_WPC10650A847   GATTTATTAA AAAAAATTAA ATAAATAAAT ATTTTATAAA AAAAA.GATA
I-13_H39_063928A        GATTTATTAA AAAAAATTAA ATAAATAAAT ATTTTATAAA AAAAA.GATA
I-14_H21_WPC12205B727   GATTTATTAA AAAAAATTAA ATAAATAAAT ATTTTATAAA AAAAA.GATA
I-15_H13_WPC12201B967   GATTTATTAA AAAAAATTAA ATAAATAAAT ATTTTATAAA AAAAA.GATA
I-16_H33_WPC10375B241   GATTTATTAA AAAAAATTAA ATAAATAAAT ATTTTATAAA AAAAA.GATA
I-17_H28_WPC10113B78    GATTTATTAA AAAAAATTAA ATAAATAAAT ATTTTATAAA AAAAA.GATA
I-18_H20_WPC15907D16    GATTTATTAA AAAAAATTAA ATAAATAAAT ATTTTATAAA AAAAA.GATA
I-19_H19_WPC13841B953   GATTTATTAA AAAAAATTAA ATAAATAAAT ATTTTATAAA AAAAA.GATA
I-20_H17_WPC3681B463    GATTTATTAA AAAAAATTAA ATAAATAAAT ATTTTATAAA AAAAA.GATA
I-21_H24_WPC12206B1011  GATTTATTAA AAAAAATTAA ATAAATAAAT ATTTTATAAA AAAAA.GATA
I-22_H22_WPC1297B348    GATTTATTAA AAAAAATTAA ATAAATAAAT ATTTTATAAA AAAAA.GATA
I-23_H30_WPC6747B1677   GATTTATTAA AAAAAATTAA ATAAATAAAT ATTTTATAAA AAAAA.GATA
I-24_H27_WPC1375B464    GATTTATTAA AAAAAATTAA ATAAATAAAT ATTTTATAAA AAAAA.GATA
I-25_H29_WPC1296B300    GATTTATTAA AAAAAATTAA ATAAATAAAT ATTTTATAAA AAAAA.GATA
MIRABILIS_WPC1362C749   GATTTATTAA AAAAAA.... .......... .......... ..........

                        4451                                              4500
IIb-1_H2_WPC10122B122   TATTTAAT.. ...GTTAATA ATATTTAAAA ATTTAATAT. ..........
IIb-2_H3_WPC9464B87     TATTTAAT.. ...GTTAATA ATATTTAAAA ATTTAATAT. ..........
IIb-3_H1_WPC7629A1459   TATTTAAT.. ...GTTAATA ATATTTAAAA ATTTAATAT. ..........
IIb-4_H12_AY898628_IIb  TATTTAAT.. ...ATTAAAT TTTTAAATAT TATTAACAT. ..........
IIa-1_H4_WPC12021A1331  TATTTAAT.. ...GTTAATA ATATTTAAAA ATTTAATAT. ..........
IIa-2_H5_WPC10110A1131  TATTTAAT.. ...GTTAATA ATATTTAAAA ATTTAATAT. ..........
IIa-3_H6_WPC10257B191   TATTTAAT.. ...GTTAATA ATATTTAAAA ATTTAATAT. ..........
IIa-4_H10_WPC15149B1931 TATTTAAT.. ...GTTAATA ATATTTAAAA ATTTAATAT. ..........
IIa-5_H8_WPC12043A1407  TATTTAAT.. ...GTTAATA ATATTTAAAA ATTTAATAT. ..........
IIa-6_H7_WPC15101D195   TATTTAAT.. ...GTTAATA ATATTTAAAA ATTTAATAT. ..........
IIa-7_H11_WPC12203B663  TATTTAAT.. ...GTTAATA ATATTTAAAA ATTTAATAT. ..........
IIa-8_H9_WPC6750B374    TATTTAAT.. ...GTTAATA ATATTTAAAA ATTTAATAT. ..........
andina_H16_WPC13803B621 TATTTAAT.. ...GTTAATA ATATTTAAAA ATTTAATAT. ..........
I-1_H15_WPC3683B77      TATTTAAT.. ...GTTAATA ATATTTAAAA ATTTAATAT. ..........
I-2_H36_AY894835_Ia     TATTTAAT.. ...GTTAATA ATATTTAAAA ATTTAATAT. ..........
I-3_H35_WPC17708D1797   TATTTAAT.. ...GTTAATA ATATTTAAAA ATTTAATAT. ..........
I-4_H14_WPC15943D674    TATTTAAT.. ...GTTAATA ATATTTAAAA ATTTAATAT. ..........
I-5_H34_WPC17721D1792   TATTTAAT.. ...GTTAATA ATATTTAAAA ATTTAATAT. ..........
I-6_H37_KM177513        TATTTAATTT AATGTTAATA ATATTTAAAA ATTTAATAT. ..........
I-7_H38_M-0182898       TATTTAAT.. ...GTTAATA ATATTTAAAA ATTTAATATA AAAATTTAAT
I-8_H23_WPC10112B1666   TATTTAAT.. ...GTTAATA ATATTTAAAA ATTTAATAT. ..........
I-9_H18_WPC6744B3       TATTTAAT.. ...GTTAATA ATATTTAAAA ATTTAATAT. ..........
I-10_H25_WPC17703D1808  TATTTAAT.. ...GTTAATA ATATTTAAAA ATTTAATAT. ..........
I-11_H26_WPC6629B453    TATTTAAT.. ...GTTAATA ATATTTAAAA ATTTAATAT. ..........
I-12_H32_WPC10650A847   TATTTAAT.. ...GTTAATA ATATTTAAAA ATTTAATAT. ..........
I-13_H39_063928A        TATTTAAT.. ...GTTAATA ATATTTAAAA ATTTAATAT. ..........
I-14_H21_WPC12205B727   TATTTAAT.. ...GTTAATA ATATTTAAAA ATTTAATAT. ..........
I-15_H13_WPC12201B967   TATTTAAT.. ...GTTAATA ATATTTAAAA ATTTAATAT. ..........
I-16_H33_WPC10375B241   TATTTAAT.. ...GTTAATA ATATTTAAAA ATTTAATAT. ..........
I-17_H28_WPC10113B78    TATTTAAT.. ...GTTAATA ATATTTAAAA ATTTAATAT. ..........
I-18_H20_WPC15907D16    TATTTAAT.. ...GTTAATA ATATTTAAAA ATTTAATAT. ..........
I-19_H19_WPC13841B953   TATTTAAT.. ...GTTAATA ATATTTAAAA ATTTAATAT. ..........
I-20_H17_WPC3681B463    TATTTAAT.. ...GTTAATA ATATTTAAAA ATTTAATAT. ..........
I-21_H24_WPC12206B1011  TATTTAAT.. ...GTTAATA ATATTTAAAA ATTTAATAT. ..........
I-22_H22_WPC1297B348    TATTTAAT.. ...GTTAATA ATATTTAAAA ATTTAATAT. ..........
I-23_H30_WPC6747B1677   TATTTAAT.. ...GTTAATA ATATTTAAAA ATTTAATAT. ..........
I-24_H27_WPC1375B464    TATTTAAT.. ...GTTAATA ATATTTAAAA ATTTAATAT. ..........
I-25_H29_WPC1296B300    TATTTAAT.. ...GTTAATA ATATTTAAAA ATTTAATAT. ..........
MIRABILIS_WPC1362C749   .......... .......... .......... .......AT. ..........

                        4501                                              4550
IIb-1_H2_WPC10122B122   ..TAAATATA TCTTTTTTTT ATAAAATATT TATTATTTAA GTAGAAATAT
IIb-2_H3_WPC9464B87     ..TAAATATA TCTTTTTTTT ATAAAATATT TATTATTTAA GTAGAAATAT
IIb-3_H1_WPC7629A1459   ..TAAATATA TCTTTTTTTT ATAAAATATT TATTATTTAA GTAGAAATAT
IIb-4_H12_AY898628_IIb  ..TAAATATA TCTTTTTTTT ATAAAATATT TATTATTTAA GTAGAAATAT
IIa-1_H4_WPC12021A1331  ..TAAATATA TCTTTTTTTT ATAAAATATT TATTATTTAA GTAGAAATAT
IIa-2_H5_WPC10110A1131  ..TAAATATA TCTTTTTTTT ATAAAATATT TATTATTTAA GTAGAAATAT
IIa-3_H6_WPC10257B191   ..TAAATATA TCTTTTTTTT ATAAAATATT TATTATTTAA GTAGAAATAT
IIa-4_H10_WPC15149B1931 ..TAAATATA TCTTTTTTTT ATAAAATATT TATTATTTAA GTAGAAATAT
IIa-5_H8_WPC12043A1407  ..TAAATATA TCTTTTTTTT ATAAAATATT TATTATTTAA GTAGAAATAT
IIa-6_H7_WPC15101D195   ..TAAATATA TCTTTTTTTT ATAAAATATT TATTATTTAA GTAGAAATAT
IIa-7_H11_WPC12203B663  ..TAAATATA TCTTTTTTTT ATAAAATATT TATTATTTAA GTAGAAATAT
IIa-8_H9_WPC6750B374    ..TAAATATA TCTTTTTTTT ATAAAATATT TATTATTTAA GTAGAAATAT
andina_H16_WPC13803B621 ..TAAATATA TCTTTTTTTT ATAAAATATT TATTATTTAA GTAGAAATAT
I-1_H15_WPC3683B77      ..TAAATATA TCTTTTTTTT ATAAAATATT TATTATTTAA GTAGAAATAT
I-2_H36_AY894835_Ia     ..TAAATATA TCTTTTTTTT ATAAAATATT TATTATTTAA GTAGAAATAT
I-3_H35_WPC17708D1797   ..TAAATATA TCTTTTTTTT ATAAAATATT TATTATTTAA GTAGAAATAT
I-4_H14_WPC15943D674    ..TAAATATA TCTTTTTTTT ATAAAATATT TATTATTTAA GTAGAAATAT
I-5_H34_WPC17721D1792   ..TAAATATA TCTTTTTTTT ATAAAATATT TATTATTTAA GTAGAAATAT
I-6_H37_KM177513        ..TAAATATA TCTTTTTTTT ATAAAATATT TATTATTTAA GTAGAAATAT
I-7_H38_M-0182898       ATTAAATATA TCTTTTTTTT ATAAAATATT TATTATTTAA GTAGAAATAT
I-8_H23_WPC10112B1666   ..TAAATATA TCTTTTTTTT ATAAAATATT TATTATTTAA GTAGAAATAT
I-9_H18_WPC6744B3       ..TAAATATA TCTTTTTTTT ATAAAATATT TATTATTTAA GTAGAAATAT
I-10_H25_WPC17703D1808  ..TAAATATA TCTTTTTTTT ATAAAATATT TATTATTTAA GTAGAAATAT
I-11_H26_WPC6629B453    ..TAAATATA TCTTTTTTTT ATAAAATATT TATTATTTAA GTAGAAATAT
I-12_H32_WPC10650A847   ..TAAATATA TCTTTTTTTT ATAAAATATT TATTATTTAA GTAGAAATAT
I-13_H39_063928A        ..TAAATATA TCTTTTTTTT ATAAAATATT TATTATTTAA GTAGAAATAT
I-14_H21_WPC12205B727   ..TAAATATA TCTTTTTTTT ATAAAATATT TATTATTTAA GTAGAAATAT
I-15_H13_WPC12201B967   ..TAAATATA TCTTTTTTTT ATAAAATATT TATTATTTAA GTAGAAATAT
I-16_H33_WPC10375B241   ..TAAATATA TCTTTTTTTT ATAAAATATT TATTATTTAA GTAGAAATAT
I-17_H28_WPC10113B78    ..TAAATATA TCTTTTTTTT ATAAAATATT TATTATTTAA GTAGAAATAT
I-18_H20_WPC15907D16    ..TAAATATA TCTTTTTTTT ATAAAATATT TATTATTTAA GTAGAAATAT
I-19_H19_WPC13841B953   ..TAAATATA TCTTTTTTTT ATAAAATATT TATTATTTAA GTAGAAATAT
I-20_H17_WPC3681B463    ..TAAATATA TCTTTTTTTT ATAAAATATT TATTATTTAA GTAGAAATAT
I-21_H24_WPC12206B1011  ..TAAATATA TCTTTTTTTT ATAAAATATT TATTATTTAA GTAGAAATAT
I-22_H22_WPC1297B348    ..TAAATATA TCTTTTTTTT ATAAAATATT TATTATTTAA GTAGAAATAT
I-23_H30_WPC6747B1677   ..TAAATATA TCTTTTTTTT ATAAAATATT TATTATTTAA GTAGAAATAT
I-24_H27_WPC1375B464    ..TAAATATA TCTTTTTTTT ATAAAATATT TATTATTTAA GTAGAAATAT
I-25_H29_WPC1296B300    ..TAAATATA TCTTTTTTTT ATAAAATATT TATTATTTAA GTAGAAATAT
MIRABILIS_WPC1362C749   ..TAAATA.. .......... .......... .......... ..ATAAATAT

                        4551                                              4600
IIb-1_H2_WPC10122B122   TTTCGAATAT TTTAAATTTA TTTTATTTTA ATATGTTATT ATTAACTTTA
IIb-2_H3_WPC9464B87     TTTCGAATAT TTTAAATTTA TTTTATTTTA ATATGTTATT ATTAACTTTA
IIb-3_H1_WPC7629A1459   TTTCGAATAT TTTAAATTTA TTTTATTTTA ATATGTTATT ATTAACTTTA
IIb-4_H12_AY898628_IIb  TTTCGAATAT TTTAAATTTA TTTTATTTTA ATATGTTATT ATTAACTTTA
IIa-1_H4_WPC12021A1331  TTTCGAATAT TTTAAATTTA TTTTATTTTA ATATGTTATT ATTAACTTTA
IIa-2_H5_WPC10110A1131  TTTCGAATAT TTTAAATTTA TTTTATTTTA ATATGTTATT ATTAACTTTA
IIa-3_H6_WPC10257B191   TTTCGAATAT TTTAAATTTA TTTTATTTTA ATATGTTATT ATTAACTTTA
IIa-4_H10_WPC15149B1931 TTTCGAATAT TTTAAATTTA TTTTATTTTA ATATGTTATT ATTAACTTTA
IIa-5_H8_WPC12043A1407  TTTCGAATAT TTTAAATTTA TTTTATTTTA ATATGTTATT ATTAACTTTA
IIa-6_H7_WPC15101D195   TTTCGAATAT TTTAAATTTA TTTTATTTTA ATATGTTATT ATTAACTTTA
IIa-7_H11_WPC12203B663  TTTCGAATAT TTTAAATTTA TTTTATTTTA ATATGTTATT ATTAACTTTA
IIa-8_H9_WPC6750B374    TTTCGAATAT TTTAAATTTA TTTTATTTTA ATATGTTATT ATTAACTTTA
andina_H16_WPC13803B621 TTTCGAATAT TTTAAATTTA TTTTATTTTA ATATGTTATT ATTAACTTTA
I-1_H15_WPC3683B77      TTTCGAATAT TTTAAATTTA TTTTATTTTA ATATGTTATT ATTAACTTTA
I-2_H36_AY894835_Ia     TTTCGAATAT TTTAAATTTA TTTTATTTTA ATATGTTATT ATTAACTTTA
I-3_H35_WPC17708D1797   TTTCGAATAT TTTAAATTTA TTTTATTTTA ATATGTTATT ATTAACTTTA
I-4_H14_WPC15943D674    TTTCGAATAT TTTAAATTTA TTTTATTTTA ATATGTTATT ATTAACTTTA
I-5_H34_WPC17721D1792   TTTCGAATAT TTTAAATTTA TTTTATTTTA ATATGTTATT ATTAACTTTA
I-6_H37_KM177513        TTTCGAATAT TTTAAATTTA TTTTATTTTA ATATGTTATT ATTAACTTTA
I-7_H38_M-0182898       TTTCGAATAT TTTAAATTTA TTTTATTTTA ATATGTTATT ATTAACTTTA
I-8_H23_WPC10112B1666   TTTCGAATAT TTTAAATTTA TTTTATTTTA ATATGTTATT ATTAACTTTA
I-9_H18_WPC6744B3       TTTCGAATAT TTTAAATTTA TTTTATTTTA ATATGTTATT ATTAACTTTA
I-10_H25_WPC17703D1808  TTTCGAATAT TTTAAATTTA TTTTATTTTA ATATGTTATT ATTAACTTTA
I-11_H26_WPC6629B453    TTTCGAATAT TTTAAATTTA TTTTATTTTA ATATGTTATT ATTAACTTTA
I-12_H32_WPC10650A847   TTTCGAATAT TTTAAATTTA TTTTATTTTA ATATGTTATT ATTAACTTTA
I-13_H39_063928A        TTTCGAATAT TTTAAATTTA TTTTATTTTA ATATGTTATT ATTAACTTTA
I-14_H21_WPC12205B727   TTTCGAATAT TTTAAATTTA TTTTATTTTA ATATGTTATT ATTAACTTTA
I-15_H13_WPC12201B967   TTTCGAATAT TTTAAATTTA TTTTATTTTA ATATGTTATT ATTAACTTTA
I-16_H33_WPC10375B241   TTTCGAATAT TTTAAATTTA TTTTATTTTA ATATGTTATT ATTAACTTTA
I-17_H28_WPC10113B78    TTTCGAATAT TTTAAATTTA TTTTATTTTA ATATGTTATT ATTAACTTTA
I-18_H20_WPC15907D16    TTTCGAATAT TTTAAATTTA TTTTATTTTA ATATGTTATT ATTAACTTTA
I-19_H19_WPC13841B953   TTTCGAATAT TTTAAATTTA TTTTATTTTA ATATGTTATT ATTAACTTTA
I-20_H17_WPC3681B463    TTTCGAATAT TTTAAATTTA TTTTATTTTA ATATGTTATT ATTAACTTTA
I-21_H24_WPC12206B1011  TTTCGAATAT TTTAAATTTA TTTTATTTTA ATATGTTATT ATTAACTTTA
I-22_H22_WPC1297B348    TTTCGAATAT TTTAAATTTA TTTTATTTTA ATATGTTATT ATTAACTTTA
I-23_H30_WPC6747B1677   TTTCGAATAT TTTAAATTTA TTTTATTTTA ATATGTTATT ATTAACTTTA
I-24_H27_WPC1375B464    TTTCGAATAT TTTAAATTTA TTTTATTTTA ATATGTTATT ATTAACTTTA
I-25_H29_WPC1296B300    TTTCGAATAT TTTAAATTTA TTTTATTTTA ATATGTTATT ATTAACTTTA
MIRABILIS_WPC1362C749   TTTCGAATAT TTTAAATTTA TTTTATTTTA ATATGTTATT ATTAACTTTA

                        4601                                              4650
IIb-1_H2_WPC10122B122   ATTTTTTTAC CTTTTTTAGG TTCAGTAGCA GCTGGACTAT TTGGTTTTTA
IIb-2_H3_WPC9464B87     ATTTTTTTAC CTTTTTTAGG TTCAGTAGCA GCTGGACTAT TTGGTTTTTA
IIb-3_H1_WPC7629A1459   ATTTTTTTAC CTTTTTTAGG TTCAGTAGCA GCTGGACTAT TTGGTTTTTA
IIb-4_H12_AY898628_IIb  ATTTTTTTAC CTTTTTTAGG TTCAGTAGCA GCTGGACTAT TTGGTTTTTA
IIa-1_H4_WPC12021A1331  ATTTTTTTAC CTTTTTTAGG TTCAGTAGCA GCTGGACTAT TTGGTTTTTA
IIa-2_H5_WPC10110A1131  ATTTTTTTAC CTTTTTTAGG TTCAGTAGCA GCTGGACTAT TTGGTTTTTA
IIa-3_H6_WPC10257B191   ATTTTTTTAC CTTTTTTAGG TTCAGTAGCA GCTGGACTAT TTGGTTTTTA
IIa-4_H10_WPC15149B1931 ATTTTTTTAC CTTTTTTAGG TTCAGTAGCA GCTGGACTAT TTGGTTTTTA
IIa-5_H8_WPC12043A1407  ATTTTTTTAC CTTTTTTAGG TTCAGTAGCA GCTGGACTAT TTGGTTTTTA
IIa-6_H7_WPC15101D195   ATTTTTTTAC CTTTTTTAGG TTCAGTAGCA GCTGGACTAT TTGGTTTTTA
IIa-7_H11_WPC12203B663  ATTTTTTTAC CTTTTTTAGG TTCAGTAGCA GCTGGACTAT TTGGTTTTTA
IIa-8_H9_WPC6750B374    ATTTTTTTAC CTTTTTTAGG TTCAGTAGCA GCTGGACTAT TTGGTTTTTA
andina_H16_WPC13803B621 ATTTTTTTAC CTTTTTTAGG TTCAGTAGCA GCTGGACTAT TTGGTTTTTA
I-1_H15_WPC3683B77      ATTTTTTTAC CTTTTTTAGG TTCAGTAGCA GCTGGACTAT TTGGTTTTTA
I-2_H36_AY894835_Ia     ATTTTTTTAC CTTTTTTAGG TTCAGTAGCA GCTGGACTAT TTGGTTTTTA
I-3_H35_WPC17708D1797   ATTTTTTTAC CTTTTTTAGG TTCAGTAGCA GCTGGACTAT TTGGTTTTTA
I-4_H14_WPC15943D674    ATTTTTTTAC CTTTTTTAGG TTCAGTAGCA GCTGGACTAT TTGGTTTTTA
I-5_H34_WPC17721D1792   ATTTTTTTAC CTTTTTTAGG TTCAGTAGCA GCTGGACTAT TTGGTTTTTA
I-6_H37_KM177513        ATTTTTTTAC CTTTTTTAGG TTCAGTAGCA GCTGGACTAT TTGGTTTTTA
I-7_H38_M-0182898       ATTTTTTTAC CTTTTTTAGG TTCAGTAGCA GCTGGACTAT TTGGTTTTTA
I-8_H23_WPC10112B1666   ATTTTTTTAC CTTTTTTAGG TTCAGTAGCA GCTGGACTAT TTGGTTTTTA
I-9_H18_WPC6744B3       ATTTTTTTAC CTTTTTTAGG TTCAGTAGCA GCTGGACTAT TTGGTTTTTA
I-10_H25_WPC17703D1808  ATTTTTTTAC CTTTTTTAGG TTCAGTAGCA GCTGGACTAT TTGGTTTTTA
I-11_H26_WPC6629B453    ATTTTTTTAC CTTTTTTAGG TTCAGTAGCA GCTGGACTAT TTGGTTTTTA
I-12_H32_WPC10650A847   ATTTTTTTAC CTTTTTTAGG TTCAGTAGCA GCTGGACTAT TTGGTTTTTA
I-13_H39_063928A        ATTTTTTTAC CTTTTTTAGG TTCAGTAGCA GCTGGACTAT TTGGTTTTTA
I-14_H21_WPC12205B727   ATTTTTTTAC CTTTTTTAGG TTCAGTAGCA GCTGGACTAT TTGGTTTTTA
I-15_H13_WPC12201B967   ATTTTTTTAC CTTTTTTAGG TTCAGTAGCA GCTGGACTAT TTGGTTTTTA
I-16_H33_WPC10375B241   ATTTTTTTAC CTTTTTTAGG TTCAGTAGCA GCTGGACTAT TTGGTTTTTA
I-17_H28_WPC10113B78    ATTTTTTTAC CTTTTTTAGG TTCAGTAGCA GCTGGACTAT TTGGTTTTTA
I-18_H20_WPC15907D16    ATTTTTTTAC CTTTTTTAGG TTCAGTAGCA GCTGGACTAT TTGGTTTTTA
I-19_H19_WPC13841B953   ATTTTTTTAC CTTTTTTAGG TTCAGTAGCA GCTGGACTAT TTGGTTTTTA
I-20_H17_WPC3681B463    ATTTTTTTAC CTTTTTTAGG TTCAGTAGCA GCTGGACTAT TTGGTTTTTA
I-21_H24_WPC12206B1011  ATTTTTTTAC CTTTTTTAGG TTCAGTAGCA GCTGGACTAT TTGGTTTTTA
I-22_H22_WPC1297B348    ATTTTTTTAC CTTTTTTAGG TTCAGTAGCA GCTGGACTAT TTGGTTTTTA
I-23_H30_WPC6747B1677   ATTTTTTTAC CTTTTTTAGG TTCAGTAGCA GCTGGACTAT TTGGTTTTTA
I-24_H27_WPC1375B464    ATTTTTTTAC CTTTTTTAGG TTCAGTAGCA GCTGGACTAT TTGGTTTTTA
I-25_H29_WPC1296B300    ATTTTTTTAC CTTTTTTAGG TTCAGTAGCA GCTGGACTAT TTGGTTTTTA
MIRABILIS_WPC1362C749   ATTTTTTTAC CTTTTTTAGG TTCAGTAGCA GCTGGACTAT TTGGTTTTTA

                        4651                                              4700
IIb-1_H2_WPC10122B122   TATTGTTAAC AAAAAAAGAA AAAAAAAAAA ATTTTAAACA AAATATTTAT
IIb-2_H3_WPC9464B87     TATTGTTAAC AAAAAAAGAA AAAAAAAAAA ATTTTAAACA AAATATTTAT
IIb-3_H1_WPC7629A1459   TATTGTTAAC AAAAAAAGAA AAAAAAAAAA ATTTTAAACA AAATATTTAT
IIb-4_H12_AY898628_IIb  TATTGTTAAC AAAAAAAGAA AAAAAAAAAA ATTTTAAACA AAATATTTAT
IIa-1_H4_WPC12021A1331  TATTGTTAAC AAAAAAAGAA AAAAAAAAAA ATTTTAAACA AAATATTTAT
IIa-2_H5_WPC10110A1131  TATTGTTAAC AAAAAAAGAA AAAAAAAAAA ATTTTAAACA AAATATTTAT
IIa-3_H6_WPC10257B191   TATTGTTAAC AAAAAAAGAA AAAAAAAAAA ATTTTAAACA AAATATTTAT
IIa-4_H10_WPC15149B1931 TATTGTTAAC AAAAAAAGAA AAAAAAAAAA ATTTTAAACA AAATATTTAT
IIa-5_H8_WPC12043A1407  TATTGTTAAC AAAAAAAGAA AAAAAAAAAA ATTTTAAACA AAATATTTAT
IIa-6_H7_WPC15101D195   TATTGTTAAC AAAAAAAGAA AAAAAAAAAA ATTTTAAACA AAATATTTAT
IIa-7_H11_WPC12203B663  TATTGTTAAC AAAAAAAGAA AAAAAAAAAA ATTTTAAACA AAATATTTAT
IIa-8_H9_WPC6750B374    TATTGTTAAC AAAAAAAGAA AAAAAAAAAA ATTTTAAACA AAATATTTAT
andina_H16_WPC13803B621 TATTGTTAAC AAAAAAAGAA AAAAAAAAAA ATTTTAAACA AAATATTTAT
I-1_H15_WPC3683B77      TATTGTTAAC AAAAAAAGAA AAAAAAAAAA ATTTTAAACA AAATATTTAT
I-2_H36_AY894835_Ia     TATTGTTAAC AAAAAAAGAA AAAAAAAAAA ATTTTAAACA AAATATTTAT
I-3_H35_WPC17708D1797   TATTGTTAAC AAAAAAAGAA AAAAAAAAAA ATTTTAAACA AAATATTTAT
I-4_H14_WPC15943D674    TATTGTTAAC AAAAAAAGAA AAAAAAAAAA ATTTTAAACA AAATATTTAT
I-5_H34_WPC17721D1792   TATTGTTAAC AAAAAAAGAA AAAAAAAAAA ATTTTAAACA AAATATTTAT
I-6_H37_KM177513        TATTGTTAAC AAAAAAAGAA AAAAAAAAAA ATTTTAAACA AAATATTTAT
I-7_H38_M-0182898       TATTGTTAAC AAAAAAAGAA AAAAAAAAAA ATTTTAAACA AAATATTTAT
I-8_H23_WPC10112B1666   TATTGTTAAC AAAAAAAGAA AAAAAAAAAA ATTTTAAACA AAATATTTAT
I-9_H18_WPC6744B3       TATTGTTAAC AAAAAAAGAA AAAAAAAAAA ATTTTAAACA AAATATTTAT
I-10_H25_WPC17703D1808  TATTGTTAAC AAAAAAAGAA AAAAAAAAAA ATTTTAAACA AAATATTTAT
I-11_H26_WPC6629B453    TATTGTTAAC AAAAAAAGAA AAAAAAAAAA ATTTTAAACA AAATATTTAT
I-12_H32_WPC10650A847   TATTGTTAAC AAAAAAAGAA AAAAAAAAAA ATTTTAAACA AAATATTTAT
I-13_H39_063928A        TATTGTTAAC AAAAAAAGAA AAAAAAAAAA ATTTTAAACA AAATATTTAT
I-14_H21_WPC12205B727   TATTGTTAAC AAAAAAAGAA AAAAAAAAAA ATTTTAAACA AAATATTTAT
I-15_H13_WPC12201B967   TATTGTTAAC AAAAAAAGAA AAAAAAAAAA ATTTTAAACA AAATATTTAT
I-16_H33_WPC10375B241   TATTGTTAAC AAAAAAAGAA AAAAAAAAAA ATTTTAAACA AAATATTTAT
I-17_H28_WPC10113B78    TATTGTTAAC AAAAAAAGAA AAAAAAAAAA ATTTTAAACA AAATATTTAT
I-18_H20_WPC15907D16    TATTGTTAAC AAAAAAAGAA AAAAAAAAAA ATTTTAAACA AAATATTTAT
I-19_H19_WPC13841B953   TATTGTTAAC AAAAAAAGAA AAAAAAAAAA ATTTTAAACA AAATATTTAT
I-20_H17_WPC3681B463    TATTGTTAAC AAAAAAAGAA AAAAAAAAAA ATTTTAAACA AAATATTTAT
I-21_H24_WPC12206B1011  TATTGTTAAC AAAAAAAGAA AAAAAAAAAA ATTTTAAACA AAATATTTAT
I-22_H22_WPC1297B348    TATTGTTAAC AAAAAAAGAA AAAAAAAAAA ATTTTAAACA AAATATTTAT
I-23_H30_WPC6747B1677   TATTGTTAAC AAAAAAAGAA AAAAAAAAAA ATTTTAAACA AAATATTTAT
I-24_H27_WPC1375B464    TATTGTTAAC AAAAAAAGAA AAAAAAAAAA ATTTTAAACA AAATATTTAT
I-25_H29_WPC1296B300    TATTGTTAAC AAAAAAAGAA AAAAAAAAAA ATTTTAAACA AAATATTTAT
MIRABILIS_WPC1362C749   TATTGTTAAC AAAAAAAGAA AAAAAAAAAA ATTTTAAACA AAATATTTAT

                        4701                                              4750
IIb-1_H2_WPC10122B122   AAACAACTTT CAAGAAATTC ATTAAAAGCT ATTTTTAATG TTAATTCACA
IIb-2_H3_WPC9464B87     AAACAACTTT CAAGAAATTC ATTAAAAGCT ATTTTTAATG TTAATTCACA
IIb-3_H1_WPC7629A1459   AAACAACTTT CAAGAAATTC ATTAAAAGCT ATTTTTAATG TTAATTCACA
IIb-4_H12_AY898628_IIb  AAACAACTTT CAAGAAATTC ATTAAAAGCT ATTTTTAATG TTAATTCACA
IIa-1_H4_WPC12021A1331  AAACAACTTT CAAGAAATTC ATTAAAAGCT ATTTTTAATG TTAATTCACA
IIa-2_H5_WPC10110A1131  AAACAACTTT CAAGAAATTC ATTAAAAGCT ATTTTTAATG TTAATTCACA
IIa-3_H6_WPC10257B191   AAACAACTTT CAAGAAATTC ATTAAAAGCT ATTTTTAATG TTAATTCACA
IIa-4_H10_WPC15149B1931 AAACAACTTT CAAGAAATTC ATTAAAAGCT ATTTTTAATG TTAATTCACA
IIa-5_H8_WPC12043A1407  AAACAACTTT CAAGAAATTC ATTAAAAGCT ATTTTTAATG TTAATTCACA
IIa-6_H7_WPC15101D195   AAACAACTTT CAAGAAATTC ATTAAAAGCT ATTTTTAATG TTAATTCACA
IIa-7_H11_WPC12203B663  AAACAACTTT CAAGAAATTC ATTAAAAGCT ATTTTTAATG TTAATTCACA
IIa-8_H9_WPC6750B374    AAACAACTTT CAAGAAATTC ATTAAAAGCT ATTTTTAATG TTAATTCACA
andina_H16_WPC13803B621 AAACAACTTT CAAGAAATTC ATTAAAAGCT ATTTTTAATG TTAATTCACA
I-1_H15_WPC3683B77      AAACAACTTT CAAGAAATTC ATTAAAAGCT ATTTTTAATG TTAATTCACA
I-2_H36_AY894835_Ia     AAACAACTTT CAAGAAATTC ATTAAAAGCT ATTTTTAATG TTAATTCACA
I-3_H35_WPC17708D1797   AAACAACTTT CAAGAAATTC ATTAAAAGCT ATTTTTAATG TTAATTCACA
I-4_H14_WPC15943D674    AAACAACTTT CAAGAAATTC ATTAAAAGCT ATTTTTAATG TTAATTCACA
I-5_H34_WPC17721D1792   AAACAACTTT CAAGAAATTC ATTAAAAGCT ATTTTTAATG TTAATTCACA
I-6_H37_KM177513        AAACAACTTT CAAGAAATTC ATTAAAAGCT ATTTTTAATG TTAATTCACA
I-7_H38_M-0182898       AAACAACTTT CAAGAAATTC ATTAAAAGCT ATTTTTAATG TTAATTCACA
I-8_H23_WPC10112B1666   AAACAACTTT CAAGAAATTC ATTAAAAGCT ATTTTTAATG TTAATTCACA
I-9_H18_WPC6744B3       AAACAACTTT CAAGAAATTC ATTAAAAGCT ATTTTTAATG TTAATTCACA
I-10_H25_WPC17703D1808  AAACAACTTT CAAGAAATTC ATTAAAAGCT ATTTTTAATG TTAATTCACA
I-11_H26_WPC6629B453    AAACAACTTT CAAGAAATTC ATTAAAAGCT ATTTTTAATG TTAATTCACA
I-12_H32_WPC10650A847   AAACAACTTT CAAGAAATTC ATTAAAAGCT ATTTTTAATG TTAATTCACA
I-13_H39_063928A        AAACAACTTT CAAGAAATTC ATTAAAAGCT ATTTTTAATG TTAATTCACA
I-14_H21_WPC12205B727   AAACAACTTT CAAGAAATTC ATTAAAAGCT ATTTTTAATG TTAATTCACA
I-15_H13_WPC12201B967   AAACAACTTT CAAGAAATTC ATTAAAAGCT ATTTTTAATG TTAATTCACA
I-16_H33_WPC10375B241   AAACAACTTT CAAGAAATTC ATTAAAAGCT ATTTTTAATG TTAATTCACA
I-17_H28_WPC10113B78    AAACAACTTT CAAGAAATTC ATTAAAAGCT ATTTTTAATG TTAATTCACA
I-18_H20_WPC15907D16    AAACAACTTT CAAGAAATTC ATTAAAAGCT ATTTTTAATG TTAATTCACA
I-19_H19_WPC13841B953   AAACAACTTT CAAGAAATTC ATTAAAAGCT ATTTTTAATG TTAATTCACA
I-20_H17_WPC3681B463    AAACAACTTT CAAGAAATTC ATTAAAAGCT ATTTTTAATG TTAATTCACA
I-21_H24_WPC12206B1011  AAACAACTTT CAAGAAATTC ATTAAAAGCT ATTTTTAATG TTAATTCACA
I-22_H22_WPC1297B348    AAACAACTTT CAAGAAATTC ATTAAAAGCT ATTTTTAATG TTAATTCACA
I-23_H30_WPC6747B1677   AAACAACTTT CAAGAAATTC ATTAAAAGCT ATTTTTAATG TTAATTCACA
I-24_H27_WPC1375B464    AAACAACTTT CAAGAAATTC ATTAAAAGCT ATTTTTAATG TTAATTCACA
I-25_H29_WPC1296B300    AAACAACTTT CAAGAAATTC ATTAAAAGCT ATTTTTAATG TTAATTCACA
MIRABILIS_WPC1362C749   AAACAACTTT CAAGAAATTC ATTAAAAGCT ATTTTTAATG TTAATTCACA

                        4751                                              4800
IIb-1_H2_WPC10122B122   TAAATTTGTT TAAATAAATT TAAAAAAATA AAACTAAAAC AACCTTAACT
IIb-2_H3_WPC9464B87     TAAATTTATT TAAATAAATT TAAAAAAATA AAACTAAAAC AACCTTAACT
IIb-3_H1_WPC7629A1459   TAAATTTATT TAAATAAATT TAAAAAAATA AAACTAAAAC AACCTTAACT
IIb-4_H12_AY898628_IIb  TAAATTTATT TAAATAAATT TAAAAAAATA AAACTAAAAC AACCTTAACT
IIa-1_H4_WPC12021A1331  TAAATTTATT TAAATAAATT TAAAAAAATA AAACTAAAAC AACCTTAACT
IIa-2_H5_WPC10110A1131  TAAATTTATT TAAATAAATT TAAAAAAATA AAACTAAAAC AACCTTAACT
IIa-3_H6_WPC10257B191   TAAATTTATT TAAATAAATT TAAAAAAATA AAACTAAAAC AACCTTAACT
IIa-4_H10_WPC15149B1931 TAAATTTATT TAAATAAATT TAAAAAAATA AAACTAAAAC AACCTTAACT
IIa-5_H8_WPC12043A1407  TAAATTTATT TAAATAAATT TAAAAAAATA AAACTAAAAC AACCTTAACT
IIa-6_H7_WPC15101D195   TAAATTTATT TAAATAAATT TAAAAAAATA AAACTAAAAC AACCTTAACT
IIa-7_H11_WPC12203B663  TAAATTTATT TAAATAAATT TAAAAAAATA AAACTAAAAC AACCTTAACT
IIa-8_H9_WPC6750B374    TAAATTTATT TAAATAAATT TAAAAAAATA AAACTAAAAC AACCTTAACT
andina_H16_WPC13803B621 TAAATTTGTT TAAATAAATT TAAAAAAATA AAACTAAAAC AACCTTAACT
I-1_H15_WPC3683B77      TAAATTTGTT TAAATAAATT TAAAAAAATA AAACTAAAAC AACCTTAACT
I-2_H36_AY894835_Ia     TAAATTTGTT TAAATAAATT TAAAAAAATA AAACTAAAAC AACCTTAACT
I-3_H35_WPC17708D1797   TAAATTTGTT TAAATAAATT TAAAAAAATA AAACTAAAAC AACCTTAACT
I-4_H14_WPC15943D674    TAAATTTGTT TAAATAAATT TAAAAAAATA AAACTAAAAC AACCTTAACT
I-5_H34_WPC17721D1792   TAAATTTGTT TAAATAAATT TAAAAAAATA AAACTAAAAC AACCTTAACT
I-6_H37_KM177513        TAAATTTGTT TAAATAAATT TAAAAAAATA AAACTAAAAC AACCTTAACT
I-7_H38_M-0182898       TAAATTTGTT TAAATAAATT TAAAAAAATA AAACTAAAAC AACCTTAACT
I-8_H23_WPC10112B1666   TAAATTTGTT TAAATAAATT TAAAAAAATA AAACTAAAAC AACCTTAACT
I-9_H18_WPC6744B3       TAAATTTGTT TAAATAAATT TAAAAAAATA AAACTAAAAC AACCTTAACT
I-10_H25_WPC17703D1808  TAAATTTGTT TAAATAAATT TAAAAAAATA AAACTAAAAC AACCTTAACT
I-11_H26_WPC6629B453    TAAATTTGTT TAAATAAATT TAAAAAAATA AAACTAAAAC AACCTTAACT
I-12_H32_WPC10650A847   TAAATTTGTT TAAATAAATT TAAAAAAATA AAACTAAAAC AACCTTAACT
I-13_H39_063928A        TAAATTTGTT TAAATAAATT TAAAAAAATA AAACTAAAAC AACCTTAACT
I-14_H21_WPC12205B727   TAAATTTGTT TAAATAAATT TAAAAAAATA AAACTAAAAC AACCTTAACT
I-15_H13_WPC12201B967   TAAATTTGTT TAAATAAATT TAAAAAAATA AAACTAAAAC AACCTTAACT
I-16_H33_WPC10375B241   TAAATTTGTT TAAATAAATT TAAAAAAATA AAACTAAAAC AACCTTAACT
I-17_H28_WPC10113B78    TAAATTTGTT TAAATAAATT TAAAAAAATA AAACTAAAAC AACCTTAACT
I-18_H20_WPC15907D16    TAAATTTGTT TAAATAAATT TAAAAAAATA AAACTAAAAC AACCTTAACT
I-19_H19_WPC13841B953   TAAATTTGTT TAAATAAATT TAAAAAAATA AAACTAAAAC AACCTTAACT
I-20_H17_WPC3681B463    TAAATTTGTT TAAATAAATT TAAAAAAATA AAACTAAAAC AACCTTAACT
I-21_H24_WPC12206B1011  TAAATTTGTT TAAATAAATT TAAAAAAATA AAACTAAAAC AACCTTAACT
I-22_H22_WPC1297B348    TAAATTTGTT TAAATAAATT TAAAAAAATA AAACTAAAAC AACCTTAACT
I-23_H30_WPC6747B1677   TAAATTTGTT TAAATAAATT TAAAAAAATA AAACTAAAAC AACCTTAACT
I-24_H27_WPC1375B464    TAAATTTGTT TAAATAAATT TAAAAAAATA AAACTAAAAC AACCTTAACT
I-25_H29_WPC1296B300    TAAATTTGTT TAAATAAATT TAAAAAAATA AAACTAAAAC AACCTTAACT
MIRABILIS_WPC1362C749   TAAATTTGTT TAAATAAATT TAAAAAAATA AAACTAAAAC AACCTTAACT

                        4801                                              4850
IIb-1_H2_WPC10122B122   TAATTGGTAG AGTATTAGCC TTCTAAGCTT TAAAATCTTG GTTCGAGTCC
IIb-2_H3_WPC9464B87     TAATTGGTAG AGTATTAGCC TTCTAAGCTT TAAAATCTTG GTTCGAGTCC
IIb-3_H1_WPC7629A1459   TAATTGGTAG AGTATTAGCC TTCTAAGCTT TAAAATCTTG GTTCGAGTCC
IIb-4_H12_AY898628_IIb  TAATTGGTAG AGTATTAGCC TTCTAAGCTT TAAAATCTTG GTTCGAGTCC
IIa-1_H4_WPC12021A1331  TAATTGGTAG AGTATTAGCC TTCTAAGCTT TAAAATCTTG GTTCGAGTCC
IIa-2_H5_WPC10110A1131  TAATTGGTAG AGTATTAGCC TTCTAAGCTT TAAAATCTTG GTTCGAGTCC
IIa-3_H6_WPC10257B191   TAATTGGTAG AGTATTAGCC TTCTAAGCTT TAAAATCTTG GTTCGAGTCC
IIa-4_H10_WPC15149B1931 TAATTGGTAG AGTATTAGCC TTCTAAGCTT TAAAATCTTG GTTCGAGTCC
IIa-5_H8_WPC12043A1407  TAATTGGTAG AGTATTAGCC TTCTAAGCTT TAAAATCTTG GTTCGAGTCC
IIa-6_H7_WPC15101D195   TAATTGGTAG AGTATTAGCC TTCTAAGCTT TAAAATCTTG GTTCGAGTCC
IIa-7_H11_WPC12203B663  TAATTGGTAG AGTATTAGCC TTCTAAGCTT TAAAATCTTG GTTCGAGTCC
IIa-8_H9_WPC6750B374    TAATTGGTAG AGTATTAGCC TTCTAAGCTT TAAAATCTTG GTTCGAGTCC
andina_H16_WPC13803B621 TAATTGGTAG AGTATTAGCC TTCTAAGCTT TAAAATCTTG GTTCGAGTCC
I-1_H15_WPC3683B77      TAATTGGTAG AGTATTAGCC TTCTAAGCTT TAAAATCTTG GTTCGAGTCC
I-2_H36_AY894835_Ia     TAATTGGTAG AGTATTAGCC TTCTAAGCTT TAAAATCTTG GTTCGAGTCC
I-3_H35_WPC17708D1797   TAATTGGTAG AGTATTAGCC TTCTAAGCTT TAAAATCTTG GTTCGAGTCC
I-4_H14_WPC15943D674    TAATTGGTAG AGTATTAGCC TTCTAAGCTT TAAAATCTTG GTTCGAGTCC
I-5_H34_WPC17721D1792   TAATTGGTAG AGTATTAGCC TTCTAAGCTT TAAAATCTTG GTTCGAGTCC
I-6_H37_KM177513        TAATTGGTAG AGTATTAGCC TTCTAAGCTT TAAAATCTTG GTTCGAGTCC
I-7_H38_M-0182898       TAATTGGTAG AGTATTAGCC TTCTAAGCTT TAAAATCTTG GTTCGAGTCC
I-8_H23_WPC10112B1666   TAATTGGTAG AGTATTAGCC TTCTAAGCTT TAAAATCTTG GTTCGAGTCC
I-9_H18_WPC6744B3       TAATTGGTAG AGTATTAGCC TTCTAAGCTT TAAAATCTTG GTTCGAGTCC
I-10_H25_WPC17703D1808  TAATTGGTAG AGTATTAGCC TTCTAAGCTT TAAAATCTTG GTTCGAGTCC
I-11_H26_WPC6629B453    TAATTGGTAG AGTATTAGCC TTCTAAGCTT TAAAATCTTG GTTCGAGTCC
I-12_H32_WPC10650A847   TAATTGGTAG AGTATTAGCC TTCTAAGCTT TAAAATCTTG GTTCGAGTCC
I-13_H39_063928A        TAATTGGTAG AGTATTAGCC TTCTAAGCTT TAAAATCTTG GTTCGAGTCC
I-14_H21_WPC12205B727   TAATTGGTAG AGTATTAGCC TTCTAAGCTT TAAAATCTTG GTTCGAGTCC
I-15_H13_WPC12201B967   TAATTGGTAG AGTATTAGCC TTCTAAGCTT TAAAATCTTG GTTCGAGTCC
I-16_H33_WPC10375B241   TAATTGGTAG AGTATTAGCC TTCTAAGCTT TAAAATCTTG GTTCGAGTCC
I-17_H28_WPC10113B78    TAATTGGTAG AGTATTAGCC TTCTAAGCTT TAAAATCTTG GTTCGAGTCC
I-18_H20_WPC15907D16    TAATTGGTAG AGTATTAGCC TTCTAAGCTT TAAAATCTTG GTTCGAGTCC
I-19_H19_WPC13841B953   TAATTGGTAG AGTATTAGCC TTCTAAGCTT TAAAATCTTG GTTCGAGTCC
I-20_H17_WPC3681B463    TAATTGGTAG AGTATTAGCC TTCTAAGCTT TAAAATCTTG GTTCGAGTCC
I-21_H24_WPC12206B1011  TAATTGGTAG AGTATTAGCC TTCTAAGCTT TAAAATCTTG GTTCGAGTCC
I-22_H22_WPC1297B348    TAATTGGTAG AGTATTAGCC TTCTAAGCTT TAAAATCTTG GTTCGAGTCC
I-23_H30_WPC6747B1677   TAATTGGTAG AGTATTAGCC TTCTAAGCTT TAAAATCTTG GTTCGAGTCC
I-24_H27_WPC1375B464    TAATTGGTAG AGTATTAGCC TTCTAAGCTT TAAAATCTTG GTTCGAGTCC
I-25_H29_WPC1296B300    TAATTGGTAG AGTATTAGCC TTCTAAGCTT TAAAATCTTG GTTCGAGTCC
MIRABILIS_WPC1362C749   TAATTGGTAG AGTATTAGCC TTCTAAGCTT TAAAATCTTG GTTCGAGTCC

                        4851                                              4900
IIb-1_H2_WPC10122B122   AAGAGGTTGT AAACAGTTTT ATTTAAAAAA AAAA.TTAAA TTAATTTTAT
IIb-2_H3_WPC9464B87     AAGAGGTTGT AAACAGTTTT ATTTAAAAAA AAA.TTTAAA TTAATTTTAT
IIb-3_H1_WPC7629A1459   AAGAGGTTGT AAACAGTTTT ATTTAAAAAA AAA.TTTAAA TTAATTTTAT
IIb-4_H12_AY898628_IIb  AAGAGGTTGT AAACAGTTTT ATTTAAAAAA AAA.TTTAAA TTAATTTTAT
IIa-1_H4_WPC12021A1331  AAGAGGTTGT AAACAGTTTT ATTTAAAAAA AAA.TTTAAA TTAATTTTAT
IIa-2_H5_WPC10110A1131  AAGAGGTTGT AAACAGTTTT ATTTAAAAAA AAA.TTTAAA TTAATTTTAT
IIa-3_H6_WPC10257B191   AAGAGGTTGT AAACAGTTTT ATTTAAAAAA AAA.TTTAAA TTAATTTTAT
IIa-4_H10_WPC15149B1931 AAGAGGTTGT AAACAGTTTT ATTTAAAAAA AAA.TTTAAA TTAATTTTAT
IIa-5_H8_WPC12043A1407  AAGAGGTTGT AAACAGTTTT ATTTAAAAAA AAA.TTTAAA TTAATTTTAT
IIa-6_H7_WPC15101D195   AAGAGGTTGT AAACAGTTTT ATTTAAAAAA AAA.TTTAAA TTAATTTTAT
IIa-7_H11_WPC12203B663  AAGAGGTTGT AAACAGTTTT ATTTAAAAAA AAA.TTTAAA TTAATTTTAT
IIa-8_H9_WPC6750B374    AAGAGGTTGT AAACAGTTTT ATTTAAAAAA AAA.TTTAAA TTAATTTTAT
andina_H16_WPC13803B621 AAGAGGTTGT AAACAGTTTT ATTTAAAAAA AAAA.TTAAA TTAATTTTAT
I-1_H15_WPC3683B77      AAGAGGTTGT AAACAGTTTT ATTTAAAAAA AAAA.TTAAA TTAATTTTAT
I-2_H36_AY894835_Ia     AAGAGGTTGT AAACAGTTTT ATTTAAAAAA AAAA.TTAAA TTAATTTTAT
I-3_H35_WPC17708D1797   AAGAGGTTGT AAACAGTTTT ATTTAAAAAA AAAA.TTAAA TTAATTTTAT
I-4_H14_WPC15943D674    AAGAGGTTGT AAACAGTTTT ATTTAAAAAA AAAAATTAAA TTAATTTTAT
I-5_H34_WPC17721D1792   AAGAGGTTGT AAACAGTTTT ATTTAAAAAA AAAA.TTAAA TTAATTTTAT
I-6_H37_KM177513        AAGAGGTTGT AAACAGTTTT ATTTAAAAAA AAAA.TTAAA TTAATTTTAT
I-7_H38_M-0182898       AAGAGGTTGT AAACAGTTTT ATTTAAAAAA AAAA.TTAAA TTAATTTTAT
I-8_H23_WPC10112B1666   AAGAGGTTGT AAACAGTTTT ATTTAAAAAA AAAA.TTAAA TTAATTTTAT
I-9_H18_WPC6744B3       AAGAGGTTGT AAACAGTTTT ATTTAAAAAA AAAA.TTAAA TTAATTTTAT
I-10_H25_WPC17703D1808  AAGAGGTTGT AAACAGTTTT ATTTAAAAAA AAAA.TTAAA TTAATTTTAT
I-11_H26_WPC6629B453    AAGAGGTTGT AAACAGTTTT ATTTAAAAAA AAAA.TTAAA TTAATTTTAT
I-12_H32_WPC10650A847   AAGAGGTTGT AAACAGTTTT ATTTAAAAAA AAAA.TTAAA TTAATTTTAT
I-13_H39_063928A        AAGAGGTTGT AAACAGTTTT ATTTAAAAAA AAAA.TTAAA TTAATTTTAT
I-14_H21_WPC12205B727   AAGAGGTTGT AAACAGTTTT ATTTAAAAAA AAAA.TTAAA TTAATTTTAT
I-15_H13_WPC12201B967   AAGAGGTTGT AAACAGTTTT ATTTAAAAAA AAAA.TTAAA TTAATTTTAT
I-16_H33_WPC10375B241   AAGAGGTTGT AAACAGTTTT ATTTAAAAAA AAAA.TTAAA TTAATTTTAT
I-17_H28_WPC10113B78    AAGAGGTTGT AAACAGTTTT ATTTAAAAAA AAAA.TTAAA TTAATTTTAT
I-18_H20_WPC15907D16    AAGAGGTTGT AAACAGTTTT ATTTAAAAAA AAAA.TTAAA TTAATTTTAT
I-19_H19_WPC13841B953   AAGAGGTTGT AAACAGTTTT ATTTAAAAAA AAAA.TTAAA TTAATTTTAT
I-20_H17_WPC3681B463    AAGAGGTTGT AAACAGTTTT ATTTAAAAAA AAAA.TTAAA TTAATTTCAT
I-21_H24_WPC12206B1011  AAGAGGTTGT AAACAGTTTT ATTTAAAAAA AAAA.TTAAA TTAATTTTAT
I-22_H22_WPC1297B348    AAGAGGTTGT AAACAGTTTT ATTTAAAAAA AAAA.TTAAA TTAATTTTAT
I-23_H30_WPC6747B1677   AAGAGGTTGT AAACAGTTTT ATTTAAAAAA AAAA.TTAAA TTAATTTTAT
I-24_H27_WPC1375B464    AAGAGGTTGT AAACAGTTTT ATTTAAAAAA AAAA.TTAAA TTAATTTTAT
I-25_H29_WPC1296B300    AAGAGGTTGT AAACAGTTTT ATTTAAAAAA AAAA.TTAAA TTAATTTTAT
MIRABILIS_WPC1362C749   AAGAGGTTGT AAACAGTTTT ATTTAAAAAA AAAATTTAAA TTAATTTTAT

                        4901                                              4950
IIb-1_H2_WPC10122B122   TAAGTAAAAA TAATTTAATA TTAAAAAATA TAAAAAAGAA AATACATTAT
IIb-2_H3_WPC9464B87     TAAGTAAAAA TAATTTAATA TTAAAAAATA TAAAAAAGAA AATACATTAT
IIb-3_H1_WPC7629A1459   TAAGTAAAAA TAATTTAATA TTAAAAAATA TAAAAAAGAA AATACATTAT
IIb-4_H12_AY898628_IIb  TAAGTAAAAA TAATTTAATA TTAAAAAATA TAAAAAAGAA AATACATTAT
IIa-1_H4_WPC12021A1331  TAAGTAAAAA TAATTTAATA TTAAAAAATA TAAAAAAGAA AATACATTAT
IIa-2_H5_WPC10110A1131  TAAGTAAAAA TAATTTAATA TTAAAAAATA TAAAAAAGAA AATACATTAT
IIa-3_H6_WPC10257B191   TAAGTAAAAA TAATTTAATA TTAAAAAATA TAAAAAAGAA AATACATTAT
IIa-4_H10_WPC15149B1931 TAAGTAAAAA TAATTTAATA TTAAAAAATA TAAAAAAGAA AATACATTAT
IIa-5_H8_WPC12043A1407  TAAGTAAAAA TAATTTAATA TTAAAAAATA TAAAAAAGAA AATACATTAT
IIa-6_H7_WPC15101D195   TAAGTAAAAA TAATTTAATA TTAAAAAATA TAAAAAAGAA AATACATTAT
IIa-7_H11_WPC12203B663  TAAGTAAAAA TAATTTAATA TTAAAAAATA TAAAAAAGAA AATACATTAT
IIa-8_H9_WPC6750B374    TAAGTAAAAA TAATTTAATA TTAAAAAATA TAAAAAAGAA AATACATTAT
andina_H16_WPC13803B621 TAAGTAAAAA TAATTTAATA TTAAAAAATA TAAAAAAGAA AATACATTAT
I-1_H15_WPC3683B77      TAAGTAAAAA TAATTTAATA TTAAAAAATA TAAAAAAGAA AATACATTAT
I-2_H36_AY894835_Ia     TAAGTAAAAA TAATTTAATA TTAAAAAATA TAAAAAAGAA AATACATTAT
I-3_H35_WPC17708D1797   TAAGTAAAAA TAATTTAATA TTAAAAAATA TAAAAAAGAA AATACATTAT
I-4_H14_WPC15943D674    TAAGTAAAAA TAATTTAATA TTAAAAAATA TAAAAAAGAA AATACATTAT
I-5_H34_WPC17721D1792   TAAGTAAAAA TAATTTAATA TTAAAAAATA TAAAAAAGAA AATACATTAT
I-6_H37_KM177513        TAAGTAAAAA TAATTTAATA TTAAAAAATA TAAAAAAGAA AATACATTAT
I-7_H38_M-0182898       TAAGTAAAAA TAATTTAATA TTAAAAAATA TAAAAAAGAA AATACATTAT
I-8_H23_WPC10112B1666   TAAGTAAAAA TAATTTAATA TTAAAAAATA TAAAAAAGAA AATACATTAT
I-9_H18_WPC6744B3       TAAGTAAAAA TAATTTAATA TTAAAAAATA TAAAAAAGAA AATACATTAT
I-10_H25_WPC17703D1808  TAAGTAAAAA TAATTTAATA TTAAAAAATA TAAAAAAGAA AATACATTAT
I-11_H26_WPC6629B453    TAAGTAAAAA TAATTTAATA TTAAAAAATA TAAAAAAGAA AATACATTAT
I-12_H32_WPC10650A847   TAAGTAAAAA TAATTTAATA TTAAAAAATA TAAAAAAGAA AATACATTAT
I-13_H39_063928A        TAAGTAAAAA TAATTTAATA TTAAAAAATA TAAAAAAGAA AATACATTAT
I-14_H21_WPC12205B727   TAAGTAAAAA TAATTTAATA TTAAAAAATA TAAAAAAGAA AATACATTAT
I-15_H13_WPC12201B967   TAAGTAAAAA TAATTTAATA TTAAAAAATA TAAAAAAGAA AATACATTAT
I-16_H33_WPC10375B241   TAAGTAAAAA TAATTTAATA TTAAAAAATA TAAAAAAGAA AATACATTAT
I-17_H28_WPC10113B78    TAAGTAAAAA TAATTTAATA TTAAAAAATA TAAAAAAGAA AATACATTAT
I-18_H20_WPC15907D16    TAAGTAAAAA TAATTTAATA TTAAAAAATA TAAAAAAGAA AATACATTAT
I-19_H19_WPC13841B953   TAAGTAAAAA TAATTTAATA TTAAAAAATA TAAAAAAGAA AATACATTAT
I-20_H17_WPC3681B463    TAAGTAAAAA TAATTTAATA TTAAAAAATA TAAAAAAGAA AATACATTAT
I-21_H24_WPC12206B1011  TAAGTAAAAA TAATTTAATA TTAAAAAATA TAAAAAAGAA AATACATTAT
I-22_H22_WPC1297B348    TAAGTAAAAA TAATTTAATA TTAAAAAATA TAAAAAAGAA AATACATTAT
I-23_H30_WPC6747B1677   TAAGTAAAAA TAATTTAATA TTAAAAAATA TAAAAAAGAA AATACATTAT
I-24_H27_WPC1375B464    TAAGTAAAAA TAATTTAATA TTAAAAAATA TAAAAAAGAA AATACATTAT
I-25_H29_WPC1296B300    TAAGTAAAAA TAATTTAATA TTAAAAAATA TAAAAAAGAA AATACATTAT
MIRABILIS_WPC1362C749   TAAGTAAAAA TAATTAAATA TTAAAAAATA TAAAAAAGAA AATACGTTAT

                        4951                                              5000
IIb-1_H2_WPC10122B122   TTTACTTTGT CTGTCATTAT AAATATTTAT TAAATATAAA ATAAAAATAA
IIb-2_H3_WPC9464B87     TTTACTTTGT CTATCATTAT AAATATTTAT TAAATATAAA ATAAAAATAA
IIb-3_H1_WPC7629A1459   TTTACTTTGT CTATCATTAT AAATATTTAT TAAATATAAA ATAAAAATAA
IIb-4_H12_AY898628_IIb  TTTACTTTGT CTATCATTAT AAATATTTAT TAAATATAAA ATAAAAATAA
IIa-1_H4_WPC12021A1331  TTTACTTTGT CTGTCATTAT AAATATTTAT TAAATATAAA ATAAAAATAA
IIa-2_H5_WPC10110A1131  TTTACTTTGT CTGTCATTAT AAATATTTAT TAAATATAAA ATAAAAATAA
IIa-3_H6_WPC10257B191   TTTACTTTGT CTGTCATTAT AAATATTTAT TAAATATAAA ATAAAAATAA
IIa-4_H10_WPC15149B1931 TTTACTTTGT CTGTCATTAT AAATATTTAT TAAATATAAA ATAAAAATAA
IIa-5_H8_WPC12043A1407  TTTACTTTGT CTGTCATTAT AAATATTTAT TAAATATAAA ATAAAAATAA
IIa-6_H7_WPC15101D195   TTTACTTTGT CTGTCATTAT AAATATTTAT TAAATATAAA ATAAAAATAT
IIa-7_H11_WPC12203B663  TTTACTTTGT CTGTCATTAT AAATATTTAT TAAATATAAA ATAAAAATAT
IIa-8_H9_WPC6750B374    TTTACTTTGT CTGTCATTAT AAATATTTAT TAAATATAAA ATAAAAATAT
andina_H16_WPC13803B621 TTTACTTTGT CTGTCATTAT AAATATTTAT TAAATATAAA ATAAAAATAA
I-1_H15_WPC3683B77      TTTACTTTGT CTGTCATTAT AAATATTTAT TAAATATAAA ATAAAAATAT
I-2_H36_AY894835_Ia     TTTACTTTGT CTGTCATTAT AAATATTTAT TAAATATAAA ATAAAAATAT
I-3_H35_WPC17708D1797   TTTACTTTGT CTGTCATTAT AAATATTTAT TAAATATAAA ATAAAAATAT
I-4_H14_WPC15943D674    TTTACTTTGT CTGTCATTAT AAATATTTAT TAAATATAAA ATAAAAATAT
I-5_H34_WPC17721D1792   TTTACTTTGT CTGTCATTAT AAATATTTAT TAAATATAAA ATAAAAATAT
I-6_H37_KM177513        TTTACTTTGT CTGTCATTAT AAATATTTAT TAAATATAAA ATAAAAATAA
I-7_H38_M-0182898       TTTACTTTGT CTGTCATTAT AAATATTTAT TAAATATAAA ATAAAAATAA
I-8_H23_WPC10112B1666   TTTACTTTGT CTGTCATTAT AAATATTTAT TAAATATAAA ATAAAAATAA
I-9_H18_WPC6744B3       TTTACTTTGT CTGTCATTAT AAATATTTAT TAAATATAAA ATAAAAATAA
I-10_H25_WPC17703D1808  TTTACTTTGT CTGTCATTAT AAATATTTAT TAAATATAAA ATAAAAATAA
I-11_H26_WPC6629B453    TTTACTTTGT CTGTCATTAT AAATATTTAT TAAATATAAA ATAAAAATAA
I-12_H32_WPC10650A847   TTTACTTTGT CTGTCATTAT AAATATTTAT TAAATATAAA ATAAAAATAT
I-13_H39_063928A        TTTACTTTGT CTGTCATTAT AAATATTTAT TAAATATAAA ATAAAAATAT
I-14_H21_WPC12205B727   TTTACTTTGT CTGTCATTAT AAATATTTAT TAAATATAAA ATAAAAATAT
I-15_H13_WPC12201B967   TTTACTTTGT CTGTCATTAT AAATATTTAT TAAATATAAA ATAAAAATAT
I-16_H33_WPC10375B241   TTTACTTTGT CTGTCATTAT AAATATTTAT TAAATATAAA ATAAAAATAT
I-17_H28_WPC10113B78    TTTACTTTGT CTGTCATTAT AAATATTTAT TAAATATAAA ATAAAAATAT
I-18_H20_WPC15907D16    TTTACTTTGT CTGTCATTAT AAATATTTAT TAAATATAAA ATAAAAATAT
I-19_H19_WPC13841B953   TTTACTTTGT CTGTCATTAT AAATATTTAT TAAATATAAA ATAAAAATAT
I-20_H17_WPC3681B463    TTTACTTTGT CTGTCATTAT AAATATTTAT TAAATATAAA ATAAAAATAT
I-21_H24_WPC12206B1011  TTTACTTTGT CTGTCATTAT AAATATTTAT TAAATATAAA ATAAAAATAT
I-22_H22_WPC1297B348    TTTACTTTGT CTGTCATTAT AAATATTTAT TAAATATAAA ATAAAAATAA
I-23_H30_WPC6747B1677   TTTACTTTGT CTGTCATTAT AAATATTTAT TAAATATAAA ATAAAAATAA
I-24_H27_WPC1375B464    TTTACTTTGT CTGTCATTAT AAATATTTAT TAAATATAAA ATAAAAATAA
I-25_H29_WPC1296B300    TTTACTTTGT CTGTCATTAT AAATATTTAT TAAATATAAA ATAAAAATAA
MIRABILIS_WPC1362C749   TTTACTTTGT TTGTCATTAT AAATATTTAT TAAATATAAA ATAAAAATAT

                        5001                                              5050
IIb-1_H2_WPC10122B122   TATTTTTATT TTATATTTAA TAAATATTTA TAATGATAAT AAATTAATTT
IIb-2_H3_WPC9464B87     TATTTTTATT TTATATTTAA TAAATATTTA TAATGATAAT AAATTAATTT
IIb-3_H1_WPC7629A1459   TATTTTTATT TTATATTTAA TAAATATTTA TAATGATAAT AAATTAATTT
IIb-4_H12_AY898628_IIb  TATTTTTATT TTATATTTAA TAAATATTTA TAATGATAAT AAATTAATTT
IIa-1_H4_WPC12021A1331  TATTTTTATT TTATATTTAA TAAATATTTA TAATGATAAT AAATTAATTT
IIa-2_H5_WPC10110A1131  TATTTTTATT TTATATTTAA TAAATATTTA TAATGATAAT AAATTAATTT
IIa-3_H6_WPC10257B191   TATTTTTATT TTATATTTAA TAAATATTTA TAATGATAAT AAATTAATTT
IIa-4_H10_WPC15149B1931 TATTTTTATT TTATATTTAA TAAATATTTA TAATGATAAT AAATTAATTT
IIa-5_H8_WPC12043A1407  TATTTTTATT TTATATTTAA TAAATATTTA TAATGATAAT AAATTAATTT
IIa-6_H7_WPC15101D195   TATTTTTATT TTATATTTAA TAAATATTTA TAATGATAAT AAATTAATTT
IIa-7_H11_WPC12203B663  TATTTTTATT TTATATTTAA TAAATATTTA TAATGATAAT AAATTAATTT
IIa-8_H9_WPC6750B374    TATTTTTATT TTATATTTAA TAAATATTTA TAATGATAAT AAATTAATTT
andina_H16_WPC13803B621 TATTTTTATT TTATATTTAA TAAATATTTA TAATGATAAT AAATTAATTT
I-1_H15_WPC3683B77      TATTTTTATT TTATATTTAA TAAATATTTA TAATGATAAT AAATTAATTT
I-2_H36_AY894835_Ia     TATTTTTATT TTATATTTAA TAAATATTTA TAATGATAAT AAATTAATTT
I-3_H35_WPC17708D1797   TATTTTTATT TTATATTTAA TAAATATTTA TAATGATAAT AAATTAATTT
I-4_H14_WPC15943D674    TATTTTTATT TTATATTTAA TAAATATTTA TAATGATAAT AAATTAATTT
I-5_H34_WPC17721D1792   TATTTTTATT TTATATTTAA TAAATATTTA TAATGATAAT AAATTAATTT
I-6_H37_KM177513        TATTTTTATT TTATATTTAA TAAATATTTA TAATGATAAT AAATTAATTT
I-7_H38_M-0182898       TATTTTTATT TTATATTTAA TAAATATTTA TAATGATAAT AAATTAATTT
I-8_H23_WPC10112B1666   TATTTTTATT TTATATTTAA TAAATATTTA TAATGATAAT AAATTAATTT
I-9_H18_WPC6744B3       TATTTTTATT TTATATTTAA TAAATATTTA TAATGATAAT AAATTAATTT
I-10_H25_WPC17703D1808  TATTTTTATT TTATATTTAA TAAATATTTA TAATGATAAT AAATTAATTT
I-11_H26_WPC6629B453    TATTTTTATT TTATATTTAA TAAATATTTA TAATGATAAT AAATTAATTT
I-12_H32_WPC10650A847   TATTTTTATT TTATATTTAA TAAATATTTA TAATGATAAT AAATTAATTT
I-13_H39_063928A        TATTTTTATT TTATATTTAA TAAATATTTA TAATGATAAT AAATTAATTT
I-14_H21_WPC12205B727   TATTTTTATT TTATATTTAA TAAATATTTA TAATGATAAT AAATTAATTT
I-15_H13_WPC12201B967   TATTTTTATT TTATATTTAA TAAATATTTA TAATGATAAT AAATTAATTT
I-16_H33_WPC10375B241   TATTTTTATT TTATATTTAA TAAATATTTA TAATGATAAT AAATTAATTT
I-17_H28_WPC10113B78    TATTTTTATT TTATATTTAA TAAATATTTA TAATGATAAT AAATTAATTT
I-18_H20_WPC15907D16    TATTTTTATT TTATATTTAA TAAATATTTA TAATGATAAT AAATTAATTT
I-19_H19_WPC13841B953   TATTTTTATT TTATATTTAA TAAATATTTA TAATGATAAT AAATTAATTT
I-20_H17_WPC3681B463    TATTTTTATT TTATATTTAA TAAATATTTA TAATGATAAT AAATTAATTT
I-21_H24_WPC12206B1011  TATTTTTATT TTATATTTAA TAAATATTTA TAATGATAAT AAATTAATTT
I-22_H22_WPC1297B348    TATTTTTATT TTATATTTAA TAAATATTTA TAATGATAAT AAATTAATTT
I-23_H30_WPC6747B1677   TATTTTTATT TTATATTTAA TAAATATTTA TAATGATAAT AAATTAATTT
I-24_H27_WPC1375B464    TATTTTTATT TTATATTTAA TAAATATTTA TAATGATAAT AAATTAATTT
I-25_H29_WPC1296B300    TATTTTTATT TTATATTTAA TAAATATTTA TAATGATAAT AAATTAATTT
MIRABILIS_WPC1362C749   TATTTTTATT TTATATTTAA TAAATATTTA TAATGATAAT AAATTAATTT

                        5051                                              5100
IIb-1_H2_WPC10122B122   TATAAATTGA AATATCTCCA TATAATTTAA AGAAAACAAT CATAATAGCT
IIb-2_H3_WPC9464B87     TATAAATTGA AATATCTCCA TATAATTTAA AGAAAACAAT CATAATAGCT
IIb-3_H1_WPC7629A1459   TATAAATTGA AATATCTCCA TATAATTTAA AGAAAACAAT CATAATAGCT
IIb-4_H12_AY898628_IIb  TATAAATTGA AATATCTCCA TATAATTTAA AGAAAACAAT CATAATAGCT
IIa-1_H4_WPC12021A1331  TATAAATTGA AATATCTCCA TATAATTTAA AGAAAACAAT CATAATAGCT
IIa-2_H5_WPC10110A1131  TATAAATTGA AATATCTCCA TATAATTTAA AGAAAACAAT CATAATAGCT
IIa-3_H6_WPC10257B191   TATAAATTGA AATATCTCCA TATAATTTAA AGAAAACAAT CATAATAGCT
IIa-4_H10_WPC15149B1931 TATAAATTGA AATATCTCCA TATAATTTAA AGAAAACAAT CATAATAGCT
IIa-5_H8_WPC12043A1407  TATAAATTGA AATATCTCCA TATAATTTAA AGAAAACAAT CATAATAGCT
IIa-6_H7_WPC15101D195   TATAAATTGA AATATCTCCA TATAATTTAA AGAAAACAAT CATAATAGCT
IIa-7_H11_WPC12203B663  TATAAATTGA AATATCTCCA TATAATTTAA AGAAAACAAT CATAATAGCT
IIa-8_H9_WPC6750B374    TATAAATTGA AATATCTCCA TATAATTTAA AGAAAACAAT CATAATAGCT
andina_H16_WPC13803B621 TATAAATTGA AATATCTCCA TATAATTTAA AGAAAACAAT CATAATAGCT
I-1_H15_WPC3683B77      TATAAATTGA AATATCTCCA TATAATTTAA AGAAAACAAT CATAATAGCT
I-2_H36_AY894835_Ia     TATAAATTGA AATATCTCCA TATAATTTAA AGAAAACAAT CATAATAGCT
I-3_H35_WPC17708D1797   TATAAATTGA AATATCTCCA TATAATTTAA AGAAAACAAT CATAATAGCT
I-4_H14_WPC15943D674    TATAAATTGA AATATCTCCA TATAATTTAA AGAAAACAAT CATAATAGCT
I-5_H34_WPC17721D1792   TATAAATTGA AATATCTCCA TATAATTTAA AGAAAACAAT CATAATAGCT
I-6_H37_KM177513        TATAAATTGA AATATCTCCA TATAATTTAA AGAAAACAAT CATAATAGCT
I-7_H38_M-0182898       TATAAATTGA AATATCTCCA TATAATTTAA AGAAAACAAT CATAATAGCT
I-8_H23_WPC10112B1666   TATAAATTGA AATATCTCCA TATAATTTAA AGAAAACAAT CATAATAGCT
I-9_H18_WPC6744B3       TATAAATTGA AATATCTCCA TATAATTTAA AGAAAACAAT CATAATAGCT
I-10_H25_WPC17703D1808  TATAAATTGA AATATCTCCA TATAATTTAA AGAAAACAAT CATAATAGCT
I-11_H26_WPC6629B453    TATAAATTGA AATATCTCCA TATAATTTAA AGAAAACAAT CATAATAGCT
I-12_H32_WPC10650A847   TATAAATTGA AATATCTCCA TATAATTTAA AGAAAACAAT CATAATAGCT
I-13_H39_063928A        TATAAATTGA AATATCTCCA TATAATTTAA AGAAAACAAT CATAATAGCT
I-14_H21_WPC12205B727   TATAAATTGA AATATCTCCA TATAATTTAA AGAAAACAAT CATAATAGCT
I-15_H13_WPC12201B967   TATAAATTGA AATATCTCCA TATAATTTAA AGAAAACAAT CATAATAGCT
I-16_H33_WPC10375B241   TATAAATTGA AATATCTCCA TATAATTTAA AGAAAACAAT CATAATAGCT
I-17_H28_WPC10113B78    TATAAATTGA AATATCTCCA TATAATTTAA AGAAAACAAT CATAATAGCT
I-18_H20_WPC15907D16    TATAAATTGA AATATCTCCA TATAATTTAA AGAAAACAAT CATAATAGCT
I-19_H19_WPC13841B953   TATAAATTGA AATATCTCCA TATAATTTAA AGAAAACAAT CATAATAGCT
I-20_H17_WPC3681B463    TATAAATTGA AATATCTCCA TATAATTTAA AGAAAACAAT CATAATAGCT
I-21_H24_WPC12206B1011  TATAAATTGA AATATCTCCA TATAATTTAA AGAAAACAAT CATAATAGCT
I-22_H22_WPC1297B348    TATAAATTGA AATATCTCCA TATAATTTAA AGAAAACAAT CATAATAGCT
I-23_H30_WPC6747B1677   TATAAATTGA AATATCTCCA TATAATTTAA AGAAAACAAT CATAATAGCT
I-24_H27_WPC1375B464    TATAAATTGA AATATCTCCA TATAATTTAA AGAAAACAAT CATAATAGCT
I-25_H29_WPC1296B300    TATAAATTGA AATATCTCCA TATAATTTAA AGAAAACAAT CATAATAGCT
MIRABILIS_WPC1362C749   TATAAATTGA AATATCTCCA TATAATTTAA AGAAAACAAT CATAATAGCT

                        5101                                              5150
IIb-1_H2_WPC10122B122   AATCCAATAG ACCTGTGTCT GGAAGAGATC TTTAAACATT CTTAAATTAA
IIb-2_H3_WPC9464B87     AATCCAATAG ACCTGTGTCT GGAAGAGATC TTTAAACATT CTTAAATTAA
IIb-3_H1_WPC7629A1459   AATCCAATAG ACCTGTGTCT GGAAGAGATC TTTAAACATT CTTAAATTAA
IIb-4_H12_AY898628_IIb  AATCCAATAG ACCTGTGTCT GGAAGAGATC TTTAAACATT CTTAAATTAA
IIa-1_H4_WPC12021A1331  AATCCAATAG ACCTGTGTCT GGAAGAGATC TTTAAACATT CTTAAATTAA
IIa-2_H5_WPC10110A1131  AATCCAATAG ACCTGTGTCT GGAAGAGATC TTTAAACATT CTTAAATTAA
IIa-3_H6_WPC10257B191   AATCCAATAG ACCTGTGTCT GGAAGAGATC TTTAAACATT CTTAAATTAA
IIa-4_H10_WPC15149B1931 AATCCAATAG ACCTGTGTCT GGAAGAGATC TTTAAACATT CTTAAATTAA
IIa-5_H8_WPC12043A1407  AATCCAATAG ACCTGTGTCT GGAAGAGATC TTTAAACATT CTTAAATTAA
IIa-6_H7_WPC15101D195   AATCCAATAG ACCTGTGTCT GGAAGAGATC TTTAAACATT CTTAAATTAA
IIa-7_H11_WPC12203B663  AATCCAATAG ACCTGTGTCT GGAAGAGATC TTTAAACATT CTTAAATTAA
IIa-8_H9_WPC6750B374    AATCCAATAG ACCTGTGTCT GGAAGAGATC TTTAAACATT CTTAAATTAA
andina_H16_WPC13803B621 AATCCAATAG ACCTGTGTCT GGAAGAGATC TTTAAACATT CTTAAATTAA
I-1_H15_WPC3683B77      AATCCAATAG ACCTGTGTCT GGAAGAGATC TTTAAACATT CTTAAATTAA
I-2_H36_AY894835_Ia     AATCCAATAG ACCTGTGTCT GGAAGAGATC TTTAAACATT CTTAAATTAA
I-3_H35_WPC17708D1797   AATCCAATAG ACCTGTGTCT GGAAGAGATC TTTAAACATT CTTAAATTAA
I-4_H14_WPC15943D674    AATCCAATAG ACCTGTGTCT GGAAGAGATC TTTAAACATT CTTAAATTAA
I-5_H34_WPC17721D1792   AATCCAATAG ACCTGTGTCT GGAAGAGATC TTTAAACATT CTTAAATTAA
I-6_H37_KM177513        AATCCAATAG ACCTGTGTCT GGAAGAGATC TTTAAACATT CTTAAATTAA
I-7_H38_M-0182898       AATCCAATAG ACCTGTGTCT GGAAGAGATC TTTAAACATT CTTAAATTAA
I-8_H23_WPC10112B1666   AATCCAATAG ACCTGTGTCT GGAAGAGATC TTTAAACATT CTTAAATTAA
I-9_H18_WPC6744B3       AATCCAATAG ACCTGTGTCT GGAAGAGATC TTTAAACATT CTTAAATTAA
I-10_H25_WPC17703D1808  AATCCAATAG ACCTGTGTCT GGAAGAGATC TTTAAACATT CTTAAATTAA
I-11_H26_WPC6629B453    AATCCAATAG ACCTGTGTCT GGAAGAGATC TTTAAACATT CTTAAATTAA
I-12_H32_WPC10650A847   AATCCAATAG ACCTGTGTCT GGAAGAGATC TTTAAACATT CTTAAATTAA
I-13_H39_063928A        AATCCAATAG ACCTGTGTCT GGAAGAGATC TTTAAACATT CTTAAATTAA
I-14_H21_WPC12205B727   AATCCAATAG ACCTGTGTCT GGAAGAGATC TTTAAACATT CTTAAATTAA
I-15_H13_WPC12201B967   AATCCAATAG ACCTGTGTCT GGAAGAGATC TTTAAACATT CTTAAATTAA
I-16_H33_WPC10375B241   AATCCAATAG ACCTGTGTCT GGAAGAGATC TTTAAACATT CTTAAATTAA
I-17_H28_WPC10113B78    AATCCAATAG ACCTGTGTCT GGAAGAGATC TTTAAACATT CTTAAATTAA
I-18_H20_WPC15907D16    AATCCAATAG ACCTGTGTCT GGAAGAGATC TTTAAACATT CTTAAATTAA
I-19_H19_WPC13841B953   AATCCAATAG ACCTGTGTCT GGAAGAGATC TTTAAACATT CTTAAATTAA
I-20_H17_WPC3681B463    AATCCAATAG ACCTGTGTCT GGAAGAGATC TTTAAACATT CTTAAATTAA
I-21_H24_WPC12206B1011  AATCCAATAG ACCTGTGTCT GGAAGAGATC TTTAAACATT CTTAAATTAA
I-22_H22_WPC1297B348    AATCCAATAG ACCTGTGTCT GGAAGAGATC TTTAAACATT CTTAAATTAA
I-23_H30_WPC6747B1677   AATCCAATAG ACCTGTGTCT GGAAGAGATC TTTAAACATT CTTAAATTAA
I-24_H27_WPC1375B464    AATCCAATAG ACCTGTGTCT GGAAGAGATC TTTAAACATT CTTAAATTAA
I-25_H29_WPC1296B300    AATCCAATAG ACCTGTGTCT GGAAGAGATC TTTAAACATT CTTAAATTAA
MIRABILIS_WPC1362C749   AATCCAATAG ACCTGTGTCT GGAAGAGATC TTTAAACATT CTTAAATTAA

                        5151                                              5200
IIb-1_H2_WPC10122B122   TTTTCAAAAA TATAAGGAAA ATAGTTTAAT TGGTAAAATC ATAGTCTCCA
IIb-2_H3_WPC9464B87     TTTTCAAAAA TATAAGGAAA ATAGTTTAAT TGGTAAAATC ATAGTCTCCA
IIb-3_H1_WPC7629A1459   TTTTCAAAAA TATAAGGAAA ATAGTTTAAT TGGTAAAATC ATAGTCTCCA
IIb-4_H12_AY898628_IIb  TTTTCAAAAA TATAAGGAAA ATAGTTTAAT TGGTAAAATC ATAGTCTCCA
IIa-1_H4_WPC12021A1331  TTTTCAAAAA TATAAGGAAA ATAGTTTAAT TGGTAAAATC ATAGTCTCCA
IIa-2_H5_WPC10110A1131  TTTTCAAAAA TATAAGGAAA ATAGTTTAAT TGGTAAAATC ATAGTCTCCA
IIa-3_H6_WPC10257B191   TTTTCAAAAA TATAAGGAAA ATAGTTTAAT TGGTAAAATC ATAGTCTCCA
IIa-4_H10_WPC15149B1931 TTTTCAAAAA TATAAGGAAA ATAGTTTAAT TGGTAAAATC ATAGTCTCCA
IIa-5_H8_WPC12043A1407  TTTTCAAAAA TATAAGGAAA ATAGTTTAAT TGGTAAAATC ATAGTCTCCA
IIa-6_H7_WPC15101D195   TTTTCAAAAA TATAAGGAAA ATAGTTTAAT TGGTAAAATC ATAGTCTCCA
IIa-7_H11_WPC12203B663  TTTTCAAAAA TATAAGGAAA ATAGTTTAAT TGGTAAAATC ATAGTCTCCA
IIa-8_H9_WPC6750B374    TTTTCAAAAA TATAAGGAAA ATAGTTTAAT TGGTAAAATC ATAGTCTCCA
andina_H16_WPC13803B621 TTTTCAAAAA TATAAGGAAA ATAGTTTAAT TGGTAAAATC ATAGTCTCCA
I-1_H15_WPC3683B77      TTTTCAAAAA TATAAGGAAA ATAGTTTAAT TGGTAAAATC ATAGTCTCCA
I-2_H36_AY894835_Ia     TTTTCAAAAA TATAAGGAAA ATAGTTTAAT TGGTAAAATC ATAGTCTCCA
I-3_H35_WPC17708D1797   TTTTCAAAAA TATAAGGAAA ATAGTTTAAT TGGTAAAATC ATAGTCTCCA
I-4_H14_WPC15943D674    TTTTCAAAAA TATAAGGAAA ATAGTTTAAT TGGTAAAATC ATAGTCTCCA
I-5_H34_WPC17721D1792   TTTTCAAAAA TATAAGGAAA ATAGTTTAAT TGGTAAAATC ATAGTCTCCA
I-6_H37_KM177513        TTTTCAAAAA TATAAGGAAA ATAGTTTAAT TGGTAAAATC ATAGTCTCCA
I-7_H38_M-0182898       TTTTCAAAAA TATAAGGAAA ATAGTTTAAT TGGTAAAATC ATAGTCTCCA
I-8_H23_WPC10112B1666   TTTTCAAAAA TATAAGGAAA ATAGTTTAAT TGGTAAAATC ATAGTCTCCA
I-9_H18_WPC6744B3       TTTTCAAAAA TATAAGGAAA ATAGTTTAAT TGGTAAAATC ATAGTCTCCA
I-10_H25_WPC17703D1808  TTTTCAAAAA TATAAGGAAA ATAGTTTAAT TGGTAAAATC ATAGTCTCCA
I-11_H26_WPC6629B453    TTTTCAAAAA TATAAGGAAA ATAGTTTAAT TGGTAAAATC ATAGTCTCCA
I-12_H32_WPC10650A847   TTTTCAAAAA TATAAGGAAA ATAGTTTAAT TGGTAAAATC ATAGTCTCCA
I-13_H39_063928A        TTTTCAAAAA TATAAGGAAA ATAGTTTAAT TGGTAAAATC ATAGTCTCCA
I-14_H21_WPC12205B727   TTTTCAAAAA TATAAGGAAA ATAGTTTAAT TGGTAAAATC ATAGTCTCCA
I-15_H13_WPC12201B967   TTTTCAAAAA TATAAGGAAA ATAGTTTAAT TGGTAAAATC ATAGTCTCCA
I-16_H33_WPC10375B241   TTTTCAAAAA TATAAGGAAA ATAGTTTAAT TGGTAAAATC ATAGTCTCCA
I-17_H28_WPC10113B78    TTTTCAAAAA TATAAGGAAA ATAGTTTAAT TGGTAAAATC ATAGTCTCCA
I-18_H20_WPC15907D16    TTTTCAAAAA TATAAGGAAA ATAGTTTAAT TGGTAAAATC ATAGTCTCCA
I-19_H19_WPC13841B953   TTTTCAAAAA TATAAGGAAA ATAGTTTAAT TGGTAAAATC ATAGTCTCCA
I-20_H17_WPC3681B463    TTTTCAAAAA TATAAGGAAA ATAGTTTAAT TGGTAAAATC ATAGTCTCCA
I-21_H24_WPC12206B1011  TTTTCAAAAA TATAAGGAAA ATAGTTTAAT TGGTAAAATC ATAGTCTCCA
I-22_H22_WPC1297B348    TTTTCAAAAA TATAAGGAAA ATAGTTTAAT TGGTAAAATC ATAGTCTCCA
I-23_H30_WPC6747B1677   TTTTCAAAAA TATAAGGAAA ATAGTTTAAT TGGTAAAATC ATAGTCTCCA
I-24_H27_WPC1375B464    TTTTCAAAAA TATAAGGAAA ATAGTTTAAT TGGTAAAATC ATAGTCTCCA
I-25_H29_WPC1296B300    TTTTCAAAAA TATAAGGAAA ATAGTTTAAT TGGTAAAATC ATAGTCTCCA
MIRABILIS_WPC1362C749   TTTTCAAAAA TATAAGGAAA ATAGTTTAAT TGGTAAAATC ATAGTCTCCA

                        5201                                              5250
IIb-1_H2_WPC10122B122   AAATTATTGT TATGGGTTCA AGTCCCATTT TTCCTGTTTT ATTTAATTTA
IIb-2_H3_WPC9464B87     AAATTATTGT TATGGGTTCA AGTCCCATTT TTCCTGTTTT ATTTAATTTA
IIb-3_H1_WPC7629A1459   AAATTATTGT TATGGGTTCA AGTCCCATTT TTCCTGTTTT ATTTAATTTA
IIb-4_H12_AY898628_IIb  AAATTATTGT TATGGGTTCA AGTCCCATTT TTCCTGTTTT ATTTAATTTA
IIa-1_H4_WPC12021A1331  AAATTATTGT TATGGGTTCA AGTCCCATTT TTCCTGTTTT ATTTAATTTA
IIa-2_H5_WPC10110A1131  AAATTATTGT TATGGGTTCA AGTCCCATTT TTCCTGTTTT ATTTAATTTA
IIa-3_H6_WPC10257B191   AAATTATTGT TATGGGTTCA AGTCCCATTT TTCCTGTTTT ATTTAATTTA
IIa-4_H10_WPC15149B1931 AAATTATTGT TATGGGTTCA AGTCCCATTT TTCCTGTTTT ATTTAATTTA
IIa-5_H8_WPC12043A1407  AAATTATTGT TATGGGTTCA AGTCCCATTT TTCCTGTTTT ATTTAATTTA
IIa-6_H7_WPC15101D195   AAATTATTGT TATGGGTTCA AGTCCCATTT TTCCTGTTTT ATTTAATTTA
IIa-7_H11_WPC12203B663  AAATTATTGT TATGGGTTCA AGTCCCATTT TTCCTGTTTT ATTTAATTTA
IIa-8_H9_WPC6750B374    AAATTATTGT TATGGGTTCA AGTCCCATTT TTCCTGTTTT ATTTAATTTA
andina_H16_WPC13803B621 AAATTATTGT TATGGGTTCA AGTCCCATTT TTCCTGTTTT ATTTAATTTA
I-1_H15_WPC3683B77      AAATTATTGT TATGGGTTCA AGTCCCATTT TTCCTGTTTT ATTTAATTTA
I-2_H36_AY894835_Ia     AAATTATTGT TATGGGTTCA AGTCCCATTT TTCCTGTTTT ATTTAATTTA
I-3_H35_WPC17708D1797   AAATTATTGT TATGGGTTCA AGTCCCATTT TTCCTGTTTT ATTTAATTTA
I-4_H14_WPC15943D674    AAATTATTGT TATGGGTTCA AGTCCCATTT TTCCTGTTTT ATTTAATTTA
I-5_H34_WPC17721D1792   AAATTATTGT TATGGGTTCA AGTCCCATTT TTCCTGTTTT ATTTAATTTA
I-6_H37_KM177513        AAATTATTGT TATGGGTTCA AGTCCCATTT TTCCTGTTTT ATTTAATTTA
I-7_H38_M-0182898       AAATTATTGT TATGGGTTCA AGTCCCATTT TTCCTGTTTT ATTTAATTTA
I-8_H23_WPC10112B1666   AAATTATTGT TATGGGTTCA AGTCCCATTT TTCCTGTTTT ATTTAATTTA
I-9_H18_WPC6744B3       AAATTATTGT TATGGGTTCA AGTCCCATTT TTCCTGTTTT ATTTAATTTA
I-10_H25_WPC17703D1808  AAATTATTGT TATGGGTTCA AGTCCCATTT TTCCTGTTTT ATTTAATTTA
I-11_H26_WPC6629B453    AAATTATTGT TATGGGTTCA AGTCCCATTT TTCCTGTTTT ATTTAATTTA
I-12_H32_WPC10650A847   AAATTATTGT TATGGGTTCA AGTCCCATTT TTCCTGTTTT ATTTAATTTA
I-13_H39_063928A        AAATTATTGT TATGGGTTCA AGTCCCATTT TTCCTGTTTT ATTTAATTTA
I-14_H21_WPC12205B727   AAATTATTGT TATGGGTTCA AGTCCCATTT TTCCTGTTTT ATTTAATTTA
I-15_H13_WPC12201B967   AAATTATTGT TATGGGTTCA AGTCCCATTT TTCCTGTTTT ATTTAATTTA
I-16_H33_WPC10375B241   AAATTATTGT TATGGGTTCA AGTCCCATTT TTCCTGTTTT ATTTAATTTA
I-17_H28_WPC10113B78    AAATTATTGT TATGGGTTCA AGTCCCATTT TTCCTGTTTT ATTTAATTTA
I-18_H20_WPC15907D16    AAATTATTGT TATGGGTTCA AGTCCCATTT TTCCTGTTTT ATTTAATTTA
I-19_H19_WPC13841B953   AAATTATTGT TATGGGTTCA AGTCCCATTT TTCCTGTTTT ATTTAATTTA
I-20_H17_WPC3681B463    AAATTATTGT TATGGGTTCA AGTCCCATTT TTCCTGTTTT ATTTAATTTA
I-21_H24_WPC12206B1011  AAATTATTGT TATGGGTTCA AGTCCCATTT TTCCTGTTTT ATTTAATTTA
I-22_H22_WPC1297B348    AAATTATTGT TATGGGTTCA AGTCCCATTT TTCCTGTTTT ATTTAATTTA
I-23_H30_WPC6747B1677   AAATTATTGT TATGGGTTCA AGTCCCATTT TTCCTGTTTT ATTTAATTTA
I-24_H27_WPC1375B464    AAATTATTGT TATGGGTTCA AGTCCCATTT TTCCTGTTTT ATTTAATTTA
I-25_H29_WPC1296B300    AAATTATTGT TATGGGTTCA AGTCCCATTT TTCCTGTTTT ATTTAATTTA
MIRABILIS_WPC1362C749   AAATTATTGT TATGGGTTCA AGTCCCATTT TTCCTGTTTT ATTTAATTTA

                        5251                                              5300
IIb-1_H2_WPC10122B122   TTAAATTATT ATAAATCAAA AAAATTTTAT AATATCTGAA ATTAATTAAA
IIb-2_H3_WPC9464B87     TTAAATTATT ATAAATCAAA AAAATTTTAT AATATCTGAA ATTAATTAAA
IIb-3_H1_WPC7629A1459   TTAAATTATT ATAAATCAAA AAAATTTTAT AATATCTGAA ATTAATTAAA
IIb-4_H12_AY898628_IIb  TTAAATTATT ATAAATCAAA AAAATTTTAT AATATCTGAA ATTAATTAAA
IIa-1_H4_WPC12021A1331  TTAAATTATT ATAAATCAAA AAAATTTTAT AATATCTGAA ATTAATTAAA
IIa-2_H5_WPC10110A1131  TTAAATTATT ATAAATCAAA AAAATTTTAT AATATCTGAA ATTAATTAAA
IIa-3_H6_WPC10257B191   TTAAATTATT ATAAATCAAA AAAATTTTAT AATATCTGAA ATTAATTAAA
IIa-4_H10_WPC15149B1931 TTAAATTATT ATAAATCAAA AAAATTTTAT AATATCTGAA ATTAATTAAA
IIa-5_H8_WPC12043A1407  TTAAATTATT ATAAATCAAA AAAATTTTAT AATATCTGAA ATTAATTAAA
IIa-6_H7_WPC15101D195   TTAAATTATT ATAAATCAAA AAAATTTTAT AATATCTGAA ATTAATTAAA
IIa-7_H11_WPC12203B663  TTAAATTATT ATAAATCAAA AAAATTTTAT AATATCTGAA ATTAATTAAA
IIa-8_H9_WPC6750B374    TTAAATTATT ATAAATCAAA AAAATTTTAT AATATCTGAA ATTAATTAAA
andina_H16_WPC13803B621 TTAAATTATT ATAAATCAAA AAAATTTTAT AATATCTGAA ATTAATTAAA
I-1_H15_WPC3683B77      TTAAATTATT ATAAATCAAA AAAATTTTAT AATATCTGAA ATTAATTAAA
I-2_H36_AY894835_Ia     TTAAATTATT ATAAATCAAA AAAATTTTAT AATATCTGAA ATTAATTAAA
I-3_H35_WPC17708D1797   TTAAATTATT ATAAATCAAA AAAATTTTAT AATATCTGAA ATTAATTAAA
I-4_H14_WPC15943D674    TTAAATTATT ATAAATCAAA AAAATTTTAT AATATCTGAA ATTAATTAAA
I-5_H34_WPC17721D1792   TTAAATTATT ATAAATCAAA AAAATTTTAT AATATCTGAA ATTAATTAAA
I-6_H37_KM177513        TTAAATTATT ATAAATCAAA AAAATTTTAT AATATCTGAA ATTAATTAAA
I-7_H38_M-0182898       TTAAATTATT ATAAATCAAA AAAATTTTAT AATATCTGAA ATTAATTAAA
I-8_H23_WPC10112B1666   TTAAATTATT ATAAATCAAA AAAATTTTAT AATATCTGAA ATTAATTAAA
I-9_H18_WPC6744B3       TTAAATTATT ATAAATCAAA AAAATTTTAT AATATCTGAA ATTAATTAAA
I-10_H25_WPC17703D1808  TTAAATTATT ATAAATCAAA AAAATTTTAT AATATCTGAA ATTAATTAAA
I-11_H26_WPC6629B453    TTAAATTATT ATAAATCAAA AAAATTTTAT AATATCTGAA ATTAATTAAA
I-12_H32_WPC10650A847   TTAAATTATT ATAAATCAAA AAAATTTTAT AATATCTGAA ATTAATTAAA
I-13_H39_063928A        TTAAATTATT ATAAATCAAA AAAATTTTAT AATATCTGAA ATTAATTAAA
I-14_H21_WPC12205B727   TTAAATTATT ATAAATCAAA AAAATTTTAT AATATCTGAA ATTAATTAAA
I-15_H13_WPC12201B967   TTAAATTATT ATAAATCAAA AAAATTTTAT AATATCTGAA ATTAATTAAA
I-16_H33_WPC10375B241   TTAAATTATT ATAAATCAAA AAAATTTTAT AATATCTGAA ATTAATTAAA
I-17_H28_WPC10113B78    TTAAATTATT ATAAATCAAA AAAATTTTAT AATATCTGAA ATTAATTAAA
I-18_H20_WPC15907D16    TTAAATTATT ATAAATCAAA AAAATTTTAT AATATCTGAA ATTAATTAAA
I-19_H19_WPC13841B953   TTAAATTATT ATAAATCAAA AAAATTTTAT AATATCTGAA ATTAATTAAA
I-20_H17_WPC3681B463    TTAAATTATT ATAAATCAAA AAAATTTTAT AATATCTGAA ATTAATTAAA
I-21_H24_WPC12206B1011  TTAAATTATT ATAAATCAAA AAAATTTTAT AATATCTGAA ATTAATTAAA
I-22_H22_WPC1297B348    TTAAATTATT ATAAATCAAA AAAATTTTAT AATATCTGAA ATTAATTAAA
I-23_H30_WPC6747B1677   TTAAATTATT ATAAATCAAA AAAATTTTAT AATATCTGAA ATTAATTAAA
I-24_H27_WPC1375B464    TTAAATTATT ATAAATCAAA AAAATTTTAT AATATCTGAA ATTAATTAAA
I-25_H29_WPC1296B300    TTAAATTATT ATAAATCAAA AAAATTTTAT AATATCTGAA ATTAATTAAA
MIRABILIS_WPC1362C749   TTAAATTATT ATAAATCAAA AAAATTTTAT AATATCTGAA ATTAATTAAA

                        5301                                              5350
IIb-1_H2_WPC10122B122   TTCAAGTTAT AAAAATAAAA TTTTATTTAA AATACTTTTT AACAAAAGGG
IIb-2_H3_WPC9464B87     TTCAAGTTAT AAAAATAAAA TTTTATTTAA AATACTTTTT AACAAAAGGG
IIb-3_H1_WPC7629A1459   TTCAAGTTAT AAAAATAAAA TTTTATTTAA AATACTTTTT AACAAAAGGG
IIb-4_H12_AY898628_IIb  TTCAAGTTAT AAAAATAAAA TTTTATTTAA AATACTTTTT AACAAAAGGG
IIa-1_H4_WPC12021A1331  TTCAAGTTAT AAAAATAAAA TTTTATTTAA AATACTTTTT AACAAAAGGG
IIa-2_H5_WPC10110A1131  TTCAAGTTAT AAAAATAAAA TTTTATTTAA AATACTTTTT AACAAAAGGG
IIa-3_H6_WPC10257B191   TTCAAGTTAT AAAAATAAAA TTTTATTTAA AATACTTTTT AACAAAAGGG
IIa-4_H10_WPC15149B1931 TTCAAGTTAT AAAAATAAAA TTTTATTTAA AATACTTTTT AACAAAAGGG
IIa-5_H8_WPC12043A1407  TTCAAGTTAT AAAAATAAAA TTTTATTTAA AATACTTTTT AACAAAAGGG
IIa-6_H7_WPC15101D195   TTCAAGTTAT AAAAATAAAA TTTTATTTAA AATACTTTTT AACAAAAGGG
IIa-7_H11_WPC12203B663  TTCAAGTTAT AAAAATAAAA TTTTATTTAA AATACTTTTT AACAAAAGGG
IIa-8_H9_WPC6750B374    TTCAAGTTAT AAAAATAAAA TTTTATTTAA AATACTTTTT AACAAAAGGG
andina_H16_WPC13803B621 TTCAAGTTAT AAAAATAAAA TTTTATTTAA AATACTTTTT AACAAAAGGG
I-1_H15_WPC3683B77      TTCAAGTTAT AAAAATAAAA TTTTATTTAA AATACTTTTT AACAAAAGGG
I-2_H36_AY894835_Ia     TTCAAGTTAT AAAAATAAAA TTTTATTTAA AATACTTTTT AACAAAAGGG
I-3_H35_WPC17708D1797   TTCAAGTTAT AAAAATAAAA TTTTATTTAA AATACTTTTT AACAAAAGGG
I-4_H14_WPC15943D674    TTCAAGTTAT AAAAATAAAA TTTTATTTAA AATACTTTTT AACAAAAGGG
I-5_H34_WPC17721D1792   TTCAAGTTAT AAAAATAAAA TTTTATTTAA AATACTTTTT AACAAAAGGG
I-6_H37_KM177513        TTCAAGTTAT AAAAATAAAA TTTTATTTAA AATACTTTTT AACAAAAGGG
I-7_H38_M-0182898       TTCAAGTTAT AAAAATAAAA TTTTATTTAA AATACTTTTT AACAAAAGGG
I-8_H23_WPC10112B1666   TTCAAGTTAT AAAAATAAAA TTTTATTTAA AATACTTTTT AACAAAAGGG
I-9_H18_WPC6744B3       TTCAAGTTAT AAAAATAAAA TTTTATTTAA AATACTTTTT AACAAAAGGG
I-10_H25_WPC17703D1808  TTCAAGTTAT AAAAATAAAA TTTTATTTAA AATACTTTTT AACAAAAGGG
I-11_H26_WPC6629B453    TTCAAGTTAT AAAAATAAAA TTTTATTTAA AATACTTTTT AACAAAAGGG
I-12_H32_WPC10650A847   TTCAAGTTAT AAAAATAAAA TTTTATTTAA AATACTTTTT AACAAAAGGG
I-13_H39_063928A        TTCAAGTTAT AAAAATAAAA TTTTATTTAA AATACTTTTT AACAAAAGGG
I-14_H21_WPC12205B727   TTCAAGTTAT AAAAATAAAA TTTTATTTAA AATACTTTTT AACAAAAGGG
I-15_H13_WPC12201B967   TTCAAGTTAT AAAAATAAAA TTTTATTTAA AATACTTTTT AACAAAAGGG
I-16_H33_WPC10375B241   TTCAAGTTAT AAAAATAAAA TTTTATTTAA AATACTTTTT AACAAAAGGG
I-17_H28_WPC10113B78    TTCAAGTTAT AAAAATAAAA TTTTATTTAA AATACTTTTT AACAAAAGGG
I-18_H20_WPC15907D16    TTCAAGTTAT AAAAATAAAA TTTTATTTAA AATACTTTTT AACAAAAGGG
I-19_H19_WPC13841B953   TTCAAGTTAT AAAAATAAAA TTTTATTTAA AATACTTTTT AACAAAAGGG
I-20_H17_WPC3681B463    TTCAAGTTAT AAAAATAAAA TTTTATTTAA AATACTTTTT AACAAAAGGG
I-21_H24_WPC12206B1011  TTCAAGTTAT AAAAATAAAA TTTTATTTAA AATACTTTTT AACAAAAGGG
I-22_H22_WPC1297B348    TTCAAGTTAT AAAAATAAAA TTTTATTTAA AATACTTTTT AACAAAAGGG
I-23_H30_WPC6747B1677   TTCAAGTTAT AAAAATAAAA TTTTATTTAA AATACTTTTT AACAAAAGGG
I-24_H27_WPC1375B464    TTCAAGTTAT AAAAATAAAA TTTTATTTAA AATACTTTTT AACAAAAGGG
I-25_H29_WPC1296B300    TTCAAGTTAT AAAAATAAAA TTTTATTTAA AATACTTTTT AACAAAAGGG
MIRABILIS_WPC1362C749   TTCAAGTTAT AAAAATAAAA TTTTATTTAA AATACTTTTT AACAAAAGGG

                        5351                                              5400
IIb-1_H2_WPC10122B122   AATTTAAATT TAGATTTATA ATAATTTAAT AAATTAAATA GAAATTTTAA
IIb-2_H3_WPC9464B87     AATTTAAATT TAGATTTATA ATAATTTAAT AAATTAAATA GAAATTTTAA
IIb-3_H1_WPC7629A1459   AATTTAAATT TAGATTTATA ATAATTTAAT AAATTAAATA GAAATTTTAA
IIb-4_H12_AY898628_IIb  AATTTAAATT TAGATTTATA ATAATTTAAT AAATTAAATA GAAATTTTAA
IIa-1_H4_WPC12021A1331  AATTTAAATT TAGATTTATA ATAATTTAAT AAATTAAATA GAAATTTTAA
IIa-2_H5_WPC10110A1131  AATTTAAATT TAGATTTATA ATAATTTAAT AAATTAAATA GAAATTTTAA
IIa-3_H6_WPC10257B191   AATTTAAATT TAGATTTATA ATAATTTAAT AAATTAAATA GAAATTTTAA
IIa-4_H10_WPC15149B1931 AATTTAAATT TAGATTTATA ATAATTTAAT AAATTAAATA GAAATTTTAA
IIa-5_H8_WPC12043A1407  AATTTAAATT TAGATTTATA ATAATTTAAT AAATTAAATA GAAATTTTAA
IIa-6_H7_WPC15101D195   AATTTAAATT TAGATTTATA ATAATTTAAT AAATTAAATA GAAATTTTAA
IIa-7_H11_WPC12203B663  AATTTAAATT TAGATTTATA ATAATTTAAT AAATTAAATA GAAATTTTAA
IIa-8_H9_WPC6750B374    AATTTAAATT TAGATTTATA ATAATTTAAT AAATTAAATA GAAATTTTAA
andina_H16_WPC13803B621 AATTTAAATT TAGATTTATA ATAATTTAAT AAATTAAATA GAAATTTTAA
I-1_H15_WPC3683B77      AATTTAAATT TAGATTTATA ATAATTTAAT AAATTAAATA GAAATTTTAA
I-2_H36_AY894835_Ia     AATTTAAATT TAGATTTATA ATAATTTAAT AAATTAAATA GAAATTTTAA
I-3_H35_WPC17708D1797   AATTTAAATT TAGATTTATA ATAATTTAAT AAATTAAATA GAAATTTTAA
I-4_H14_WPC15943D674    AATTTAAATT TAGATTTATA ATAATTTAAT AAATTAAATA GAAATTTTAA
I-5_H34_WPC17721D1792   AATTTAAATT TAGATTTATA ATAATTTAAT AAATTAAATA GAAATTTTAA
I-6_H37_KM177513        AATTTAAATT TAGATTTATA ATAATTTAAT AAATTAAATA GAAATTTTAA
I-7_H38_M-0182898       AATTTAAATT TAGATTTATA ATAATTTAAT AAATTAAATA GAAATTTTAA
I-8_H23_WPC10112B1666   AATTTAAATT TAGATTTATA ATAATTTAAT AAATTAAATA GAAATTTTAA
I-9_H18_WPC6744B3       AATTTAAATT TAGATTTATA ATAATTTAAT AAATTAAATA GAAATTTTAA
I-10_H25_WPC17703D1808  AATTTAAATT TAGATTTATA ATAATTTAAT AAATTAAATA GAAATTTTAA
I-11_H26_WPC6629B453    AATTTAAATT TAGATTTATA ATAATTTAAT AAATTAAATA GAAATTTTAA
I-12_H32_WPC10650A847   AATTTAAATT TAGATTTATA ATAATTTAAT AAATTAAATA GAAATTTTAA
I-13_H39_063928A        AATTTAAATT TAGATTTATA ATAATTTAAT AAATTAAATA GAAATTTTAA
I-14_H21_WPC12205B727   AATTTAAATT TAGATTTATA ATAATTTAAT AAATTAAATA GAAATTTTAA
I-15_H13_WPC12201B967   AATTTAAATT TAGATTTATA ATAATTTAAT AAATTAAATA GAAATTTTAA
I-16_H33_WPC10375B241   AATTTAAATT TAGATTTATA ATAATTTAAT AAATTAAATA GAAATTTTAA
I-17_H28_WPC10113B78    AATTTAAATT TAGATTTATA ATAATTTAAT AAATTAAATA GAAATTTTAA
I-18_H20_WPC15907D16    AATTTAAATT TAGATTTATA ATAATTTAAT AAATTAAATA GAAATTTTAA
I-19_H19_WPC13841B953   AATTTAAATT TAGATTTATA ATAATTTAAT AAATTAAATA GAAATTTTAA
I-20_H17_WPC3681B463    AATTTAAATT TAGATTTATA ATAATTTAAT AAATTAAATA GAAATTTTAA
I-21_H24_WPC12206B1011  AATTTAAATT TAGATTTATA ATAATTTAAT AAATTAAATA GAAATTTTAA
I-22_H22_WPC1297B348    AATTTAAATT TAGATTTATA ATAATTTAAT AAATTAAATA GAAATTTTAA
I-23_H30_WPC6747B1677   AATTTAAATT TAGATTTATA ATAATTTAAT AAATTAAATA GAAATTTTAA
I-24_H27_WPC1375B464    AATTTAAATT TAGATTTATA ATAATTTAAT AAATTAAATA GAAATTTTAA
I-25_H29_WPC1296B300    AATTTAAATT TAGATTTATA ATAATTTAAT AAATTAAATA GAAATTTTAA
MIRABILIS_WPC1362C749   AATTTAAATT TAGATTTATA ATAATTTAAT AAATTAAATA GAAATTTTAA

                        5401                                              5450
IIb-1_H2_WPC10122B122   AAGAAATTTT AAAA...... .......... ........TA AATTTAATAA
IIb-2_H3_WPC9464B87     AAGAAATTTT AAAA...... .......... ........TA AATTTAATAA
IIb-3_H1_WPC7629A1459   AAGAAATTTT AAAA...... .......... ........TA AATTTAATAA
IIb-4_H12_AY898628_IIb  AAGAAATTTT AAAA...... .......... ........TA AATTTAATAA
IIa-1_H4_WPC12021A1331  AAGAAATTTT AAAA...... .......... ........TA AATTTAATAA
IIa-2_H5_WPC10110A1131  AAGAAATTTT AAAA...... .......... ........TA AATTTAATAA
IIa-3_H6_WPC10257B191   AAGAAATTTT AAAA...... .......... ........TA AATTTAATAA
IIa-4_H10_WPC15149B1931 AAGAAATTTT AAAA...... .......... ........TA AATTTAATAA
IIa-5_H8_WPC12043A1407  AAGAAATTTT AAAA...... .......... ........TA AATTTAATAA
IIa-6_H7_WPC15101D195   AAGAAATTTT AAAA...... .......... ........TA AATTTAATAA
IIa-7_H11_WPC12203B663  AAGAAATTTT AAAA...... .......... ........TA AATTTAATAA
IIa-8_H9_WPC6750B374    AAGAAATTTT AAAA...... .......... ........TA AATTTAATAA
andina_H16_WPC13803B621 AATAAATTTT AAAA...... .......... ........TA AATTTAATAA
I-1_H15_WPC3683B77      AAGAAATTTT AAAA...... .......... ........TA AATTTAATAA
I-2_H36_AY894835_Ia     AAGAAATTTT AAAA...... .......... ........TA AATTTAATAA
I-3_H35_WPC17708D1797   AAGAAATTTT AAAA...... .......... ........TA AATTTAATAA
I-4_H14_WPC15943D674    AAGAAATTTT AAAA...... .......... ........TA AATTTAATAA
I-5_H34_WPC17721D1792   AAGAAATTTT AAAA...... .......... ........TA AATTTAATAA
I-6_H37_KM177513        AAGAAATTTT AAAA...... .......... ........TA AATTTAATAA
I-7_H38_M-0182898       AAGAAATTTT AAAA...... .......... ........TA AATTTAATAA
I-8_H23_WPC10112B1666   AAGAAATTTT AAAA...... .......... ........TA AATTTAATAA
I-9_H18_WPC6744B3       AAGAAATTTT AAAA...... .......... ........TA AATTTAATAA
I-10_H25_WPC17703D1808  AAGAAATTTT AAAA...... .......... ........TA AATTTAATAA
I-11_H26_WPC6629B453    AAGAAATTTT AAAA...... .......... ........TA AATTTAATAA
I-12_H32_WPC10650A847   AAGAAATTTT AAAA...... .......... ........TA AATTTAATAA
I-13_H39_063928A        AAGAAATTTT AAAA...... .......... ........TA AATTTAATAA
I-14_H21_WPC12205B727   AAGAAATTTT AAAA...... .......... ........TA AATTTAATAA
I-15_H13_WPC12201B967   AAGAAATTTT AAAA...... .......... ........TA AATTTAATAA
I-16_H33_WPC10375B241   AAGAAATTTT AAAA...... .......... ........TA AATTTAATAA
I-17_H28_WPC10113B78    AAGAAATTTT AAAAGAAATT TTAAAAGAAA TTTTAAAATA AATTTAATAA
I-18_H20_WPC15907D16    AAGAAATTTT AAAA...... .......... ........TA AATTTAATAA
I-19_H19_WPC13841B953   AAGAAATTTT AAAA...... .......... ........TA AATTTAATAA
I-20_H17_WPC3681B463    AAGAAATTTT AAAA...... .......... ........TA AATTTAATAA
I-21_H24_WPC12206B1011  AAGAAATTTT AAAA...... .......... ........TA AATTTAATAA
I-22_H22_WPC1297B348    AAGAAATTTT AAAA...... .......... ........TA AATTTAATAA
I-23_H30_WPC6747B1677   AAGAAATTTT AAAA...... .......... ........TA AATTTAATAA
I-24_H27_WPC1375B464    AAGAAATTTT AAAA...... .......... ........TA AATTTAATAA
I-25_H29_WPC1296B300    AAGAAATTTT AAAA...... .......... ........TA AATTTAATAA
MIRABILIS_WPC1362C749   AAGAAATTT. .......... .......... .......... .....AATAA

                        5451                                              5500
IIb-1_H2_WPC10122B122   GATTATGCAA AAAAAATTAA AAATTTTATT CTTATTTTTA TTTTTAAGTA
IIb-2_H3_WPC9464B87     GATTATGCAA AAAAAATTAA AAATTTTATT CTTATTTTTA TTTTTAAGTA
IIb-3_H1_WPC7629A1459   GATTATGCAA AAAAAATTAA AAATTTTATT CTTATTTTTA TTTTTAAGTA
IIb-4_H12_AY898628_IIb  GATTATGCAA AAAAAATTAA AAATTTTATT CTTATTTTTA TTTTTAAGTA
IIa-1_H4_WPC12021A1331  GATTATGCAA AAAAAATTAA AAATTTTATT CTTATTTTTA TTTTTAAGTA
IIa-2_H5_WPC10110A1131  GATTATGCAA AAAAAATTAA AAATTTTATT CTTATTTTTA TTTTTAAGTA
IIa-3_H6_WPC10257B191   GATTATGCAA AAAAAATTAA AAATTTTATT CTTATTTTTA TTTTTAAGTA
IIa-4_H10_WPC15149B1931 GATTATGCAA AAAAAATTAA AAATTTTATT CTTATTTTTA TTTTTAAGTA
IIa-5_H8_WPC12043A1407  GATTATGCAA AAAAAATTAA AAATTTTATT CTTATTTTTA TTTTTAAGTA
IIa-6_H7_WPC15101D195   GATTATGCAA AAAAAATTAA AAATTTTATT CTTATTTTTA TTTTTAAGTA
IIa-7_H11_WPC12203B663  GATTATGCAA AAAAAATTAA AAATTTTATT CTTATTTTTA TTTTTAAGTA
IIa-8_H9_WPC6750B374    GATTATGCAA AAAAAATTAA AAATTTTATT CTTATTTTTA TTTTTAAGTA
andina_H16_WPC13803B621 GATTATGCAA AAAAAATTAA AAATTTTATT CTTATTTTTA ......AGT.
I-1_H15_WPC3683B77      GATTATGCAA AAAAAATTAA AAATTTTATT CTTATTTTTA TTTTTAAGTA
I-2_H36_AY894835_Ia     GATTATGCAA AAAAAATTAA AAATTTTATT CTTATTTTTA TTTTTAAGTA
I-3_H35_WPC17708D1797   GATTATGCAA AAAAAATTAA AAATTTTATT CTTATTTTTA TTTTTAAGTA
I-4_H14_WPC15943D674    GATTATGCAA AAAAAATTAA AAATTTTATT CTTATTTTTA TTTTTAAGTA
I-5_H34_WPC17721D1792   GATTATGCAA AAAAAATTAA AAATTTTATT CTTATTTTTA TTTTTAAGTA
I-6_H37_KM177513        GATTATGCAA AAAAAATTAA AAATTTTATT CTTATTTTTA TTTTTAAGTA
I-7_H38_M-0182898       GATTATGCAA AAAAAATTAA AAATTTTATT CTTATTTTTA TTTTTAAGTA
I-8_H23_WPC10112B1666   GATTATGCAA AAAAAATTAA AAATTTTATT CTTATTTTTA TTTTTAAGTA
I-9_H18_WPC6744B3       GATTATGCAA AAAAAATTAA AAATTTTATT CTTATTTTTA TTTTTAAGTA
I-10_H25_WPC17703D1808  GATTATGCAA AAAAAATTAA AAATTTTATT CTTATTTTTA TTTTTAAGTA
I-11_H26_WPC6629B453    GATTATGCAA AAAAAATTAA AAATTTTATT CTTATTTTTA TTTTTAAGTA
I-12_H32_WPC10650A847   GATTATGCAA AAAAAATTAA AAATTTTATT CTTATTTTTA TTTTTAAGTA
I-13_H39_063928A        GATTATGCAA AAAAAATTAA AAATTTTATT CTTATTTTTA TTTTTAAGTA
I-14_H21_WPC12205B727   GATTATGCAA AAAAAATTAA AAATTTTATT CTTATTTTTA TTTTTAAGTA
I-15_H13_WPC12201B967   GATTATGCAA AAAAAATTAA AAATTTTATT CTTATTTTTA TTTTTAAGTA
I-16_H33_WPC10375B241   GATTATGCAA AAAAAATTAA AAATTTTATT CTTATTTTTA TTTTTAAGTA
I-17_H28_WPC10113B78    GATTATGCAA AAAAAATTAA AAATTTTATT CTTATTTTTA TTTTTAAGTA
I-18_H20_WPC15907D16    GATTATGCAA AAAAAATTAA AAATTTTATT CTTATTTTTA TTTTTAAGTA
I-19_H19_WPC13841B953   GATTATGCAA AAAAAATTAA AAATTTTATT CTTATTTTTA TTTTTAAGTA
I-20_H17_WPC3681B463    GATTATGCAA AAAAAATTAA AAATTTTATT CTTATTTTTA TTTTTAAGT.
I-21_H24_WPC12206B1011  GATTATGCAA AAAAAATTAA AAATTTTATT CTTATTTTTA TTTTTAAGTA
I-22_H22_WPC1297B348    GATTATGCAA AAAAAATTAA AAATTTTATT CTTATTTTTA TTTTTAAGTA
I-23_H30_WPC6747B1677   GATTATGCAA AAAAAATTAA AAATTTTATT CTTATTTTTA TTTTTAAGTA
I-24_H27_WPC1375B464    GATTATGCAA AAAAAATTAA AAATTTTATT CTTATTTTTA TTTTTAAGTA
I-25_H29_WPC1296B300    GATTATGCAA AAAAAATTAA AAATTTTATT CTTATTTTTA TTTTTAAGTA
MIRABILIS_WPC1362C749   GATTATGCAA AAAAAATTAA AAATTATATT TTTATTTTTA TTTTTAAGTA

                        5501                                              5550
IIb-1_H2_WPC10122B122   TAAGCATAAG CATTCTTATC TTATACTTAC ATAACGTTTT ACCTTATATT
IIb-2_H3_WPC9464B87     TAAGCATAAG CATTCTTATC TTATACTTAC ATAACGTTTT ACCTTATATT
IIb-3_H1_WPC7629A1459   TAAGCATAAG CATTCTTATC TTATACTTAC ATAACGTTTT ACCTTATATT
IIb-4_H12_AY898628_IIb  TAAGCATAAG CATTCTTATC TTATACTTAC ATAACGTTTT ACCTTATATT
IIa-1_H4_WPC12021A1331  TAAGCATAAG CATTCTTATC TTATACTTAC ATAACGTTTT ACCTTATATT
IIa-2_H5_WPC10110A1131  TAAGCATAAG CATTCTTATC TTATACTTAC ATAACGTTTT ACCTTATATT
IIa-3_H6_WPC10257B191   TAAGCATAAG CATTCTTATC TTATACTTAC ATAACGTTTT ACCTTATATT
IIa-4_H10_WPC15149B1931 TAAGCATAAG CATTCTTATC TTATACTTAC ATAACGTTTT ACCTTATATT
IIa-5_H8_WPC12043A1407  TAAGCATAAG CATTCTTATC TTATACTTAC ATAACGTTTT ACCTTATATT
IIa-6_H7_WPC15101D195   TAAGCATAAG CATTCTTATC TTATACTTAC ATAACGTTTT ACCTTATATT
IIa-7_H11_WPC12203B663  TAAGCATAAG CATTCTTATC TTATACTTAC ATAACGTTTT ACCTTATATT
IIa-8_H9_WPC6750B374    TAAGCATAAG CATTCTTATC TTATACTTAC ATAACGTTTT ACCTTATATT
andina_H16_WPC13803B621 .....ATAAG CATTCTTATC TTATACTTAC ATAACGTTTT ACCTTATATT
I-1_H15_WPC3683B77      TAAGCATAAG CATTCTTATC TTATACTTAC ATAACGTTTT ACCTTATATT
I-2_H36_AY894835_Ia     TAAGCATAAG CATTCTTATC TTATACTTAC ATAACGTTTT ACCTTATATT
I-3_H35_WPC17708D1797   TAAGCATAAG CATTCTTATC TTATACTTAC ATAACGTTTT ACCTTATATT
I-4_H14_WPC15943D674    TAAGCATAAG CATTCTTATC TTATACTTAC ATAACGTTTT ACCTTATATT
I-5_H34_WPC17721D1792   TAAGCATAAG CATTCTTATC TTATACTTAC ATAACGTTTT ACCTTATATT
I-6_H37_KM177513        TAAGCATAAG CATTCTTATC TTATACTTAC ATAACGTTTT ACCTTATATT
I-7_H38_M-0182898       TAAGCATAAG CATTCTTATC TTATACTTAC ATAACGTTTT ACCTTATATT
I-8_H23_WPC10112B1666   TAAGCATAAG CATTCTTATC TTATACTTAC ATAACGTTTT ACCTTATATT
I-9_H18_WPC6744B3       TAAGCATAAG CATTCTTATC TTATACTTAC ATAACGTTTT ACCTTATATT
I-10_H25_WPC17703D1808  TAAGCATAAG CATTCTTATC TTATACTTAC ATAACGTTTT ACCTTATATT
I-11_H26_WPC6629B453    TAAGCATAAG CATTCTTATC TTATACTTAC ATAACGTTTT ACCTTATATT
I-12_H32_WPC10650A847   TAAGCATAAG CATTCTTATC TTATACTTAC ATAACGTTTT ACCTTATATT
I-13_H39_063928A        TAAGCATAAG CATTCTTATC TTATACTTAC ATAACGTTTT ACCTTATATT
I-14_H21_WPC12205B727   TAAGCATAAG CATTCTTATC TTATACTTAC ATAACGTTTT ACCTTATATT
I-15_H13_WPC12201B967   TAAGCATAAG CATTCTTATC TTATACTTAC ATAACGTTTT ACCTTATATT
I-16_H33_WPC10375B241   TAAGCATAAG CATTCTTATC TTATACTTAC ATAACGTTTT ACCTTATATT
I-17_H28_WPC10113B78    TAAGCATAAG CATTCTTATC TTATACTTAC ATAACGTTTT ACCTTATATT
I-18_H20_WPC15907D16    TAAGCATAAG CATTCTTATC TTATACTTAC ATAACGTTTT ACCTTATATT
I-19_H19_WPC13841B953   TAAGCATAAG CATTCTTATC TTATACTTAC ATAACGTTTT ACCTTATATT
I-20_H17_WPC3681B463    .....ATAAG CATTCTTATC TTATACTTAC ATAACGTTTT ACCTTATATT
I-21_H24_WPC12206B1011  TAAGCATAAG CATTCTTATC TTATACTTAC ATAACGTTTT ACCTTATATT
I-22_H22_WPC1297B348    TAAGCATAAG CATTCTTATC TTATACTTAC ATAACGTTTT ACCTTATATT
I-23_H30_WPC6747B1677   TAAGCATAAG CATTCTTATC TTATACTTAC ATAACGTTTT ACCTTATATT
I-24_H27_WPC1375B464    TAAGCATAAG CATTCTTATC TTATACTTAC ATAACGTTTT ACCTTATATT
I-25_H29_WPC1296B300    TAAGCATAAG CATTCTTATC TTATACTTAC ATAACGTTTT ACCTTATATT
MIRABILIS_WPC1362C749   TAAGCATAAG CATTTTTATC TTATACTTAC ATAACGTTTT ACCTTATATT

                        5551                                              5600
IIb-1_H2_WPC10122B122   AATTTAAAAA TTATATTTTT ATTATTAAAA AACAGAATTA ATATCTTTAC
IIb-2_H3_WPC9464B87     AATTTAAAAA TTATATTTTT ATTATTAAAA AACAGAATTA ATATCTTTAC
IIb-3_H1_WPC7629A1459   AATTTAAAAA TTATATTTTT ATTATTAAAA AACAGAATTA ATATCTTTAC
IIb-4_H12_AY898628_IIb  AATTTAAAAA TTATATTTTT ATTATTAAAA AACAGAATTA ATATCTTTAC
IIa-1_H4_WPC12021A1331  AATTTAAAAA TTATATTTTT ATTATTAAAA AACAGAATTA ATATCTTTAC
IIa-2_H5_WPC10110A1131  AATTTAAAAA TTATATTTTT ATTATTAAAA AACAGAATTA ATATCTTTAC
IIa-3_H6_WPC10257B191   AATTTAAAAA TTATATTTTT ATTATTAAAA AACAGAATTA ATATCTTTAC
IIa-4_H10_WPC15149B1931 AATTTAAAAA TTATATTTTT ATTATTAAAA AACAGAATTA ATATCTTTAC
IIa-5_H8_WPC12043A1407  AATTTAAAAA TTATATTTTT ATTATTAAAA AACAGAATTA ATATCTTTAC
IIa-6_H7_WPC15101D195   AATTTAAAAA TTATATTTTT ATTATTAAAA AACAGAATTA ATATCTTTAC
IIa-7_H11_WPC12203B663  AATTTAAAAA TTATATTTTT ATTATTAAAA AACAGAATTA ATATCTTTAC
IIa-8_H9_WPC6750B374    AATTTAAAAA TTATATTTTT ATTATTAAAA AACAGAATTA ATATCTTTAC
andina_H16_WPC13803B621 AATTTAAAAA TTATATTTTT ATTATTAAAA AACAGAATTA ATATCTTTAC
I-1_H15_WPC3683B77      AATTTAAAAA TTATATTTTT ATTATTAAAA AACAGAATTA ATATCTTTAC
I-2_H36_AY894835_Ia     AATTTAAAAA TTATATTTTT ATTATTAAAA AACAGAATTA ATATCTTTAC
I-3_H35_WPC17708D1797   AATTTAAAAA TTATATTTTT ATTATTAAAA AACAGAATTA ATATCTTTAC
I-4_H14_WPC15943D674    AATTTAAAAA TTATATTTTT ATTATTAAAA AACAGAATTA ATATCTTTAC
I-5_H34_WPC17721D1792   AATTTAAAAA TTATATTTTT ATTATTAAAA AACAGAATTA ATATCTTTAC
I-6_H37_KM177513        AATTTAAAAA TTATATTTTT ATTATTAAAA AACAGAATTA ATATCTTTAC
I-7_H38_M-0182898       AATTTAAAAA TTATATTTTT ATTATTAAAA AACAGAATTA ATATCTTTAC
I-8_H23_WPC10112B1666   AATTTAAAAA TTATATTTTT ATTATTAAAA AACAGAATTA ATATCTTTAC
I-9_H18_WPC6744B3       AATTTAAAAA TTATATTTTT ATTATTAAAA AACAGAATTA ATATCTTTAC
I-10_H25_WPC17703D1808  AATTTAAAAA TTATATTTTT ATTATTAAAA AACAGAATTA ATATCTTTAC
I-11_H26_WPC6629B453    AATTTAAAAA TTATATTTTT ATTATTAAAA AACAGAATTA ATATCTTTAC
I-12_H32_WPC10650A847   AATTTAAAAA TTATATTTTT ATTATTAAAA AACAGAATTA ATATCTTTAC
I-13_H39_063928A        AATTTAAAAA TTATATTTTT ATTATTAAAA AACAGAATTA ATATCTTTAC
I-14_H21_WPC12205B727   AATTTAAAAA TTATATTTTT ATTATTAAAA AACAGAATTA ATATCTTTAC
I-15_H13_WPC12201B967   AATTTAAAAA TTATATTTTT ATTATTAAAA AACAGAATTA ATATCTTTAC
I-16_H33_WPC10375B241   AATTTAAAAA TTATATTTTT ATTATTAAAA AACAGAATTA ATATCTTTAC
I-17_H28_WPC10113B78    AATTTAAAAA TTATATTTTT ATTATTAAAA AACAGAATTA ATATCTTTAC
I-18_H20_WPC15907D16    AATTTAAAAA TTATATTTTT ATTATTAAAA AACAGAATTA ATATCTTTAC
I-19_H19_WPC13841B953   AATTTAAAAA TTATATTTTT ATTATTAAAA AACAGAATTA ATATCTTTAC
I-20_H17_WPC3681B463    AATTTAAAAA TTATATTTTT ATTATTAAAA AACAGAATTA ATATCTTTAC
I-21_H24_WPC12206B1011  AATTTAAAAA TTATATTTTT ATTATTAAAA AACAGAATTA ATATCTTTAC
I-22_H22_WPC1297B348    AATTTAAAAA TTATATTTTT ATTATTAAAA AACAGAATTA ATATCTTTAC
I-23_H30_WPC6747B1677   AATTTAAAAA TTATATTTTT ATTATTAAAA AACAGAATTA ATATCTTTAC
I-24_H27_WPC1375B464    AATTTAAAAA TTATATTTTT ATTATTAAAA AACAGAATTA ATATCTTTAC
I-25_H29_WPC1296B300    AATTTAAAAA TTATATTTTT ATTATTAAAA AACAGAATTA ATATCTTTAC
MIRABILIS_WPC1362C749   AATTTAAAAA TTATATTTTT ATTATTAAAA AACAGAATTA ATATCTTTAC

                        5601                                              5650
IIb-1_H2_WPC10122B122   TCTATGTATA GATGATGACC ATTTTCATCC ACGTTATATA TCAAGTGGGG
IIb-2_H3_WPC9464B87     TCTATGTATA GATGATGACC ATTTTCATCC ACGTTATATA TCAAGTGGGG
IIb-3_H1_WPC7629A1459   TCTATGTATA GATGATGACC ATTTTCATCC ACGTTATATA TCAAGTGGGG
IIb-4_H12_AY898628_IIb  TCTATGTATA GATGATGACC ATTTTCATCC ACGTTATATA TCAAGTGGGG
IIa-1_H4_WPC12021A1331  TCTATGTATA GATGATGACC ATTTTCATCC ACGTTATATA TCAAGTGGGG
IIa-2_H5_WPC10110A1131  TCTATGTATA GATGATGACC ATTTTCATCC ACGTTATATA TCAAGTGGGG
IIa-3_H6_WPC10257B191   TCTATGTATA GATGATGACC ATTTTCATCC ACGTTATATA TCAAGTGGGG
IIa-4_H10_WPC15149B1931 TCTATGTATA GATGATGACC ATTTTCATCC ACGTTATATA TCAAGTGGGG
IIa-5_H8_WPC12043A1407  TCTATGTATA GATGATGACC ATTTTCATCC ACGTTATATA TCAAGTGGGG
IIa-6_H7_WPC15101D195   TCTATGTATA GATGATGACC ATTTTCATCC ACGTTATATA TCAAGTGGGG
IIa-7_H11_WPC12203B663  TCTATGTATA GATGATGACC ATTTTCATCC ACGTTATATA TCAAGTGGGG
IIa-8_H9_WPC6750B374    TCTATGTATA GATGATGACC ATTTTCATCC ACGTTATATA TCAAGTGGGG
andina_H16_WPC13803B621 TCTATGTATA GATGATGACC ATTTTCATCC ACGTTATATA TCAAGTGGGG
I-1_H15_WPC3683B77      TCTATGTATA GATGATGACC ATTTTCATCC ACGTTATATA TCAAGTGGGG
I-2_H36_AY894835_Ia     TCTATGTATA GATGATGACC ATTTTCATCC ACGTTATATA TCAAGTGGGG
I-3_H35_WPC17708D1797   TCTATGTATA GATGATGACC ATTTTCATCC ACGTTATATA TCAAGTGGGG
I-4_H14_WPC15943D674    TCTATGTATA GATGATGACC ATTTTCATCC ACGTTATATA TCAAGTGGGG
I-5_H34_WPC17721D1792   TCTATGTATA GATGATGACC ATTTTCATCC ACGTTATATA TCAAGTGGGG
I-6_H37_KM177513        TCTATGTATA GATGATGACC ATTTTCATCC ACGTTATATA TCAAGTGGGG
I-7_H38_M-0182898       TCTATGTATA GATGATGACC ATTTTCATCC ACGTTATATA TCAAGTGGGG
I-8_H23_WPC10112B1666   TCTATGTATA GATGATGACC ATTTTCATCC ACGTTATATA TCAAGTGGGG
I-9_H18_WPC6744B3       TCTATGTATA GATGATGACC ATTTTCATCC ACGTTATATA TCAAGTGGGG
I-10_H25_WPC17703D1808  TCTATGTATA GATGATGACC ATTTTCATCC ACGTTATATA TCAAGTGGGG
I-11_H26_WPC6629B453    TCTATGTATA GATGATGACC ATTTTCATCC ACGTTATATA TCAAGTGGGG
I-12_H32_WPC10650A847   TCTATGTATA GATGATGACC ATTTTCATCC ACGTTATATA TCAAGTGGGG
I-13_H39_063928A        TCTATGTATA GATGATGACC ATTTTCATCC ACGTTATATA TCAAGTGGGG
I-14_H21_WPC12205B727   TCTATGTATA GATGATGACC ATTTTCATCC ACGTTATATA TCAAGTGGGG
I-15_H13_WPC12201B967   TCTATGTATA GATGATGACC ATTTTCATCC ACGTTATATA TCAAGTGGGG
I-16_H33_WPC10375B241   TCTATGTATA GATGATGACC ATTTTCATCC ACGTTATATA TCAAGTGGGG
I-17_H28_WPC10113B78    TCTATGTATA GATGATGACC ATTTTCATCC ACGTTATATA TCAAGTGGGG
I-18_H20_WPC15907D16    TCTATGTATA GATGATGACC ATTTTCATCC ACGTTATATA TCAAGTGGGG
I-19_H19_WPC13841B953   TCTATGTATA GATGATGACC ATTTTCATCC ACGTTATATA TCAAGTGGGG
I-20_H17_WPC3681B463    TCTATGTATA GATGATGACC ATTTTCATCC ACGTTATATA TCAAGTGGGG
I-21_H24_WPC12206B1011  TCTATGTATA GATGATGACC ATTTTCATCC ACGTTATATA TCAAGTGGGG
I-22_H22_WPC1297B348    TCTATGTATA GATGATGACC ATTTTCATCC ACGTTATATA TCAAGTGGGG
I-23_H30_WPC6747B1677   TCTATGTATA GATGATGACC ATTTTCATCC ACGTTATATA TCAAGTGGGG
I-24_H27_WPC1375B464    TCTATGTATA GATGATGACC ATTTTCATCC ACGTTATATA TCAAGTGGGG
I-25_H29_WPC1296B300    TCTATGTATA GATGATGACC ATTTTCATCC ACGTTATATA TCAAGTGGGG
MIRABILIS_WPC1362C749   TCTATGTATA GATGATGACC ACTTTCATCC ACGTTATATA TCAAGTGGGG

                        5651                                              5700
IIb-1_H2_WPC10122B122   ATTTTAATTT ATTAATTACG GAATTATCGG AAGATTTTTC TTAAAAAAAA
IIb-2_H3_WPC9464B87     ATTTTAATTT ATTAATTACG GAATTATCGG AAGATTTTTC TTAAAAAAAA
IIb-3_H1_WPC7629A1459   ATTTTAATTT ATTAATTACG GAATTATCGG AAGATTTTTC TTAAAAAAAA
IIb-4_H12_AY898628_IIb  ATTTTAATTT ATTAATTACG GAATTATCGG AAGATTTTTC TTAAAAAAAA
IIa-1_H4_WPC12021A1331  ATTTTAATTT ATTAATTACG GAATTATCGG AAGATTTTTC TTAAAAAAAA
IIa-2_H5_WPC10110A1131  ATTTTAATTT ATTAATTACG GAATTATCGG AAGATTTTTC TTAAAAAAAA
IIa-3_H6_WPC10257B191   ATTTTAATTT ATTAATTACG GAATTATCGG AAGATTTTTC TTAAAAAAAA
IIa-4_H10_WPC15149B1931 ATTTTAATTT ATTAATTACG GAATTATCGG AAGATTTTTC TTAAAAAAAA
IIa-5_H8_WPC12043A1407  ATTTTAATTT ATTAATTACG GAATTATCGG AAGATTTTTC TTAAAAAAAA
IIa-6_H7_WPC15101D195   ATTTTAATTT ATTAATTACG GAATTATCGG AAGATTTTTC TTAAAAAAAA
IIa-7_H11_WPC12203B663  ATTTTAATTT ATTAATTACG GAATTATCGG AAGATTTTTC TTAAAAAAAA
IIa-8_H9_WPC6750B374    ATTTTAATTT ATTAATTACG GAATTATCGG AAGATTTTTC TTAAAAAAAA
andina_H16_WPC13803B621 ATTTTAATTT ATTAATTACG GAATTATCGG AAGATTTTTC TTAAAAAAAA
I-1_H15_WPC3683B77      ATTTTAATTT ATTAATTACG GAATTATCGG AAGATTTTTC TTAAAAAAAA
I-2_H36_AY894835_Ia     ATTTTAATTT ATTAATTACG GAATTATCGG AAGATTTTTC TTAAAAAAAA
I-3_H35_WPC17708D1797   ATTTTAATTT ATTAATTACG GAATTATCGG AAGATTTTTC TTAAAAAAAA
I-4_H14_WPC15943D674    ATTTTAATTT ATTAATTACG GAATTATCGG AAGATTTTTC TTAAAAAAAA
I-5_H34_WPC17721D1792   ATTTTAATTT ATTAATTACG GAATTATCGG AAGATTTTTC TTAAAAAAAA
I-6_H37_KM177513        ATTTTAATTT ATTAATTACG GAATTATCGG AAGATTTTTC TTAAAAAAAA
I-7_H38_M-0182898       ATTTTAATTT ATTAATTACG GAATTATCGG AAGATTTTTC TTAAAAAAAA
I-8_H23_WPC10112B1666   ATTTTAATTT ATTAATTACG GAATTATCGG AAGATTTTTC TTAAAAAAAA
I-9_H18_WPC6744B3       ATTTTAATTT ATTAATTACG GAATTATCGG AAGATTTTTC TTAAAAAAAA
I-10_H25_WPC17703D1808  ATTTTAATTT ATTAATTACG GAATTATCGG AAGATTTTTC TTAAAAAAAA
I-11_H26_WPC6629B453    ATTTTAATTT ATTAATTACG GAATTATCGG AAGATTTTTC TTAAAAAAAA
I-12_H32_WPC10650A847   ATTTTAATTT ATTAATTACG GAATTATCGG AAGATTTTTC TTAAAAAAAA
I-13_H39_063928A        ATTTTAATTT ATTAATTACG GAATTATCGG AAGATTTTTC TTAAAAAAAA
I-14_H21_WPC12205B727   ATTTTAATTT ATTAATTACG GAATTATCGG AAGATTTTTC TTAAAAAAAA
I-15_H13_WPC12201B967   ATTTTAATTT ATTAATTACG GAATTATCGG AAGATTTTTC TTAAAAAAAA
I-16_H33_WPC10375B241   ATTTTAATTT ATTAATTACG GAATTATCGG AAGATTTTTC TTAAAAAAAA
I-17_H28_WPC10113B78    ATTTTAATTT ATTAATTACG GAATTATCGG AAGATTTTTC TTAAAAAAAA
I-18_H20_WPC15907D16    ATTTTAATTT ATTAATTACG GAATTATCGG AAGATTTTTC TTAAAAAAAA
I-19_H19_WPC13841B953   ATTTTAATTT ATTAATTACG GAATTATCGG AAGATTTTTC TTAAAAAAAA
I-20_H17_WPC3681B463    ATTTTAATTT ATTAATTACG GAATTATCGG AAGATTTTTC TTAAAAAAAA
I-21_H24_WPC12206B1011  ATTTTAATTT ATTAATTACG GAATTATCGG AAGATTTTTC TTAAAAAAAA
I-22_H22_WPC1297B348    ATTTTAATTT ATTAATTACG GAATTATCGG AAGATTTTTC TTAAAAAAAA
I-23_H30_WPC6747B1677   ATTTTAATTT ATTAATTACG GAATTATCGG AAGATTTTTC TTAAAAAAAA
I-24_H27_WPC1375B464    ATTTTAATTT ATTAATTACG GAATTATCGG AAGATTTTTC TTAAAAAAAA
I-25_H29_WPC1296B300    ATTTTAATTT ATTAATTACG GAATTATCGG AAGATTTTTC TTAAAAAAAA
MIRABILIS_WPC1362C749   ATTTTAATTT ATTAATTACA GAATTATCAG AAGATTTTTC TTAAAAAAAA

                        5701                                              5750
IIb-1_H2_WPC10122B122   AAAAAA..TT ATAACAAGTT AATTTAAAAT AGATGAAAAA AAAATTATAA
IIb-2_H3_WPC9464B87     AAAAAA..TT ATAACAAGTT AATTTAAAAT AGATGAAAAA AAAATTATAA
IIb-3_H1_WPC7629A1459   AAAAAA..TT ATAACAAGTT AATTTAAAAT AGATGAAAAA AAAATTATAA
IIb-4_H12_AY898628_IIb  AAAAAA..TT ATAACAAGTT AATTTAAAAT AGATGAAAAA AAAATTATAA
IIa-1_H4_WPC12021A1331  AAAAAA..TT ATAACAAGTT AATTTAAAAT AGATGAAAAA AAAATTATAA
IIa-2_H5_WPC10110A1131  AAAAAA..TT ATAACAAGTT AATTTAAAAT AGATGAAAAA AAAATTATAA
IIa-3_H6_WPC10257B191   AAAAAA..TT ATAACAAGTT AATTTAAAAT AGATGAAAAA AAA.TTATAA
IIa-4_H10_WPC15149B1931 AAAAAA..TT ATAACAAGTT AATTTAAAAT AGATGAAAAA AAAATTATAA
IIa-5_H8_WPC12043A1407  AAAAAA..TT ATAACAAGTT AATTTAAAAT AGATGAAAAA AAAATTATAA
IIa-6_H7_WPC15101D195   AAAAAA..TT ATAACAAGTT AATTTAAAAT AGATGAAAAA AAAATTATAA
IIa-7_H11_WPC12203B663  AAAAAA..TT ATAACAAGTT AATTTAAAAT AGATGAAAAA AAAATTATAA
IIa-8_H9_WPC6750B374    AAAAAA..TT ATAACAAGTT AATTTAAAAT AGATGAAAAA AAAATTATAA
andina_H16_WPC13803B621 AAAAAAAATT ATAACAAGTT AATTTAAAAT AGATGAAAAA AAAATTATAA
I-1_H15_WPC3683B77      AAAAAAA.TT ATAACAAGTT AATTTAAAAT AGATGAAAAA AAAATTATAA
I-2_H36_AY894835_Ia     AAAAAAAATT ATAACAAGTT AATTTAAAAT AGATGAAAAA AAAATTATAA
I-3_H35_WPC17708D1797   AAAAAAAATT ATAACAAGTT AATTTAAAAT AGATGAAAAA AAAATTATAA
I-4_H14_WPC15943D674    AAAAAAAATT ATAACAAGTT AATTTAAAAT AGATGAAAAA AAAATTATAA
I-5_H34_WPC17721D1792   AAAAAAAATT ATAACAAGTT AATTTAAAAT AGATGAAAAA AAAATTATAA
I-6_H37_KM177513        AAAAAAAATT ATAACAAGTT AATTTAAAAT AGATGAAAAA AAAATTATAA
I-7_H38_M-0182898       AAAAAAAATT ATAACAAGTT AATTTAAAAT AGATGAAAAA AAAATTATAA
I-8_H23_WPC10112B1666   AAAAAAAATT ATAACAAGTT AATTTAAAAT AGATGAAAAA AAAATTATAA
I-9_H18_WPC6744B3       AAAAAAAATT ATAACAAGTT AATTTAAAAT AGATGAAAAA AAAATTATAA
I-10_H25_WPC17703D1808  AAAAAAAATT ATAACAAGTT AATTTAAAAT AGATGAAAAA AAAATTATAA
I-11_H26_WPC6629B453    AAAAAAAATT ATAACAAGTT AATTTAAAAT AGATGAAAAA AAAATTATAA
I-12_H32_WPC10650A847   AAAAAAAATT ATAACAAGTT AATTTAAAAT AGATGAAAAA AAAATTATAA
I-13_H39_063928A        AAAAAAAATT ATAACAAGTT AATTTAAAAT AGATGAAAAA AAAATTATAA
I-14_H21_WPC12205B727   AAAAAAAATT ATAACAAGTT AATTTAAAAT AGATGAAAAA AAAATTATAA
I-15_H13_WPC12201B967   AAAAAAAATT ATAACAAGTT AATTTAAAAT AGATGAAAAA AAAATTATAA
I-16_H33_WPC10375B241   AAAAAAAATT ATAACAAGTT AATTTAAAAT AGATGAAAAA AAAATTATAA
I-17_H28_WPC10113B78    AAAAAAAATT ATAACAAGTT AATTTAAAAT AGATGAAAAA AAAATTATAA
I-18_H20_WPC15907D16    AAAAAAAATT ATAACAAGTT AATTTAAAAT AGATGAAAAA AAAATTATAA
I-19_H19_WPC13841B953   AAAAAAAATT ATAACAAGTT AATTTAAAAT AGATGAAAAA AAAATTATAA
I-20_H17_WPC3681B463    AAAAAAAATT ATAACAAGTT AATTTAAAAT AGATGAAAAA AAAATTATAA
I-21_H24_WPC12206B1011  AAAAAAAATT ATAACAAGTT AATTTAAAAT AGATGAAAAA AAAATTATAA
I-22_H22_WPC1297B348    AAAAAAAATT ATAACAAGTT AATTTAAAAT AGATGAAAAA AAAATTATAA
I-23_H30_WPC6747B1677   AAAAAAAATT ATAACAAGTT AATTTAAAAT AGATGAAAAA AAAATTATAA
I-24_H27_WPC1375B464    AAAAAAAATT ATAACAAGTT AATTTAAAAT AGATGAAAAA AAAATTATAA
I-25_H29_WPC1296B300    AAAAAAAATT ATAACAAGTT AATTTAAAAT AGATGAAAAA AAAATTATAA
MIRABILIS_WPC1362C749   AAA.....TT ATAACAAGTT AATTTAAAAT AGATGAAAAA AAAAAT....

                        5751                                              5800
IIb-1_H2_WPC10122B122   CAAGTTAATT TAAAATAGAT GAAAAAAAAA TTATAACAAG TTAATTTAAA
IIb-2_H3_WPC9464B87     CAAGTTAATT TAAAATAGAT GAAAAAAAAA TTATAACAAG TTAATTTAAA
IIb-3_H1_WPC7629A1459   CAAGTTAATT TAAAATAGAT GAAAAAAAAA TTATAACAAG TTAATTTAAA
IIb-4_H12_AY898628_IIb  CAAGTTAATT TAAAATAGAT GAAAAAAAAA TTATAACAAG TTAATTTAAA
IIa-1_H4_WPC12021A1331  CAAGTTAATT TAAAATAGAT GAAAAAAAAA TTATAACAAG TTAATTTAAA
IIa-2_H5_WPC10110A1131  CAAGTTAATT TAAAATAGAT GAAAAAAAAA TTATAACAAG TTAATTTAAA
IIa-3_H6_WPC10257B191   CAAGTTAATT TAAAATAGAT GAAAAAAAAA TTATAACAAG TTAATTTAAA
IIa-4_H10_WPC15149B1931 CAAGTTAATT TAAAATAGAT GAAAAAAAAA TTATAACAAG TTAATTTAAA
IIa-5_H8_WPC12043A1407  CAAGTTAATT TAAAATAGAT GAAAAAAAAA TTATAACAAG TTAATTTAAA
IIa-6_H7_WPC15101D195   CAAGTTAATT TAAAATAGAT GAAAAAAAAA TTATAACAAG TTAATTTAAA
IIa-7_H11_WPC12203B663  CAAGTTAATT TAAAATAGAT GAAAAAAAAA TTATAACAAG TTAATTTAAA
IIa-8_H9_WPC6750B374    CAAGTTAATT TAAAATAGAT GAAAAAAAAA TTATAACAAG TTAATTTAAA
andina_H16_WPC13803B621 CAAGTTAATT TAAAATAGAT GAAAAAAAAA T......... ..........
I-1_H15_WPC3683B77      CAAGTTAATT TAAAATAGAT GAAAAAAAAA T......... ..........
I-2_H36_AY894835_Ia     CAAGTTAATT TAAAATAGAT GAAAAAAAAA T......... ..........
I-3_H35_WPC17708D1797   CAAGTTAATT TAAAATAGAT GAAAAAAAAA TTATAACAAG TTAATTTAAA
I-4_H14_WPC15943D674    CAAGTTAATT TAAAATAGAT GAAAAAAAAA T......... ..........
I-5_H34_WPC17721D1792   CAAGTTAATT TAAAATAGAT GAAAAAAAAA TTATAACAAG TTAATTTAAA
I-6_H37_KM177513        CAAGTTAATT TAAAATAGAT GAAAAAAAAA TTATAACAAG TTAATTTAAA
I-7_H38_M-0182898       CAAGTTAATT TAAAATAGAT GAAAAAAAAA TTATAACAAG TTAATTTAAA
I-8_H23_WPC10112B1666   CAAGTTAATT TAAAATAGAT GAAAAAAAAA TTATAACAAG TTAATTTAAA
I-9_H18_WPC6744B3       CAAGTTAATT TAAAATAGAT GAAAAAAAAA T......... ..........
I-10_H25_WPC17703D1808  CAAGTTAATT TAAAATAGAT GAAAAAAAAA TTATAACAAG TTAATTTAAA
I-11_H26_WPC6629B453    CAAGTTAATT TAAAATAGAT GAAAAAAAAA T......... ..........
I-12_H32_WPC10650A847   CAAGTTAATT TAAAATAGAT GAAAAAAAAA TTATAACAAG TTAATTTAAA
I-13_H39_063928A        CAAGTTAATT TAAAATAGAT GAAAAA.... TTATAACAAG TTAATTTAAA
I-14_H21_WPC12205B727   CAAGTTAATT TAAAATAGAT GAAAAAAAAA TTATAACAAG TTAATTTAAA
I-15_H13_WPC12201B967   CAAGTTAATT TAAAATAGAT GAAAAAAAAA T......... ..........
I-16_H33_WPC10375B241   CAAGTTAATT TAAAATAGAT GAAAAAAAAA TTATAACAAG TTAATTTAAA
I-17_H28_WPC10113B78    CAAGTTAATT TAAAATAGAT GAAAAAAAAA TTATAACAAG TTAATTTAAA
I-18_H20_WPC15907D16    CAAGTTAATT TAAAATAGAT GAAAAAAAAA TTATAACAAG TTAATTTAAA
I-19_H19_WPC13841B953   CAAGTTAATT TAAAATAGAT GAAAAAAAA. TTATAACAAG TTAATTTAAA
I-20_H17_WPC3681B463    CAAGTTAATT TAAAATAGAT GAAAAAAAAA T......... ..........
I-21_H24_WPC12206B1011  CAAGTTAATT TAAAATAGAT GAAAAAAAAA TTATAACAAG TTAATTTAAA
I-22_H22_WPC1297B348    CAAGTTAATT TAAAATAGAT GAAAAAAAAA TTATAACAAG TTAATTTAAA
I-23_H30_WPC6747B1677   CAAGTTAATT TAAAATAGAT GAAAAAAAAA TTATAACAAG TTAATTTAAA
I-24_H27_WPC1375B464    CAAGTTAATT TAAAATAGAT GAAAAAAAAA TTATAACAAG TTAATTTAAA
I-25_H29_WPC1296B300    CAAGTTAACT TAAAATAGAT GAAAAAAAAA TTATAACAAG TTAATTTAAA
MIRABILIS_WPC1362C749   .......... .......... .......... .......... ..........

                        5801                                              5850
IIb-1_H2_WPC10122B122   ATAGATGAAA AAAAAATTAT AACAAGTTAA TTTAAAATAG ATGAAAAAAA
IIb-2_H3_WPC9464B87     ATAGATGAAA AAAAAATTAT AACAAGTTAA TTTAAAATAG ATGAAAAAAA
IIb-3_H1_WPC7629A1459   ATAGATGAAA AAAAAAT... .......... .......... ..........
IIb-4_H12_AY898628_IIb  ATAGATGAAA AAAAAAT... .......... .......... ..........
IIa-1_H4_WPC12021A1331  ATAGATGAAA AAAAAATTAT AACAAGTTAA TTTAAAATAG ATGAAAAAAA
IIa-2_H5_WPC10110A1131  ATAGATGAAA AAAAAATTAT AACAAGTTAA TTTAAAATAG ATGAAAAAAA
IIa-3_H6_WPC10257B191   ATAGATGAAA AAAAAATTAT AACAAGTTAA TTTAAAATAG ATGAAAAAAA
IIa-4_H10_WPC15149B1931 ATAGATGAAA AAAAAAT... .......... .......... ..........
IIa-5_H8_WPC12043A1407  ATAGATGAAA AAAAAAT... .......... .......... ..........
IIa-6_H7_WPC15101D195   ATAGATGAAA AAAAAATTAT AACAAGTTAA TTTAAAATAG ATGAAAAAAA
IIa-7_H11_WPC12203B663  ATAGATGAAA AAAAAAT... .......... .......... ..........
IIa-8_H9_WPC6750B374    ATAGATGAAA AAAAAAT... .......... .......... ..........
andina_H16_WPC13803B621 .......... .......... .......... .......... ..........
I-1_H15_WPC3683B77      .......... .......... .......... .......... ..........
I-2_H36_AY894835_Ia     .......... .......... .......... .......... ..........
I-3_H35_WPC17708D1797   ATAGATGAAA AAAAAAT... .......... .......... ..........
I-4_H14_WPC15943D674    .......... .......... .......... .......... ..........
I-5_H34_WPC17721D1792   ATAGATGAAA AAAAAAT... .......... .......... ..........
I-6_H37_KM177513        ATAGATGAAA AAAAAATTAT AACAAGTTAA TTTAAAATAG ATGAAAAAAA
I-7_H38_M-0182898       ATAGATGAAA AAAAAATTAT AACAAGTTAA TTTAAAATAG ATGAAAAAAA
I-8_H23_WPC10112B1666   ATAGATGAAA AAAAAAT... .......... .......... ..........
I-9_H18_WPC6744B3       .......... .......... .......... .......... ..........
I-10_H25_WPC17703D1808  ATAGATGAAA AAAAAAT... .......... .......... ..........
I-11_H26_WPC6629B453    .......... .......... .......... .......... ..........
I-12_H32_WPC10650A847   ATAGATGAAA AAAAAATTAT AACAAGTTAA TTTAAAATAG ATGAAAAAAA
I-13_H39_063928A        ATAGATGAAA AAAAAATTAT AACAAGTTAA TTTAAAATAG ATGAAAAAAA
I-14_H21_WPC12205B727   ATAGATGAAA AAAAAAT... .......... .......... ..........
I-15_H13_WPC12201B967   .......... .......... .......... .......... ..........
I-16_H33_WPC10375B241   ATAGATGAAA AAAAAATTAT AACAAGTTAA TTTAAAATAG ATGAAAAAAA
I-17_H28_WPC10113B78    ATAGATGAAA AAAAAAT... .......... .......... ..........
I-18_H20_WPC15907D16    ATAGATGAAA AAAAAAT... .......... .......... ..........
I-19_H19_WPC13841B953   ATAGATGAAA AAAAAAT... .......... .......... ..........
I-20_H17_WPC3681B463    .......... .......... .......... .......... ..........
I-21_H24_WPC12206B1011  ATAGATGAAA AAAAAAT... .......... .......... ..........
I-22_H22_WPC1297B348    ATAGATGAAA AAAAAAT... .......... .......... ..........
I-23_H30_WPC6747B1677   ATAGATGAAA AAAAAATTAT AACAAGTTAA TTTAAAATAG ATGAAAAAAA
I-24_H27_WPC1375B464    ATAGATGAAA AAAAAAT... .......... .......... ..........
I-25_H29_WPC1296B300    ATAGATGAAA AAAAAATTAT AACAAGTTAA TTTAAAATAG ATGAAAAAAA
MIRABILIS_WPC1362C749   .......... .......... .......... .......... ..........

                        5851                                              5900
IIb-1_H2_WPC10122B122   AATAAAGAGG GATTGTTTTT TTTTTGAAAA AAAATGCATT AATATTCTCA
IIb-2_H3_WPC9464B87     AATAAAGAGG GATTGTTTTT TTTTTGAAAA AAAATGCATT AATATTCTCA
IIb-3_H1_WPC7629A1459   ...AAAGAGG GATTGTTTTT TTTTTGAAAA AAAATGCATT AATATTCTCA
IIb-4_H12_AY898628_IIb  ...AAAGAGG GATTGTTTTT TTTTTGAAAA AAAATGCATT AATATTCTCA
IIa-1_H4_WPC12021A1331  AATAAAGAGG GATTGTTTTT TTTTTGAAAA AAAATGCATT AATATTCTCA
IIa-2_H5_WPC10110A1131  AATAAAGAGG GATTGTTTTT TTTTTGAAAA AAAATGCATT AATATTCTCA
IIa-3_H6_WPC10257B191   AATAAAGAGG GATTGTTTTT TTTTTGAAAA AAAATGCATT AATATTCTCA
IIa-4_H10_WPC15149B1931 ...AAAGAGG GATTGTTTTT TTTTTGAAAA AAAATGCATT AATATTCTCA
IIa-5_H8_WPC12043A1407  ...AAAGAGG GATTGTTTTT TTTTTGAAAA AAAATGCATT AATATTCTCA
IIa-6_H7_WPC15101D195   AATAAAGAGG GATTGTTTTT TTTTTGAAAA AAAATGCATT AATATTCTCA
IIa-7_H11_WPC12203B663  ...AAAGAGG GATTGTTTTT TTTTTGAAAA AAAATGCATT AATATTCTCA
IIa-8_H9_WPC6750B374    ...AAAGAGG GATTGTTTTT TTTTTGAAAA AAAATGCATT AATATTCTCA
andina_H16_WPC13803B621 ...AAAGAGG GATTGTTTTT TTTTTAAAAA AAAATGCATT AATATTATCA
I-1_H15_WPC3683B77      ...AAAGAGG GATTGTTTTT TTTTTAAAAA AAAATGCATT AATATTATCA
I-2_H36_AY894835_Ia     ...AAAGAGG GATTGTTTTT TTTTTAAAAA AAAATGCATT AATATTATCA
I-3_H35_WPC17708D1797   ...AAAGAGG GATTGTTTTT TTTTTAAAAA AAAATGCATT AATATTATCA
I-4_H14_WPC15943D674    ...AAAGAGG GATTGTTTTT TTTTTAAAAA AAAATGCATT AATATTATCA
I-5_H34_WPC17721D1792   ...AAAGAGG GATTGTTTTT TTTTTAAAAA AAAATGCATT AATATTATCA
I-6_H37_KM177513        AATAAAGAGG GATTGTTTTT TTTTTAAAAA AAAATGCATT AATATTATCA
I-7_H38_M-0182898       AATAAAGAGG GATTGTTTTT TTTTTAAAAA AAAATGCATT AATATTATCA
I-8_H23_WPC10112B1666   ...AAAGAGG GATTGTTTTT TTTTTAAAAA AAAATGCATT AATATTATCA
I-9_H18_WPC6744B3       ...AAAGAGG GATTGTTTTT TTTTTAAAAA AAAATGCATT AATATTATCA
I-10_H25_WPC17703D1808  ...AAAGAGG GATTGTTTTT TTTTTTAAAA AAAATGCATT AATATTATCA
I-11_H26_WPC6629B453    ...AAAGAGG GATTGTTTTT TTTTTTAAAA AAAATGCATT AATATTATCA
I-12_H32_WPC10650A847   AATAAAGAGG GATTGTTTTT TTTTTTAAAA AAAATGCATT AATATTATCA
I-13_H39_063928A        AATAAAGAGG GATTGTTTTT TTTTTTAAAA AAAATGCATT AATATTATCA
I-14_H21_WPC12205B727   ...AAAGAGG GATTGTTTTT TTTTTTAAAA AAAATGCATT AATATTATCA
I-15_H13_WPC12201B967   ...AAAGAGG GATTGTTTTT TTTTTTAAAA AAAATGCATT AATATTATCA
I-16_H33_WPC10375B241   AATAAAGAGG GATTGTTTTT TTTTTAAAAA AAAATGCATT AATATTATCA
I-17_H28_WPC10113B78    ...AAAGAGG GATTGTTTTT TTTTTAAAAA AAAATGCATT AATATTATCA
I-18_H20_WPC15907D16    ...AAAGAGG GATTGTTTTT TTTTTAAAAA AAAATGCATT AATATTATCA
I-19_H19_WPC13841B953   ...AAAGAGG GATTGTTTTT TTTTTAAAAA AAAATGCATT AATATTATCA
I-20_H17_WPC3681B463    ...AAAGAGG GATTGTTTTT TTTTTAAAAA AAAATGCATT AATATTATCA
I-21_H24_WPC12206B1011  ...AAAGAGG GATTGTTTTT TTTTTAAAAA AAAATGCATT AATATTATCA
I-22_H22_WPC1297B348    ...AAAGAGG GATTGTTTTT TTTTTAAAAA AAAATGCATT AATATTATCA
I-23_H30_WPC6747B1677   AATAAAGAGG GATTGTTTTT TTTTTTAAAA AAAATGCATT AATATTATCA
I-24_H27_WPC1375B464    ...AAAGAGG GATTGTTTTT TTTTTTAAAA AAAATGCATT AATATTATCA
I-25_H29_WPC1296B300    AATAAAGAGG GATTGTTTTT TTTTTAAAAA AAAATGCATT AATATTATCA
MIRABILIS_WPC1362C749   ...AAAGAGG GATTGTTTTT TTTTTAAAAA AAAATGCATT AATATTTTCA

                        5901                                              5950
IIb-1_H2_WPC10122B122   TAAATATCAA ATTACAGTAT AAAAGGGATT TATACCTATA AAATGTTATA
IIb-2_H3_WPC9464B87     TAAATATCAA ATTACAGTAT AAAAGGGATT TATACCTATA AAATGTTATA
IIb-3_H1_WPC7629A1459   TAAATATCAA ATTACAGTAT AAAAGGGATT TATACCTATA AAATGTTATA
IIb-4_H12_AY898628_IIb  TAAATATCAA ATTACAGTAT AAAAGGGATT TATACCTATA AAATGTTATA
IIa-1_H4_WPC12021A1331  TAAATATCAA ATTACAGTAT AAAAGGGATT TATACCTATA AAATGTTATA
IIa-2_H5_WPC10110A1131  TAAATATCAA ATTACAGTAT AAAAGGGATT TATACCTATA AAATGTTATA
IIa-3_H6_WPC10257B191   TAAATATCAA ATTACAGTAT AAAAGGGATT TATACCTATA AAATGTTATA
IIa-4_H10_WPC15149B1931 TAAATATCAA ATTACAGTAT AAAAGGGATT TATACCTATA AAATGTTATA
IIa-5_H8_WPC12043A1407  TAAATATCAA ATTACAGTAT AAAAGGGATT TATACCTATA AAATGTTATA
IIa-6_H7_WPC15101D195   TAAATATCAA ATTACAGTAT AAAAGGGATT TATACCTATA AAATGTTATA
IIa-7_H11_WPC12203B663  TAAATATCAA ATTACAGTAT AAAAGGGATT TATACCTATA AAATGTTATA
IIa-8_H9_WPC6750B374    TAAATATCAA ATTACAGTAT AAAAGGGATT TATACCTATA AAATGTTATA
andina_H16_WPC13803B621 TAAAGATCAA ATTACAGTAT AAAAGGGATT TATACCTATA AAATGTTATA
I-1_H15_WPC3683B77      TAAAGATCAA ATTACAGTAT AAAAGGGATT TATACCTATA AAATGTTATA
I-2_H36_AY894835_Ia     TAAAGATCAA ATTACAGTAT AAAAGGGATT TATACCTATA AAATGTTATA
I-3_H35_WPC17708D1797   TAAAGATCAA ATTACAGTAT AAAAGGGATT TATACCTATA AAATGTTATA
I-4_H14_WPC15943D674    TAAAGATCAA ATTACAGTAT AAAAGGGATT TATACCTATA AAATGTTATA
I-5_H34_WPC17721D1792   TAAAGATCAA ATTACAGTAT AAAAGGGATT TATACCTATA AAATGTTATA
I-6_H37_KM177513        TAAAGATCAA ATTACAGTAT AAAAGGGATT TATACCTATA AAATGTTATA
I-7_H38_M-0182898       TAAAGATCAA ATTACAGTAT AAAAGGGATT TATACCTATA AAATGTTATA
I-8_H23_WPC10112B1666   TAAAGATCAA ATTACAGTAT AAAAGGGATT TATACCTATA AAATGTTATA
I-9_H18_WPC6744B3       TAAAGATCAA ATTACAGTAT AAAAGGGATT TATACCTATA AAATGTTATA
I-10_H25_WPC17703D1808  TAAAGATCAA ATTACAGTAT AAAAGGGATT TATACCTATA AAATGTTATA
I-11_H26_WPC6629B453    TAAAGATCAA ATTACAGTAT AAAAGGGATT TATACCTATA AAATGTTATA
I-12_H32_WPC10650A847   TAAAGATCAA ATTACAGTAT AAAAGGGATT TATACCTATA AAATGTTATA
I-13_H39_063928A        TAAAGATCAA ATTACAGTAT AAAAGGGATT TATACCTATA AAATGTTATA
I-14_H21_WPC12205B727   TAAAGATCAA ATTACAGTAT AAAAGGGATT TATACCTATA AAATGTTATA
I-15_H13_WPC12201B967   TAAAGATCAA ATTACAGTAT AAAAGGGATT TATACCTATA AAATGTTATA
I-16_H33_WPC10375B241   TAAAGATCAA ATTACAGTAT AAAAGGGATT TATACCTATA AAATGTTATA
I-17_H28_WPC10113B78    TAAAGATCAA ATTACAGTAT AAAAGGGATT TATACCTATA AAATGTTATA
I-18_H20_WPC15907D16    TAAAGATCAA ATTACAGTAT AAAAGGGATT TATACCTATA AAATGTTATA
I-19_H19_WPC13841B953   TAAAGATCAA ATTACAGTAT AAAAGGGATT TATACCTATA AAATGTTATA
I-20_H17_WPC3681B463    TAAAGATCAA ATTACAGTAT AAAAGGGATT TATACCTATA AAATGTTATA
I-21_H24_WPC12206B1011  TAAAGATCAA ATTACAGTAT AAAAGGGATT TATACCTATA AAATGTTATA
I-22_H22_WPC1297B348    TAAAGATCAA ATTACAGTAT AAAAGGGATT TATACCTATA AAATGTTATA
I-23_H30_WPC6747B1677   TAAAGATCAA ATTACAGTAT AAAAGGGATT TATACCTATA AAATGTTATA
I-24_H27_WPC1375B464    TAAAGATCAA ATTACAGTAT AAAAGGGATT TATACCTATA AAATGTTATA
I-25_H29_WPC1296B300    TAAAGATCAA ATTACAGTAT AAAAGGGATT TATACCTATA AAATGTTATA
MIRABILIS_WPC1362C749   TAAATATCAA ATTACAGTAT AAAAGAAATT TATATCTATA AAATGTTACA

                        5951                                              6000
IIb-1_H2_WPC10122B122   TAATTATAAT AAAATTTTTT AATTTTACA. .......... .....AATAC
IIb-2_H3_WPC9464B87     TAATTATAAT AAAATTTTTT AATTTTACA. .......... .....AATAC
IIb-3_H1_WPC7629A1459   TAATTATAAT AAAATTTTTT AATTTTACA. .......... .....AATAC
IIb-4_H12_AY898628_IIb  TAATTATAAT AAAATTTTTT AATTTTACA. .......... .....AATAC
IIa-1_H4_WPC12021A1331  TAATTATAAT AAAATTTTTT AATTTTACA. .......... .....AATAC
IIa-2_H5_WPC10110A1131  TAATTATAAT AAAATTTTTT AATTTTACA. .......... .....AATAC
IIa-3_H6_WPC10257B191   TAATTATAAT AAAATTTTTT AATTTTACA. .......... .....AATAC
IIa-4_H10_WPC15149B1931 TAATTATAAT AAAATTTTTT AATTTTACA. .......... .....AATAC
IIa-5_H8_WPC12043A1407  TAATTATAAT AAAATTTTTT AATTTTACA. .......... .....AATAC
IIa-6_H7_WPC15101D195   TAATTATAAT AAAATTTTTT AATTTTACA. .......... .....AATAC
IIa-7_H11_WPC12203B663  TAATTATAAT AAAATTTTTT AATTTTACA. .......... .....AATAC
IIa-8_H9_WPC6750B374    TAATTATAAT AAAATTTTTT AATTTTACA. .......... .....AATAC
andina_H16_WPC13803B621 TAATTATAAT AAAATTTTTT AATTTTAAA. .......... .....AATAC
I-1_H15_WPC3683B77      TAATTATAAT AAAATTTTTT AATTTTAAA. .......... .....AATAC
I-2_H36_AY894835_Ia     TAATTATAAT AAAATTTTTT AATTTTAAA. .......... .....AATAC
I-3_H35_WPC17708D1797   TAATTATAAT AAAATTTTTT AATTTTAAA. .......... .....AATAC
I-4_H14_WPC15943D674    TAATTATAAT AAAATTTTTT AATTTTAAA. .......... .....AATAC
I-5_H34_WPC17721D1792   TAATTATAAT AAAATTTTTT AATTTTAAA. .......... .....AATAC
I-6_H37_KM177513        TAATTATAAT AAAATTTTTT AATTTTAAA. .......... .....AATAC
I-7_H38_M-0182898       TAATTATAAT AAAATTTTTT AATTTTAAA. .......... .....AATAC
I-8_H23_WPC10112B1666   TAATTATAAT AAAATTTTTT AATTTTAAA. .......... .....AATAC
I-9_H18_WPC6744B3       TAATTATAAT AAAATTTTTT AATTTTAAA. .......... .....AATAC
I-10_H25_WPC17703D1808  TAATTATAAT AAAATTTTTT AATTTTAAA. .......... .....AATAC
I-11_H26_WPC6629B453    TAATTATAAT AAAATTTTTT AATTTTAAA. .......... .....AATAC
I-12_H32_WPC10650A847   TAATTATAAT AAAATTTTTT AATTTTAAA. .......... .....AATAC
I-13_H39_063928A        TAATTATAAT AAAATTTTTT AATTTTAAA. .......... .....AATAC
I-14_H21_WPC12205B727   TAATTATAAT AAAATTTTTT AATTTTAAA. .......... .....AATAC
I-15_H13_WPC12201B967   TAATTATAAT AAAATTTTTT AATTTTAAA. .......... .....AATAC
I-16_H33_WPC10375B241   TAATTATAAT AAAATTTTTT AATTTTAAA. .......... .....AATAC
I-17_H28_WPC10113B78    TAATTATAAT AAAATTTTTT AATTTTAAA. .......... .....AATAC
I-18_H20_WPC15907D16    TAATTATAAT AAAATTTTTT AATTTTAAA. .......... .....AATAC
I-19_H19_WPC13841B953   TAATTATAAT AAAATTTTTT AATTTTAAA. .......... .....AATAC
I-20_H17_WPC3681B463    TAATTATAAT AAAATTTTTT AATTTTAAA. .......... .....AATAC
I-21_H24_WPC12206B1011  TAATTATAAT AAAATTTTTT AATTTTAAA. .......... .....AATAC
I-22_H22_WPC1297B348    TAATTATAAT AAAATTTTTT AATTTTAAA. .......... .....AATAC
I-23_H30_WPC6747B1677   TAATTATAAT AAAATTTTTT AATTTTAAA. .......... .....AATAC
I-24_H27_WPC1375B464    TAATTATAAT AAAATTTTTT AATTTTAAA. .......... .....AATAC
I-25_H29_WPC1296B300    TAATTATAAT AAAATTTTTT AATTTTAAA. .......... .....AATAC
MIRABILIS_WPC1362C749   TAATTATAAC AAAATTTTTT AATTTTAAAT ATACATTATT TTAAAGATAC

                        6001                                              6050
IIb-1_H2_WPC10122B122   GATGTTTTAA TAGAAATTAT TTTTTAAAAA TTTTATATTA TTTAAGAAAA
IIb-2_H3_WPC9464B87     GATGTTTTAA TAGAAATTAT TTTTTAAAAA TTTTATATTA TTTAAGAAAA
IIb-3_H1_WPC7629A1459   GATGTTTTAA TAGAAATTAT TTTTTAAAAA TTTTATATTA TTTAAGAAAA
IIb-4_H12_AY898628_IIb  GATGTTTTAA TAGAAATTAT TTTTTAAAAA TTTTATATTA TTTAAGAAAA
IIa-1_H4_WPC12021A1331  GATGTTTTAA TAGAAATTAT TTTTTAAAAA TTTTATATTA TTTAAGAAAA
IIa-2_H5_WPC10110A1131  GATGTTTTAA TAGAAATTAT TTTTTAAAAA TTTTATATTA TTTAAGAAAA
IIa-3_H6_WPC10257B191   GATGTTTTAA TAGAAATTAT TTTTTAAAAA TTTTATATTA TTTAAGAAAA
IIa-4_H10_WPC15149B1931 GATGTTTTAA TAGAAATTAT TTTTTAAAAA TTTTATATTA TTTAAGAAAA
IIa-5_H8_WPC12043A1407  GATGTTTTAA TAGAAATTAT TTTTTAAAAA TTTTATATTA TTTAAGAAAA
IIa-6_H7_WPC15101D195   GATGTTTTAA TAGAAATTAT TTTTTAAAAA TTTTATATTA TTTAAGAAAA
IIa-7_H11_WPC12203B663  GATGTTTTAA TAGAAATTAT TTTTTAAAAA TTTTATATTA TTTAAGAAAA
IIa-8_H9_WPC6750B374    GATGTTTTAA TAGAAATTAT TTTTTAAAAA TTTTATATTA TTTAAGAAAA
andina_H16_WPC13803B621 GATGTTTTAA TAGAAATTAT TTTTTAAAAA TTTTATATTA TTTAAGAAAA
I-1_H15_WPC3683B77      GATGTTTTAA TAGAAATTAT TTTTTAAAAA TTTTATATTA TTTAAGAAAA
I-2_H36_AY894835_Ia     GATGTTTTAA TAGAAATTAT TTTTTAAAAA TTTTATATTA TTTAAGAAAA
I-3_H35_WPC17708D1797   GATGTTTTAA TAGAAATTAT TTTTTAAAAA TTTTATATTA TTTAAGAAAA
I-4_H14_WPC15943D674    GATGTTTTAA TAGAAATTAT TTTTTAAAAA TTTTATATTA TTTAAGAAAA
I-5_H34_WPC17721D1792   GATGTTTTAA TAGAAATTAT TTTTTAAAAA TTTTATATTA TTTAAGAAAA
I-6_H37_KM177513        GATGTTTTAA TAGAAATTAT TTTTTAAAAA TTTTATATTA TTTAAGAAAA
I-7_H38_M-0182898       GATGTTTTAA TAGAAATTAT TTTTTAAAAA TTTTATATTA TTTAAGAAAA
I-8_H23_WPC10112B1666   GATGTTTTAA TAGAAATTAT TTTTTAAAAA TTTTATATTA TTTAAGAAAA
I-9_H18_WPC6744B3       GATGTTTTAA TAGAAATTAT TTTTTAAAAA TTTTATATTA TTTAAGAAAA
I-10_H25_WPC17703D1808  GATGTTTTAA TAGAAATTAT TTTTTAAAAA TTTTATATTA TTTAAGAAAA
I-11_H26_WPC6629B453    GATGTTTTAA TAGAAATTAT TTTTTAAAAA TTTTATATTA TTTAAGAAAA
I-12_H32_WPC10650A847   GATGTTTTAA TAGAAATTAT TTTTTAAAAA TTTTATATTA TTTAAGAAAA
I-13_H39_063928A        GATGTTTTAA TAGAAATTAT TTTTTAAAAA TTTTATATTA TTTAAGAAAA
I-14_H21_WPC12205B727   GATGTTTTAA TAGAAATTAT TTTTTAAAAA TTTTATATTA TTTAAGAAAA
I-15_H13_WPC12201B967   GATGTTTTAA TAGAAATTAT TTTTTAAAAA TTTTATATTA TTTAAGAAAA
I-16_H33_WPC10375B241   GATGTTTTAA TAGAAATTAT TTTTTAAAAA TTTTATATTA TTTAAGAAAA
I-17_H28_WPC10113B78    GATGTTTTAA TAGAAATTAT TTTTTAAAAA TTTTATATTA TTTAAGAAAA
I-18_H20_WPC15907D16    GATGTTTTAA TAGAAATTAT TTTTTAAAAA TTTTATATTA TTTAAGAAAA
I-19_H19_WPC13841B953   GATGTTTTAA TAGAAATTAT TTTTTAAAAA TTTTATATTA TTTAAGAAAA
I-20_H17_WPC3681B463    GATGTTTTAA TAGAAATTAT TTTTTAAAAA TTTTATATTA TTTAAGAAAA
I-21_H24_WPC12206B1011  GATGTTTTAA TAGAAATTAT TTTTTAAAAA TTTTATATTA TTTAAGAAAA
I-22_H22_WPC1297B348    GATGTTTTAA TAGAAATTAT TTTTTAAAAA TTTTATATTA TTTAAGAAAA
I-23_H30_WPC6747B1677   GATGTTTTAA TAGAAATTAT TTTTTAAAAA TTTTATATTA TTTAAGAAAA
I-24_H27_WPC1375B464    GATGTTTTAA TAGAAATTAT TTTTTAAAAA TTTTATATTA TTTAAGAAAA
I-25_H29_WPC1296B300    GATGTTTTAA TAGAAATTAT TTTTTAAAAA TTTTATATTA TTTAAGAAAA
MIRABILIS_WPC1362C749   AATGTTTTAA TAGAAATTAT TTTTTAAAAA TTTTATATTA TTTAAGAAAA

                        6051                                              6100
IIb-1_H2_WPC10122B122   AAAAATATTT TATTAGTTTT TCTAAATATA AATAATACCA TTTATATTTT
IIb-2_H3_WPC9464B87     AAAAATATTT TATTAGTTTT TCTAAATATA AATAATACCA TTTATATTTT
IIb-3_H1_WPC7629A1459   AAAAATATTT TATTAGTTTT TCTAAATATA AATAATACCA TTTATATTTT
IIb-4_H12_AY898628_IIb  AAAAATATTT TATTAGTTTT TCTAAATATA AATAATACCA TTTATATTTT
IIa-1_H4_WPC12021A1331  AAAAATATTT TATTAGTTTT TCTAAATATA AATAATACCA TTTATATTTT
IIa-2_H5_WPC10110A1131  AAAAATATTT TATTAGTTTT TCTAAATATA AATAATACCA TTTATATTTT
IIa-3_H6_WPC10257B191   AAAAATATTT TATTAGTTTT TCTAAATATA AATAATACCA TTTATATTTT
IIa-4_H10_WPC15149B1931 AAAAATATTT TATTAGTTTT TCTAAATATA AATAATACCA TTTATATTTT
IIa-5_H8_WPC12043A1407  AAAAATATTT TATTAGTTTT TCTAAATATA AATAATACCA TTTATATTTT
IIa-6_H7_WPC15101D195   AAAAATATTT TATTAGTTTT TCTAAATATA AATAATACCA TTTATATTTT
IIa-7_H11_WPC12203B663  AAAAATATTT TATTAGTTTT TCTAAATATA AATAATACCA TTTATATTTT
IIa-8_H9_WPC6750B374    AAAAATATTT TATTAGTTTT TCTAAATATA AATAATACCA TTTATATTTT
andina_H16_WPC13803B621 AAAAATATTT TATTAGTTTT TCTAAATATA AATAATACTA TTTATATTTT
I-1_H15_WPC3683B77      AAAAATATTT TATTAGTTTT TCTAAATATA AATAATACTA TTTATATTTT
I-2_H36_AY894835_Ia     AAAAATATTT TATTAGTTTT TCTAAATATA AATAATACTA TTTATATTTT
I-3_H35_WPC17708D1797   AAAAATATTT TATTAGTTTT TCTAAATATA AATAATACTA TTTATATTTT
I-4_H14_WPC15943D674    AAAAATATTT TATTAGTTTT TCTAAATATA AATAATACTA TTTATATTTT
I-5_H34_WPC17721D1792   AAAAATATTT TATTAGTTTT TCTAAATATA AATAATACTA TTTATATTTT
I-6_H37_KM177513        AAAAATATTT TATTAGTTTT TCTAAATATA AATAATACTA TTTATATTTT
I-7_H38_M-0182898       AAAAATATTT TATTAGTTTT TCTAAATATA AATAATACTA TTTATATTTT
I-8_H23_WPC10112B1666   AAAAATATTT TATTAGTTTT TCTAAATATA AATAATACTA TTTATATTTT
I-9_H18_WPC6744B3       AAAAATATTT TATTAGTTTT TCTAAATATA AATAATACTA TTTATATTTT
I-10_H25_WPC17703D1808  AAAAATATTT TATTAGTTTT TCTAAATATA AATAATACTA TTTATATTTT
I-11_H26_WPC6629B453    AAAAATATTT TATTAGTTTT TCTAAATATA AATAATACTA TTTATATTTT
I-12_H32_WPC10650A847   AAAAATATTT TATTAGTTTT TCTAAATATA AATAATACTA TTTATATTTT
I-13_H39_063928A        AAAAATATTT TATTAGTTTT TCTAAATATA AATAATACTA TTTATATTTT
I-14_H21_WPC12205B727   AAAAATATTT TATTAGTTTT TCTAAATATA AATAATACTA TTTATATTTT
I-15_H13_WPC12201B967   AAAAATATTT TATTAGTTTT TCTAAATATA AATAATACTA TTTATATTTT
I-16_H33_WPC10375B241   AAAAATATTT TATTAGTTTT TCTAAATATA AATAATACTA TTTATATTTT
I-17_H28_WPC10113B78    AAAAATATTT TATTAGTTTT TCTAAATATA AATAATACTA TTTATATTTT
I-18_H20_WPC15907D16    AAAAATATTT TATTAGTTTT TCTAAATATA AATAATACTA TTTATATTTT
I-19_H19_WPC13841B953   AAAAATATTT TATTAGTTTT TCTAAATATA AATAATACTA TTTATATTTT
I-20_H17_WPC3681B463    AAAAATATTT TATTAGTTTT TCTAAATATA AATAATACTA TTTATATTTT
I-21_H24_WPC12206B1011  AAAAATATTT TATTAGTTTT TCTAAATATA AATAATACTA TTTATATTTT
I-22_H22_WPC1297B348    AAAAATATTT TATTAGTTTT TCTAAATATA AATAATACTA TTTATATTTT
I-23_H30_WPC6747B1677   AAAAATATTT TATTAGTTTT TCTAAATATA AATAATACTA TTTATATTTT
I-24_H27_WPC1375B464    AAAAATATTT TATTAGTTTT TCTAAATATA AATAATACTA TTTATATTTT
I-25_H29_WPC1296B300    AAAAATATTT TATTAGTTTT TCTAAATATA AATAATACTA TTTATATTTT
MIRABILIS_WPC1362C749   AAAAATATTT TATTAGTTTT TCTAAATATA AATAATACTA TTTATATTTT

                        6101                                              6150
IIb-1_H2_WPC10122B122   TTTTTGAATT AAAAAAATTC AATAATATTT AATTTTGTAT ATATTAAAAA
IIb-2_H3_WPC9464B87     TTTTTGAATT AAAAAAATTC AATAATATTT AATTTTGTAT ATATTAAAAA
IIb-3_H1_WPC7629A1459   TTTTTGAATT AAAAAAATTC AATAATATTT AATTTTGTAT ATATTAAAAA
IIb-4_H12_AY898628_IIb  TTTTTGAATT AAAAAAATTC AATAATATTT AATTTTGTAT ATATTAAAAA
IIa-1_H4_WPC12021A1331  TTTT.GAATT AAAAAAATTC AATAATATTT AATTTTGTAT ATATTAAAAA
IIa-2_H5_WPC10110A1131  TTTT.GAATT AAAAAAATTC AATAATATTT AATTTTGTAT ATATTAAAAA
IIa-3_H6_WPC10257B191   TTTT.GAATT AAAAAAATTC AATAATATTT AATTTTGTAT ATATTAAAAA
IIa-4_H10_WPC15149B1931 TTTT.GAATT AAAAAAATTC AATAATATTT AATTTTGTAT ATATTAAAAA
IIa-5_H8_WPC12043A1407  TTTT.GAATT AAAAAAATTC AATAATATTT AATTTTGTAT ATATTAAAAA
IIa-6_H7_WPC15101D195   TTTT.GAATT AAAAAAATTC AATAATATTT AATTTTGTAT ATATTAAAAA
IIa-7_H11_WPC12203B663  TTTT.GAATT AAAAAAATTC AATAATATTT AATTTTGTAT ATATTAAAAA
IIa-8_H9_WPC6750B374    TTTT.GAATT AAAAAAATTC AATAATATTT AATTTTGTAT ATATTAAAAA
andina_H16_WPC13803B621 TTTTTGAATT AAAAAAATTC AATAATATTT AATTTTGTAT ATATTAAAAA
I-1_H15_WPC3683B77      TTTTTGAATT AAAAAAATTC AATAATATTT AATTTTGTAT ATATTAAAAA
I-2_H36_AY894835_Ia     TTTTTGAATT AAAAAAATTC AATAATATTT AATTTTGTAT ATATTAAAAA
I-3_H35_WPC17708D1797   TTTTTGAATT AAAAAAATTC AATAATATTT AATTTTGTAT ATATTAAAAA
I-4_H14_WPC15943D674    TTTTTGAATT AAAAAAATTC AATAATATTT AATTTTGTAT ATATTAAAAA
I-5_H34_WPC17721D1792   TTTTTGAATT AAAAAAATTC AATAATATTT AATTTTGTAT ATATTAAAAA
I-6_H37_KM177513        TTTTTGAATT AAAAAAATTC AATAATATTT AATTTTGTAT ATATTAAAAA
I-7_H38_M-0182898       TTTTTGAATT AAAAAAATTC AATAATATTT AATTTTGTAT ATATTAAAAA
I-8_H23_WPC10112B1666   TTTTTGAATT AAAAAAATTC AATAATATTT AATTTTGTAT ATATTAAAAA
I-9_H18_WPC6744B3       TTTTTGAATT AAAAAAATTC AATAATATTT AATTTTGTAT ATATTAAAAA
I-10_H25_WPC17703D1808  TTTTTGAATT AAAAAAATTC AATAATATTT AATTTTGTAT ATATTAAAAA
I-11_H26_WPC6629B453    TTTTTGAATT AAAAAAATTC AATAATATTT AATTTTGTAT ATATTAAAAA
I-12_H32_WPC10650A847   TTTTTGAATT AAAAAAATTC AATAATATTT AATTTTGTAT ATATTAAAAA
I-13_H39_063928A        TTTTTGAATT AAAAAAATTC AATAATATTT AATTTTGTAT ATATTAAAAA
I-14_H21_WPC12205B727   TTTTTGAATT AAAAAAATTC AATAATATTT AATTTTGTAT ATATTAAAAA
I-15_H13_WPC12201B967   TTTTTGAATT AAAAAAATTC AATAATATTT AATTTTGTAT ATATTAAAAA
I-16_H33_WPC10375B241   TTTTTGAATT AAAAAAATTC AATAATATTT AATTTTGTAT ATATTAAAAA
I-17_H28_WPC10113B78    TTTTTGAATT AAAAAAATTC AATAATATTT AATTTTGTAT ATATTAAAAA
I-18_H20_WPC15907D16    TTTTTGAATT AAAAAAATTC AATAATATTT AATTTTGTAT ATATTAAAAA
I-19_H19_WPC13841B953   TTTTTGAATT AAAAAAATTC AATAATATTT AATTTTGTAT ATATTAAAAA
I-20_H17_WPC3681B463    TTTTTGAATT AAAAAAATTC AATAATATTT AATTTTGTAT ATATTAAAAA
I-21_H24_WPC12206B1011  TTTTTGAATT AAAAAAATTC AATAATATTT AATTTTGTAT ATATTAAAAA
I-22_H22_WPC1297B348    TTTTTGAATT AAAAAAATTC AATAATATTT AATTTTGTAT ATATTAAAAA
I-23_H30_WPC6747B1677   TTTTTGAATT AAAAAAATTC AATAATATTT AATTTTGTAT ATATTAAAAA
I-24_H27_WPC1375B464    TTTTTGAATT AAAAAAATTC AATAATATTT AATTTTGTAT ATATTAAAAA
I-25_H29_WPC1296B300    TTTTTGAATT AAAAAAATTC AATAATATTT AATTTTGTAT ATATTAAAAA
MIRABILIS_WPC1362C749   TTTTTGAATT AAAAAAATTC AACAATATTT AATTTTGTAT ATATTAAAAA

                        6151                                        6194
IIb-1_H2_WPC10122B122   AAAAATCAAC AATATTATGA CAATAACAAA TTATATAAAT AATC
IIb-2_H3_WPC9464B87     AAAAATCAAC AATATTATGA CAATAACAAA TTATATAAAT AATC
IIb-3_H1_WPC7629A1459   AAAAATCAAC AATATTATGA CAATAACAAA TTATATAAAT AATC
IIb-4_H12_AY898628_IIb  AAAAATCAAC AATATTATGA CAATAACAAA TTATATAAAT AATC
IIa-1_H4_WPC12021A1331  AAAAATCAAC AATATTATGA CAATAACAAA TTATATAAAT AATC
IIa-2_H5_WPC10110A1131  AAAAATCAAC AATATTATGA CAATAACAAA TTATATAAAT AATC
IIa-3_H6_WPC10257B191   AAAAATCAAC AATATTATGA CAATAACAAA TTATATAAAT AATC
IIa-4_H10_WPC15149B1931 AAAAATCAAC AATATTATGA CAATAACAAA TTATATAAAT AATC
IIa-5_H8_WPC12043A1407  AAAAATCAAC AATATTATGA CAATAACAAA TTATATAAAT AATC
IIa-6_H7_WPC15101D195   AAAAATCAAC AATATTATGA CAATAACAAA TTATATAAAT AATC
IIa-7_H11_WPC12203B663  AAAAATCAAC AATATTATGA CAATAACAAA TTATATAAAT AATC
IIa-8_H9_WPC6750B374    AAAAATCAAC AATATTATGA CAATAACAAA TTATATAAAT AATC
andina_H16_WPC13803B621 AAAA.TCAAC AATATTATGA CAATAACAAA TTATATAAAT AATC
I-1_H15_WPC3683B77      AAAA.TCAAC AATATTATGA CAATAACAAA TTATATAAAT AATC
I-2_H36_AY894835_Ia     AAAA.TCAAC AATATTATGA CAATAACAAA TTATATAAAT AATC
I-3_H35_WPC17708D1797   AAAA.TCAAC AATATTATGA CAATAACAAA TTATATAAAT AATC
I-4_H14_WPC15943D674    AAAA.TCAAC AATATTATGA CAATAACAAA TTATATAAAT AATC
I-5_H34_WPC17721D1792   AAAA.TCAAC AATATTATGA CAATAACAAA TTATATAAAT AATC
I-6_H37_KM177513        AAAA.TCAAC AATATTATGA CAATAACAAA TTATATAAAT AATC
I-7_H38_M-0182898       AAAA.TCAAC AATATTATGA CAATAACAAA TTATATAAAT AATC
I-8_H23_WPC10112B1666   AAAA.TCAAC AATATTATGA CAATAACAAA TTATATAAAT AATC
I-9_H18_WPC6744B3       AAAA.TCAAC AATATTATGA CAATAACAAA TTATATAAAT AATC
I-10_H25_WPC17703D1808  AAAA.TCAAC AATATTATGA CAATAACAAA TTATATAAAT AATC
I-11_H26_WPC6629B453    AAAA.TCAAC AATATTATGA CAATAACAAA TTATATAAAT AATC
I-12_H32_WPC10650A847   AAAA.TCAAC AATATTATGA CAATAACAAA TTATATAAAT AATC
I-13_H39_063928A        AAAA.TCAAC AATATTATGA CAATAACAAA TTATATAAAT AATC
I-14_H21_WPC12205B727   AAAA.TCAAC AATATTATGA CAATAACAAA TTATATAAAT AATC
I-15_H13_WPC12201B967   AAAA.TCAAC AATATTATGA CAATAACAAA TTATATAAAT AATC
I-16_H33_WPC10375B241   AAAA.TCAAC AATATTATGA CAATAACAAA TTATATAAAT AATC
I-17_H28_WPC10113B78    AAAA.TCAAC AATATTATGA CAATAACAAA TTATATAAAT AATC
I-18_H20_WPC15907D16    AAAA.TCAAC AATATTATGA CAATAACAAA TTATATAAAT AATC
I-19_H19_WPC13841B953   AAAA.TCAAC AATATTATGA CAATAACAAA TTATATAAAT AATC
I-20_H17_WPC3681B463    AAAA.TCAAC AATATTATGA CAATAACAAA TTATATAAAT AATC
I-21_H24_WPC12206B1011  AAAA.TCAAC AATATTATGA CAATAACAAA TTATATAAAT AATC
I-22_H22_WPC1297B348    AAAA.TCAAC AATATTATGA CAATAACAAA TTATATAAAT AATC
I-23_H30_WPC6747B1677   AAAA.TCAAC AATATTATGA CAATAACAAA TTATATAAAT AATC
I-24_H27_WPC1375B464    AAAA.TCAAC AATATTATGA CAATAACAAA TTATATAAAT AATC
I-25_H29_WPC1296B300    AAAA.TCAAC AATATTATGA CAATAACAAA TTATATAAAT AATC
MIRABILIS_WPC1362C749   AAAA.TCAAC AATATTATGA AAATAACAAA TTATATAAAT AATC
